# Supplementary material for: A modified protocol of Capture-C allows affordable and flexible high-resolution promoter interactome analysis
Source: Sci Rep. 2020 Sep 23;10:15491. doi: 10.1038/s41598-020-72496-4 (PMC7511934; doi:10.1038/s41598-020-72496-4)
Supplement: Supplementary file 2 — Supplementary Information. [file 41598_2020_72496_MOESM2_ESM.txt]

>002_CACNA1C-AS4_NR_046578.1_hg19_chr12:2332174_2332314_plus
TCGCGCCCATAACTCTGAAATGTCACAATCTTTACATACTGGAATGGACACGCACATAAATGCTGATGAACAGCTCAGCAGGCACTTAATTTTTAAATCCTTGATTGTTCAAGGACAGGGATATCCTACTTGGCTCTGCAAGACTCATAGCATACCTGAGGGTCCGCCTT
>002_CACNA1C-AS4_NR_046578.1_hg19_chr12:2332467_2332607_minus
TCGCGCCCATAACTCAGAAGGCACTACTGACCACCAGCATTCTTTCCAACCAGGCAGTTCCATCCAGGAACAGGTATCCTTGTTGGTAACTGGTATGTGCTATATTTTCTACACCTCAATGGAGCTGGGAGTCCCCAAGAAATAAACCTCTGCAGCTGAGGGTCCGCCTT
>002_CACNA1C-IT3_NR_046769.1_hg19_chr12:2377546_2377686_plus
TCGCGCCCATAACTCGACTTATCCAAGGCCTGGGCCAGCTGCTCTTGTTCCAGAAGATTTCATGGATTAACTCCCTGGGCTTTGGAAAATTGTGTCTTTTTTAAGAAAGGGAAGTTTTGAAAAGCAAATGCTCCTGGGCAGGCTGGGGGTGTGGGCTGAGGGTCCGCCTT
>002_CACNA1C-IT3_NR_046769.1_hg19_chr12:2380034_2380174_minus
TCGCGCCCATAACTCCACGTTGTCCTAGAGAGCAAGCAACAGGCCACCAGCCCTCGGCAAAGGGAGTGTCTAGACACCCTTCATCTCCCCTTTCATGCTTACTTCACCCACACCCCCCACCACCATCCAGCCCCTCCAGCCTGGCCAGAGAGGGGCTGAGGGTCCGCCTT
>002_CACNA1C_NM_001129842.1_hg19_chr12:2161193_2161333_plus
TCGCGCCCATAACTCACGAAGCCCCACTGGAGGGGAGCCCGGTCCTGCAGGGGGTGCCGTGGAACTTGCTGTGGTTGCAGGGAGTGATGGAGGGAAGTGTTTGCTTCTCCGGGAAGGAGAGGTGCTGGATAGATTCCTGCCGGAGTTGCAGAAATCTGAGGGTCCGCCTT
>002_CACNA1C_NM_001129842.1_hg19_chr12:2161389_2161529_minus
TCGCGCCCATAACTCAATTATAATCAGAGCGGTTGTAGAAGTGACAGATAGAGGAGGGGAGGGGAAGCGGGAGGGGCAGCGAGGCGGAGCCTGGTAGGCGAGGCAGCGGTGCCCAGATGTCTGAACAGATTCCTAGACCCAGGTTTAATAATTCCCTGAGGGTCCGCCTT
>003_EIF3B_NM_001037283.1_hg19_chr7:2394727_2394867_plus
TCGCGCCCATAACTCCACTGGGTTGTTTTCTAGGATGATTAAGACATCCCCCAACCAGTGGTTGTCCTCCACTCCGGCAAAAAACAAGATAGAAGCCACATGCACCCAATGCCCGTCCCGTGAGCACCCGCGCAGAGCGAACCGCTCCGGTCCCTCTGAGGGTCCGCCTT
>003_EIF3B_NM_001037283.1_hg19_chr7:2395334_2395474_minus
TCGCGCCCATAACTCCAGACCTTGGGAGGTCTGACTGGTCAGCTCTGGGGACACGTAGACCCGCAAACCTGCCACCGGGTCTTCGGTTTTTGCCGTACCCCCAGCTGCTACACTCACAGCACACCCAGCCATAACGGAGTACCCCATGTGCCCTCCTGAGGGTCCGCCTT
>003_ELFN1_NM_001128636.2_hg19_chr7:1747992_1748132_plus
TCGCGCCCATAACTCCAGTGGGTGGACGAATGACCTGACCTGTGGGCGGCATAGTTCACTGACCAGCCCAAGGTCTGTCACTCAGCAGACCAGCACAGAGCTGCGCTTGGGCCTGAGGCTTCTGCCTCCTGACTTAGTTTCCTTCTCAGTGATTGCTGAGGGTCCGCCTT
>003_ELFN1_NM_001128636.2_hg19_chr7:1749067_1749207_minus
TCGCGCCCATAACTCCTGGCTTGTCAGGGAAGGATAATGGGCATACCCCGAGTATGGCCACCACCTACTTAGACTATTTCCGGGTCCCCCGGCAGCCCCAGGCTCCTTTTGTCCAATTCCGAGGCCACCCCTGCGGCCTCTGTCCACTCCCTTCACTGAGGGTCCGCCTT
>003_MAD1L1_NM_001304523.1_hg19_chr7:2273601_2273741_plus
TCGCGCCCATAACTCCTGTTTCTCAAAGAAAAAAAAAAATCAAAACATCTGACCCGCAGTTTCCTTCGGGGAGCTGGACAGAGCCCCAGATTCCTGATGGAGATTCCTGGGTTTCCAGACTTCCCCCACTGGTCCTTGGAATTTAATCATAGTCACTGAGGGTCCGCCTT
>003_MAD1L1_NM_001304523.1_hg19_chr7:2274319_2274459_minus
TCGCGCCCATAACTCAGAAGGAATCCGCCGAGGCAGGGATGGGTGTGCCCATGTGTGCCTTGACGGGACTTCATCTTATAGACTGTTAAACTGTCACACACAAACAGGCTTTCCACCCCTGCTCTGAGAGCACCACGCACAGATTTCCAGTTCTTCTGAGGGTCCGCCTT
>003_MAD1L1_NM_001304525.1_hg19_chr7:1979920_1980060_plus
TCGCGCCCATAACTCCGCGCAGCTCTTCACAGGTTTTCTGAGAACCTTGTAAACCTCAGAGGATGAAGAGACATCTTGTAACTCTGGCTGAATCACAGACTCTTGGGGTTGAAAGGATTGCTACTTCATCCAGTTTTCACAGCCGGGGTTAAGATCTGAGGGTCCGCCTT
>003_MAD1L1_NM_001304525.1_hg19_chr7:1982138_1982278_minus
TCGCGCCCATAACTCCCGCCTAGTTTCCTCCCATGCTGTTTTGCTGCCTGTGTGTTTGAAATGGCTCCTCTTGGTGGGGTGGGTGCAGGAGTGGTGCTGTTTGTATAGGACATAGGGCCGTCCTCCCATCCCGACACTCGGCTGCCCTGGAGACGCTGAGGGTCCGCCTT
>003_MIR4655_NR_039799.1_hg19_chr7:1884396_1884536_plus
TCGCGCCCATAACTCCTGTGTAATTAGGGTCTGGGTGCCCTCGTTGCCCTACTCCTCTGAAAGCGAGCCAGGTTCACCTTGAACCCTGCAGAATGATGCTCTTTCTGGCGTCTTTCTCTGTCTTCCTGGGCCTTACAGGTTCTTCGGCAGTAAATCTGAGGGTCCGCCTT
>003_MIR4655_NR_039799.1_hg19_chr7:1884766_1884906_minus
TCGCGCCCATAACTCAAGTCTCCCTCCGGAGCGCTGGGCCCTGCGTCAGCCTCAGGAAAGCTACAGACAAGATAGGAATCATGCGTCTCCCCACCCTGAGCCCAGCAGGCTGTGCCAGGTGTCAAGTAGCTGGTCAGCGTATCAGCCACACAGCACTGAGGGTCCGCCTT
>003_MIR6836_NR_106895.1_hg19_chr7:2297390_2297530_plus
TCGCGCCCATAACTCCAAGAAGAGGTTCAGCTTCTCCACCACGTCGTTCTCTTCCTGCTTACCCTGGAAGGCGAGGGGGAGCTCACCCACGCGGACGCACATAGGACCCGGTCCCTGCCCGGGAACTCAGACCCAAGCCTGGCCTGGGCCGGTTCCTGAGGGTCCGCCTT
>003_MIR6836_NR_106895.1_hg19_chr7:2297531_2297671_minus
TCGCGCCCATAACTCCTCCGACTCAAAAAAAAAAAAAAAAAAAGACTGCTGGGCTCGAAGGCGTGTCCGCCTGGTAATGGGTGGGCTGGTGGGGAAGGGGGCCCCCTGCAGACCTGGCTGGTGGTCCTGGGGAGCCCGTCTGACTCTGGGAGGAACTGAGGGTCCGCCTT
>003_TFAMP1_NR_001288.1_hg19_chr7:1654075_1654215_plus
TCGCGCCCATAACTCCCACTGCACTCCAGCCTGAATGACATAGTGTCTCGCGAGTGGCAGGCATGATAACAAACTCCGGAGGGTCACAGGCAGGTTCGAGTTGCCATTGCTGGGGTGGTTCTGTCGTGCCAGGAGGCTCTCCGAGACTGGTTCCTCTGAGGGTCCGCCTT
>003_TFAMP1_NR_001288.1_hg19_chr7:1654553_1654693_minus
TCGCGCCCATAACTCATTTTGGTTTTCCAAGCAGTGTTAACTCTCTTTTTTATTAAAGCTTTCCTTTTTAAATGTTCCTGCATGATTTCTTTTTCCAAAGACATAATCTGACTTGGAGTTAGCTGTTCTTGAATTCTGCTTATCTCTTCTTTGTACTGAGGGTCCGCCTT
>004_DPYD-AS2_NR_046591.1_hg19_chr1:98261974_98262114_plus
TCGCGCCCATAACTCACAAATTGAATGTATCCTCTCAATACACTGTTTTAGTCCTTTATATCTTTGATAGAAGTGAACATCCTAATTATGCCCATGAGTTACATATATGAGATGCCTTCACCCCACTTCAATAAAACTCTTTCTTAATGCCAATACTGAGGGTCCGCCTT
>004_DPYD-AS2_NR_046591.1_hg19_chr1:98262493_98262633_minus
TCGCGCCCATAACTCATTACTTGTTATTCATTTGAACTAGTTCAGTCAACAGATAATGGACAGTGAACAGAGAGACCTCTTTTGGTAAGCCATGTAGTTTTTCCAGGGGTGATTGTTATGCTATGTGTATTTAGATAGAAGCTTTTCCCTGTGTACTGAGGGTCCGCCTT
>004_DPYD_NM_000110.3_hg19_chr1:98384583_98384723_plus
TCGCGCCCATAACTCAACTGAGGCATTTATGCTTGAATGTGCTCCCCTAAGCTTAATGTATTTTTCCTCACTGCATTATATTTTAATGATTAATTTCATGCTCTTTCATGGTATTCTAGCTCATGAATCACGGGTATTACTTTGAGGGAAAAGTACTGAGGGTCCGCCTT
>004_DPYD_NM_000110.3_hg19_chr1:98386696_98386836_minus
TCGCGCCCATAACTCCCTCCTATCTGGCCCCGCCTGCCTAGCTCTGTTTTTAGCAGTTTAGAGATTAAAGGCCAGTCCCCAGAGCGGGTGCTCTACTCCCTCCCTCCCTTCTGCTTGCAGGCTGGGGCGCGGAGCGGGCTGAACTGGGAAGGCCGCTGAGGGTCCGCCTT
>004_LOC729987_NR_046088.1_hg19_chr1:98675922_98676062_plus
TCGCGCCCATAACTCCATGCAGGAATAATTGTAAAGAGTTTCCAGGATTTCTTTTACTATCAGAAAAACAACACCCTGGAATCACTTTGCCTGTGGTTTATAGTGAAAACAGCCGTCTGAGCATTTTGAGCCAATAGCTTTGGATAAGGTGTGTACTGAGGGTCCGCCTT
>004_LOC729987_NR_046088.1_hg19_chr1:98676587_98676727_minus
TCGCGCCCATAACTCATAGACCTTGTTTTTCTTCCTTAATTCTTTATGCTCAGTATCTAGATTAGTATCAACACATTTTCAATGCCTACAAGAGTGTATCATTGCTGCGAAGGTATGAGTCCACCTACTTACATTTTTACTAGTGTATACCTCAACTGAGGGTCCGCCTT
>004_MIR2682_NR_039604.1_hg19_chr1:98514417_98514557_plus
TCGCGCCCATAACTCTCTCAAGGCCACCGCGACTGATTGACGGTTCCCAGTACTTTCCTATGCTATCCCCCATACTCCAACACCCATCCCAGTTAATCGCTTCGCAATTTGCAACCAAAAATACATAAAGAAACGCGACAAAGCAATGGGTTTGACTGAGGGTCCGCCTT
>004_MIR2682_NR_039604.1_hg19_chr1:98515090_98515230_minus
TCGCGCCCATAACTCGATTTGATTGCATTAGATGATTTTTTCCCTTCCCCACTCCTTTCTGGAAGCTCGCATCAGCTGAAGGCTATCGCCTGGGACTCCTCGGAAGCATGAGCAAGCCGCCACCACGCGAAGGCACTGGGGCACAGCCAGCGCGACTGAGGGTCCGCCTT
>005_ARL3_NM_004311.3_hg19_chr10:104473367_104473507_plus
TCGCGCCCATAACTCCTGCAAAACTCTCAGCAAATAACTAAATAATTCGGGACTGAGGAAGCGCACCCGCCACGCAGACACCAAGACGGCGTAAAATCCACCAGGCATCCCTTCCAAGCGGCACCCCTTTGTGTCGTGGGACTTACTTCCCTACCCTGAGGGTCCGCCTT
>005_ARL3_NM_004311.3_hg19_chr10:104473574_104473714_minus
TCGCGCCCATAACTCCCAGGAACTGCGGAGAGCAGCTTTCGCTAGCAGGCTTAGACTTCCCGGGCAATCGGTCTCGCGGCTTTGCAGTAAAGTGGGGTTCGTCTGGAGCCCGGCCAGAAGCGGAGAGAAGGCCGGCCCCATTGGCTCTGAGGTCGCTGAGGGTCCGCCTT
>005_AS3MT_NM_020682.3_hg19_chr10:104629004_104629144_plus
TCGCGCCCATAACTCATTATATAGGTGAGTGTTCATTTAAATCAGAGTACGAGATTTATCCGTGAAAATCGCAGTGGAGCGAACAAGGGGGATGCTGATACCGACCTCCTGGTTGGAAAGCCTGTAGAGCAGCGCGGATGACAGTGGAACAGCGGCTGAGGGTCCGCCTT
>005_AS3MT_NM_020682.3_hg19_chr10:104629725_104629865_minus
TCGCGCCCATAACTCTCTTCAGCACCTGCCCGTAGTAGGTCTGACCCAGCGTCCCACAGTGGAGTGAGGGGTAGAGAGGGAGAAGAGCTGTGACTGCAGCGCGAGGGCTCCGTCACCACCTCCACCTCCACTTGGCCGACCTCAGTTCCCTGGAACTGAGGGTCCGCCTT
>005_BORCS7_NM_144591.3_hg19_chr10:104613757_104613897_plus
TCGCGCCCATAACTCGATTTCAGGCGTGCGCCGCCATGCCCTGCCGCAGGCTTTCCGATTCTGAACCATAGAGTCAATGAAACTGTCCTCCATCCCCTCCAGAGATGTTTGCCTGGACCCTGTTTTCCTCAGGATATCAATGAATAGTTCATGAGCTGAGGGTCCGCCTT
>005_BORCS7_NM_144591.3_hg19_chr10:104614305_104614445_minus
TCGCGCCCATAACTCCGCCCGCCTCGGCCTCCCAAAGAGCTGTTTTAAAGCACAGGTTCCCATGGCATCGCTTCTTCCCCCAACCCTCACACACTGTCCCTAACCAAAGAGACTGCACACCCCAGAATGCAACACGCGCCTCCGCGAAGAAGACCCTGAGGGTCCGCCTT
>005_CALHM1_NM_001001412.3_hg19_chr10:105218525_105218665_plus
TCGCGCCCATAACTCGCCTCCTCTTCCCAACTCACTGCTGCCTCCAAGAGGGCCCCTGCTGCCCACCCTGCCCACTGGGTGCCCACCTCATGACTCGGGCTCTCCTGGCTGGGACCAACAGAGCTCAGAGCAGAGGCTGAGGTCACTGTCGCTTTCTGAGGGTCCGCCTT
>005_CALHM1_NM_001001412.3_hg19_chr10:105219435_105219575_minus
TCGCGCCCATAACTCTGACCTGCCCTTGGGAGGTCAGGGAGAGCCCTGGGCATCAGAGCGAGCATGCTCAGCTCCTCCTCTTTGATGTGTCTGTGGAGGAGGGCTGGCCAGGTTTCTGCAGGCACTCTGGAGGCCCAAACTCCAGGCATGAAACCCTGAGGGTCCGCCTT
>005_CALHM3_NM_001129742.1_hg19_chr10:105238970_105239110_plus
TCGCGCCCATAACTCCAGTAGGCACTTAAGGCAGGGACAGGCTCTCACCACAAAGGCTCCCCTGCCCAGCCCAATGGTCCCCTGGTGCCACTCCCCTCCTGTCTGGGGGAGTGAGTCACCCTCTGTGACCGGGCAGCCCAAAGCACCTCTAGGCACTGAGGGTCCGCCTT
>005_CALHM3_NM_001129742.1_hg19_chr10:105239138_105239278_minus
TCGCGCCCATAACTCAAGACCAGAAAATATACTACCTTGGCTCCATCAGCATCTTTTCCTCACCACACCCAGAATTTGCCTGTCCCCCGAAGGAAGCTCCAACGGCTGTCAAGCCTGAGCATCCAGACCGTAAAGCAAAGAGAAATGGGCCGGGACTGAGGGTCCGCCTT
>005_CNNM2_NM_017649.4_hg19_chr10:104677711_104677851_plus
TCGCGCCCATAACTCCCCTGGGGAGCGCGGGCCCCAGGGACGGCTCCTTCCCATTGGCAGCAGGACGGATGCCACGCCCCTTTTTCTTCAGCTCTCATCTTTGACTGGCTCTCGAGTCCCAGATGGCCACGCCCCCTCCCCTCGCACATACACAACTGAGGGTCCGCCTT
>005_CNNM2_NM_017649.4_hg19_chr10:104678202_104678342_minus
TCGCGCCCATAACTCAGCGCTGAGGCTGCGGCGCGCCGCCATCTTCCAAGTGGGCAGTGCGGCGGCTGCCTGCCCGCCCGCCATCTTTACTTTGGGTTCACAAGCGCCACAGCCAATCATAGGGTGGCTGCTCCAGCTGCGGCTTCATCCTTTCACTGAGGGTCCGCCTT
>005_CYP17A1_NM_000102.3_hg19_chr10:104597393_104597533_plus
TCGCGCCCATAACTCACCCTCTGAGGAGCTCCCCATGCTTGAATGACTCCAGAGTGCGAATGGTATCTGGGCTCAGGAGTCAAGGCTTGGAACTTTCCATGTTGCAAAATCAAAATCACTGGACAGATGACAGATTCAGGAGGGTCACAAGTAGCCTGAGGGTCCGCCTT
>005_CYP17A1_NM_000102.3_hg19_chr10:104597678_104597818_minus
TCGCGCCCATAACTCAACAAGAAATGTTATGAAACGGCCTCCCACCTCTGGCATTCCTAGTACTGACCTATCTCTCCCTTCCCTTCCACCGCTCCCCACAGCTTAGCACCCCTTTCGTTCCCATACACATGTACATTTTTATTTTGGGGACCATTCTGAGGGTCCGCCTT
>005_INA_NM_032727.3_hg19_chr10:105035776_105035916_plus
TCGCGCCCATAACTCTCCCCTCTCTTCTGGGAGAGGCACTTGCTGAACATCTTTCCGCCCGGAGCCTCCCCAGGAGCTGCAGAGGGGCAGCTGGAGAGATGCTTTCTGACGTAGCATCTCCCACCTTTCTCCTTGGGGACCCTGAGGAAGGGGACCTGAGGGTCCGCCTT
>005_INA_NM_032727.3_hg19_chr10:105036140_105036280_minus
TCGCGCCCATAACTCAGTAAAGAAAGTGACCCCGAGCTGCGGAGAGTGGGGAGAAGCGGCGGTACAGAGGGGAAAAGAGGCCAGACTTGGAGAAGCAGGAGGCGCTGGGAATTGCTGGGGCTCATCGTTAGGGCACTAAAGCATGGCACAGGCCACTGAGGGTCCGCCTT
>005_MIR1307_NR_031707.1_hg19_chr10:105154414_105154554_plus
TCGCGCCCATAACTCTTAGCCAACAGAAGCGATAAAAGCAACTTTATAATGTAGCTATCAACTGTTCCACTTTACTAAACTTACTAAAGACATACTTCCCCCCGCCCCCCGCCCCCCCACCAGCTCCATTCATTTCATGATACATTTTTGGATTCCTGAGGGTCCGCCTT
>005_MIR1307_NR_031707.1_hg19_chr10:105154957_105155097_minus
TCGCGCCCATAACTCGGACGACAGAGCGAGACCTTGTCTCAAGAAGGGCAGTTAGCAACTTAATTAAAACATACCACCGTTTAACAACATTAAATCACAACTAGGAGTCTTACAAAGGGCACTGTAAACACAAGGGTTCCTTTATCTTTGCCCTACTGAGGGTCCGCCTT
>005_NEURL1-AS1_NR_120675.1_hg19_chr10:105277793_105277933_plus
TCGCGCCCATAACTCCATGAACAGTCAATTTCCTAGACTGAAATTTGGGAAAGCTTATTGCCAAGAGCCATGGACTGGGAGTACCTTATTTTGCCCCTTTCTCCACTTACTGCCCACACAGTTTCAGGAAGGAAGCAGTGGGTTAAGTAAATGATCTGAGGGTCCGCCTT
>005_NEURL1-AS1_NR_120675.1_hg19_chr10:105278332_105278472_minus
TCGCGCCCATAACTCGGTGAAAAGGGGATGTCACTGAGGCACACTGCGGTGAGGCCCACGGGAGCAGAGCCAGGGAGATGGTGGCCTGCCAGGCCCAAGTGTTGGGTCCTCCTGGCAGGCATTTCCCTGTTGGTGAAGTGGCCTGGGCAAGGCTCCTGAGGGTCCGCCTT
>005_NEURL1_NM_004210.4_hg19_chr10:105252956_105253096_plus
TCGCGCCCATAACTCTGTTCCCTCAGCTTGGCCAGAGCTCCAGGCTTGTGAGTCTGGTCCGCGGGCATTCAAAGGCCCTCAGTGGCATCTGTGCATCAGTGAGACTGCCCGGGGTTCCTGCTCTGAACCCTTGCCCTAGTGCCCCTAGCCTGGCTCTGAGGGTCCGCCTT
>005_NEURL1_NM_004210.4_hg19_chr10:105254744_105254884_minus
TCGCGCCCATAACTCTGGGGAGGTGAAGAGCAAAGACATTCCTAGTAAATGTCCCTCTGTTTCAAGGCTCCCAGACCCTCTTTTCTAGGGCTCTGACTGGATATCTGGTCTTTGGGAAAACCAGAAATCAAACTAATTCAATGGATGCAAAAACCCTGAGGGTCCGCCTT
>005_NT5C2_NM_012229.4_hg19_chr10:104953650_104953790_plus
TCGCGCCCATAACTCCTGGCACACAGTAAGCACTCAATAAATGTTCACCCCACCACCAGCAACTCAGCAGGAAGACTCCGCAAAAGCAGCTAGCTATTTCCAGAGGACTGAATTCCTTGGTCCGAGCAGCTCTCACCAGTGAGAAAATGTGTCTACTGAGGGTCCGCCTT
>005_NT5C2_NM_012229.4_hg19_chr10:104954271_104954411_minus
TCGCGCCCATAACTCGATTACAGGTGTGAGCTACCACGCCCCGCCACCCTGGCCTTTTTTCAAATGCACTTGGTTTAAAGATTGTGTTATGCCAGCTTCCAACCCCTATTCCTCTTTTCCATATATCCTGAGAAATTTAGAAGGTGAGGGGCCCACTGAGGGTCCGCCTT
>005_TAF5_NM_006951.4_hg19_chr10:105127465_105127605_plus
TCGCGCCCATAACTCACATAATGTAAAACATCTATCATAATGCCTAAATATAGCTGGCCTGCAATAAATGGCAATTATTCTCAGGCAAATGTAATAGGTGGTCACCAATGCCCACTTCCTGCCTTTCTTTCGCTCGGTTTTGAAAGTTGCTCTCTCTGAGGGTCCGCCTT
>005_TAF5_NM_006951.4_hg19_chr10:105128419_105128559_minus
TCGCGCCCATAACTCCCGCCTCTCCGCGCTCACCTTCCCCATACATCCCTCTGCTCAACAGCTCTCCTCAGCTTCTCACTGGAACTGACAGCTCGGAAGGGGGTTTGACTGCGCAGCCCGCGCACTAGAGAAAGGGGCGGGCATGTGGCCCTAGACTGAGGGTCCGCCTT
>005_WBP1L_NM_001083913.1_hg19_chr10:104502544_104502684_plus
TCGCGCCCATAACTCAAGCTCTGGTTGAGCCTTGTACAGGATATTATAGGCTTTAAAAGAAGAAGAAGAAAGACCTGGTATGCTGTACAAAAAACTGCAAACCAGGCACGCAGATATAAGTGTTACAAGAATCCAGAAGAAGCAGCAAGGAGATGCTGAGGGTCCGCCTT
>005_WBP1L_NM_001083913.1_hg19_chr10:104503431_104503571_minus
TCGCGCCCATAACTCAAATATAAGTCCCGCCTTCCCCTGAAGACGAAGCGATGCAGCCAATAAAAAGTAGGAGGAAGCCGGACCATCTTGAATGCTGCGAAGAAGTGTAAAATTCGTCCCAACCCGCAGAGAGTGGCGGAAGCAGCTTCATAAGGCTGAGGGTCCGCCTT
>005_WBP1L_NM_017787.4_hg19_chr10:104535250_104535390_plus
TCGCGCCCATAACTCTGCCTTTCTGGCAACTTGGAGGCTGCGGTGGGACTTGTTGTACCTTTTATAAGACAAGTGAGGAAAGATGTTGGCACCTGTACTTGCGCAGTTTGTTTATGAAATATAAACTCTCCGGTGGAAGCGAGGGCTCGAAAGGTCTGAGGGTCCGCCTT
>005_WBP1L_NM_017787.4_hg19_chr10:104536051_104536191_minus
TCGCGCCCATAACTCCGTGCAGAAACAATTACCTGTCTAAGACCCAAAAGGAAAGGCATCCTGCAAGAGCATCGTCCACACTAACGTTGGAACAAAGGGCTCTTAAAAGTTAAGGTCTTGGAATGAGCATTGCCCCTGGTGGGCCTGTGTGTGCGCTGAGGGTCCGCCTT
>006_ADGRB1_NM_001702.2_hg19_chr8:143544274_143544414_plus
TCGCGCCCATAACTCCAGTCATTGCTATTGAGGCTCTGCACCCCCTTCCTGCTCTCCAAGCCTTTAGAAAGGGCTCGGGGGCCAGACGGGAGGCTGGGGAATGGCCCGAGTAACCTTTCTCCTGTGCTCCGGGCCCACTTCCCTTCCCACGGGGTCTGAGGGTCCGCCTT
>006_ADGRB1_NM_001702.2_hg19_chr8:143544572_143544712_minus
TCGCGCCCATAACTCTTTGGGGTGAGGGGAGTTCAGATTTGGTGCCCCCCCAAGACTGCCCTCTGCAGCCTCCAGCAGCCTGTGCCCAGCTGGTGCTCCTGCCAGGAAGCTCTCTTTCGGCCCTCCCACGTGTGCCCTCGTGCCCTAAAGCTACACTGAGGGTCCGCCTT
>006_LINC00051_NR_024378.1_hg19_chr8:143279259_143279399_plus
TCGCGCCCATAACTCCTGGGGTCACTCAAGGGCTGCAGGATTCTCAGGGAGGACTGTAGGTCCCACAGGCACTGGGCTCGGGAAGGGGCAGTGTCCCCAACCCACAACAGAGCTGGTGTAGCCGGGAGCCTCGCCCCTTCCCAGTGCAGGGAGAACTGAGGGTCCGCCTT
>006_LINC00051_NR_024378.1_hg19_chr8:143280877_143281017_minus
TCGCGCCCATAACTCCAATAAACAAAGGTGTTGTTATTAGGAGAGCTTGGCATCCCTCGCGGGCTCCGTTTCCTGGGGTTTCACTCTGTGAGTGCAGGAGCTCTTCAAATGTTTTGCCAATTAGACTGAAAGACCCATGAGAGGGCAGATGCCAGCTGAGGGTCCGCCTT
>006_MIR4472-1_NR_039682.1_hg19_chr8:143257092_143257232_plus
TCGCGCCCATAACTCAACTCTCCCTCCCTGAAGGGCGCCGGACCCTGAGCCTGCCATCTGTGAAATGGGATAGCAGTGCCTGCGTCTCTGGTACTCACGGGACCCTCCATCCTTGGAGATTTAAGAGATGTGGTCAATATCACCCCACACAGTTCCTGAGGGTCCGCCTT
>006_MIR4472-1_NR_039682.1_hg19_chr8:143257705_143257845_minus
TCGCGCCCATAACTCTGAGTTGAGGCTCAAGGCTCTCCCTTGTGAAAATTAAATGAGATTTAAACCAACTCAGCCTTAAAAAAACAAAAACAACACCCCCCACCCTGCCCCTGAGCTGTCTTCAGCCCCATTAGGGAGAGTGAGAGAGCAAGGGTCTGAGGGTCCGCCTT
>006_TSNARE1_NM_145003.4_hg19_chr8:143483886_143484026_plus
TCGCGCCCATAACTCAACATCACCTGAAAGTCCCTGGTGGGGATGTCGCAGGCCCCAGTACCCAGGAAGCACCTTCTTACAACTTGGAGAAGGGACAGAAAGGCATGGAGAGGCAAGCACACAGGAACGGGGTCCCCAGCTCAGGCTCGAAGGCGCTGAGGGTCCGCCTT
>006_TSNARE1_NM_145003.4_hg19_chr8:143486707_143486847_minus
TCGCGCCCATAACTCCAATTTGGGGGGTGCCAGCTGAGGACCAGGCAACCCCCACCCCCTTAGGTAACAGAACTCAGCGTCCTGGGGCCAATCCCACTTATTCACCCTGTTGGTCTCACTGGTTGGCCAAGGGGTGGGACCAGAGTTCTTCCCAGCTGAGGGTCCGCCTT
>007_AOX1_NM_001159.3_hg19_chr2:201450322_201450462_plus
TCGCGCCCATAACTCCGCTCTTGCAGAGTTGGAATAAATATGATTGTTTACACTTAAGAGTCCAGGACTACAGCAGGCCTGGTTGGAGGGGAGTTACTAATGTTCCCAGACTTAAATCCAGCTGGAACACCACCTAAAATATGCAGTAACATAAGCTGAGGGTCCGCCTT
>007_AOX1_NM_001159.3_hg19_chr2:201450528_201450668_minus
TCGCGCCCATAACTCCAACGTTCCTGAGCTCTTTGCCAGGAACTCTTCCCGGGACACCAGCACGTGTGTGGGCGTCACTGGCGCCCTCTATGTGGGCGGAAATCATCCGGCGAAGATGAAGACGACCCCTTCATCTCCTCGCCAGTGGCGCTTAGCTGAGGGTCCGCCTT
>007_C2orf47_NM_024520.2_hg19_chr2:200819417_200819557_plus
TCGCGCCCATAACTCGATTACAGGCGTGAGCCACCGCGCCCGGCCCCAGAACTGTAATTCTATGACCACCCTTATAAATGTAAATATCAGGTAAGAAAATTGCTGGGTATTTTTCCTACCATAAACTGACTTACTGTAATCCTGTGGATTTTTCCCTGAGGGTCCGCCTT
>007_C2orf47_NM_024520.2_hg19_chr2:200819848_200819988_minus
TCGCGCCCATAACTCACTGGTTGGCCCTTAGACCAAGGGAAAGGTGCACGGGGGACGCCGACTGGCTCCTCTATTGAAATTTCCGGAGAAAGTCCCATGTTTCTGGGGAGCAAGATGATGGCGGAGAGCTGAGTGCGAGAGGTATTTTGCCTAAACTGAGGGTCCGCCTT
>007_C2orf69_NM_153689.5_hg19_chr2:200775551_200775691_plus
TCGCGCCCATAACTCTTCGTATATCTATAATAATTGTACTCAGGAAACTCAAGGTATGAGGAGAGAGATTCCCTTCCTTCGGGGCTTGTAGGAGACTTCCCACGGAATCTTCTTTGGGAATGTCTCCCTTTTAAGCCCTGAAAGACCAGATAAATCTGAGGGTCCGCCTT
>007_C2orf69_NM_153689.5_hg19_chr2:200775806_200775946_minus
TCGCGCCCATAACTCCCGGAGAAGACGGTGGGCGTGGCTTGAGGAAGGGCGTTTGTGATTGGTGGGTTCTGCCGCGGCCGGGAAGTTCGAACAGAAGTCTGGGGAAGAGCCGGCGAAGAGCAAAGAGATAATACAGTACTCCCAGCTATAGCAAGCTGAGGGTCCGCCTT
>007_FTCDNL1_NR_034096.1_hg19_chr2:200715326_200715466_plus
TCGCGCCCATAACTCCTAGTCCTCCCAGCTCATCCTTCAATTACCATTGGATGACCTCTGGTGATAGATTAAACACTCGGCCGTCCCCCGCCCCCGCGCCTCCCCACCCGCGGAGAACCTAGCCTAGCAAGTGCAAAGTGCAGCAGTTCACCTGCCTGAGGGTCCGCCTT
>007_FTCDNL1_NR_034096.1_hg19_chr2:200715986_200716126_minus
TCGCGCCCATAACTCATTAGATGCCAATGCCCCTTTAAAGTCATTAATTGACTAGAGAATTGTGGAGGGTCTGGCGATACGGAAGAGCAAACGAAAAGGCAACACTGATAAAAATCTGAAGCGTTCAAGGACGCCAGGCACGTGGTGCCGGGTCACTGAGGGTCCGCCTT
>007_KCTD18_NM_001321547.1_hg19_chr2:201374442_201374582_plus
TCGCGCCCATAACTCTGCCCGCGAACCCCACTTTGAAAAACATCGCTCAAGGGGCTCACACTCCTCTTCCGAAGCGGGAAGAGCCGGGAGGAGCTGGGGAGCCAGAAAGCCCCGCCACGGTCTTCCGCGGCCTGGAGACCCCAAATCGGCCCGAACTGAGGGTCCGCCTT
>007_SATB2_NR_134967.1_hg19_chr2:200321510_200321650_plus
TCGCGCCCATAACTCCCCAGTGCTTTTTTAAAGCTCTTCAATATAAAACACAAAAGCAAAAAGCATTTGAATTCTTAGTGCAAGAGCAGCCTTCATCCGCCCCAATTTTAACATCGCTCCAGAAAGTTTTCCTCTGGGTCACTAGGTTGGCAGTGCTGAGGGTCCGCCTT
>007_SATB2_NR_134967.1_hg19_chr2:200322652_200322792_minus
TCGCGCCCATAACTCTGGGGACCGAAAGGGGGAGGGGGAGAAATCGGAAACCGAGGACAACCCAAAAGGACTCACTTTGCCTGATGACTCAACGCAACTAATAATCATCTCCCTCTCAGTGTGTCTCTCTCTGCGGCTTGTCAGTGAGTCCGGCTCTGAGGGTCCGCCTT
>007_SGO2_NM_001160033.1_hg19_chr2:201390431_201390571_plus
TCGCGCCCATAACTCCGGGGTTTGCAACGAAATGTCATTGCTGCTTTTCCCCCAGAAAGTTAAAAGAAAAACGGGGAGAGCTTTTAAGTGAAAACTAAATGTGCTGGCGTCACACTTGGAAATGCAAGGATGCAGAAGAAATGGTAAGATGTGGGCTGAGGGTCCGCCTT
>007_SGO2_NM_001160033.1_hg19_chr2:201390864_201391004_minus
TCGCGCCCATAACTCACGTCAACTGCCGCAGGCCACTAACTTACCTCTCTTTCAGCGTGGGGCACCCCCACCCAGCTCCGGGAGCTCGGCGAGCAGCAGCGGCTGCGGCTTGGGTTTAAACGCCACAGCCGTTGGCGGTTGCCCCATCAGCCAATCTGAGGGTCCGCCTT
>007_SPATS2L_NM_015535.2_hg19_chr2:201173435_201173575_plus
TCGCGCCCATAACTCTAGCTAAAGACGTTAGTAAAAACTGAACATCTGGGAAAAGACTGTATTAATTGGCAATTTTCTTTCTTTAATCCCTGAAAATATTAAATGATTTTCTAAGAATCAACTTAGTTTAATGTGCTCATTTAGACAGGCAAAATCTGAGGGTCCGCCTT
>007_SPATS2L_NM_015535.2_hg19_chr2:201170785_201170925_minus
TCGCGCCCATAACTCCAAGCTCAAAATGTAAGCAAAGATAGCCCATTCGAAAATGACCTGAAAAATCAGGCGCGGAAAAAGTGCTGGAGCTCGGGTCAGCCCTTGGAAACCCGACCAACCCGGGGTGTTCCGCCGCCTCCTCTGCGCTGCGGGTCCTGAGGGTCCGCCTT
>008_ACTR5_NM_024855.3_hg19_chr20:37376363_37376503_plus
TCGCGCCCATAACTCGCAGCCAGACGGATGGCCACGTGGGAGTGGGAGGTGATGCCACTAAAAGAGAGGGAATGCTTGGGGAACAATCAGCAGTCTTTTCTCAGGGTTTGAGAAAACACTGTGTCTTAGTGAGAAGACACAGTCTGTGCGAGTTACTGAGGGTCCGCCTT
>008_ACTR5_NM_024855.3_hg19_chr20:37376798_37376938_minus
TCGCGCCCATAACTCGCTGAGACGTACCCATTCTGGCTGCGAAATTCTACGTTTCTTAACCTCTCCCCCAATAGCCTATGAGTGCCCACGCCCCTTCACTCTAGCCGGGACGCCCGGTTTGGAAGCCCCGCCCCAAAGCCTATCGCCGCCAGGCCCTGAGGGTCCGCCTT
>008_ADIG_NM_001018082.2_hg19_chr20:37207956_37208096_plus
TCGCGCCCATAACTCACACATAGTGGAGTGAATGGACCACTTGAAACAATCATGAGAACCATTGTGGCCATGCCTCTGCCAAGAGCTGCTGACGTGTGCCCTCTGAACTGTGCCTGGGAGCTGCCTACCTTGCACTGTGTGTTCTGCCTGCTCTGCTGAGGGTCCGCCTT
>008_ADIG_NM_001018082.2_hg19_chr20:37209050_37209190_minus
TCGCGCCCATAACTCTGCCAGGCTGGATTGGTCACTGGGCTGCCACTGAAAACTTTTAAAATCTAACACATAGTAGATTATTCTAATTATTACTAGATTAAATGACTATAAATGATTATTACTTAATCTGAAAGCTTGTGCCTCTCCTTATTAGGCTGAGGGTCCGCCTT
>008_ARHGAP40_NM_001164431.1_hg19_chr20:37230676_37230816_plus
TCGCGCCCATAACTCGCATTGCCAGGCGCTGCGCCCAGCGCTGGGCCGACCTGGGCTGCAGGTACAGGGGTCACGGGAGCGGGAGGGAAGTTGGCCCTACTATGCACCAGGGGCATGTGCGGTCTGTCTTCACAACATCCCTGTGAGGCAAGAATCTGAGGGTCCGCCTT
>008_ARHGAP40_NM_001164431.1_hg19_chr20:37231324_37231464_minus
TCGCGCCCATAACTCCATGTAAATATGTCCATAACATTAATTGAGGGGTTGCAGGGGAAAACCTTACAAGCACATGTAACACAAGAGCCTATTTGTGTAAAACTATACAAGTTTAGGTTTACATATGTCAAAAAGTTCTCCCAAGGTATATGTCACTGAGGGTCCGCCTT
>008_DHX35_NM_001190809.1_hg19_chr20:37589327_37589467_plus
TCGCGCCCATAACTCTACCCATTTTCAGTCTCTTCTGCCAACCCATTCGCTCCACCCCACCCCCAGTCCGTTTTTCCGTTTTGCCCTCAAGGTCCCTGAAGACTTCCATATCATTTCGCATTGTTTTATTTGGGGCACTGTGCCGCACTACCTGGCTGAGGGTCCGCCTT
>008_DHX35_NM_001190809.1_hg19_chr20:37590057_37590197_minus
TCGCGCCCATAACTCGGCTTGGGAACCTGCATTTTGAGAAGCTCCTGAATTCTTCAGATTAACAAATTTGGGAAAGATTACACTAATCCATCAGACGAAAGGTGAGGTCAAAGAAAAAGAAATTACAGTAATCCAAAGGAGCGCTAAGAAGGGGTCTGAGGGTCCGCCTT
>008_MIR548O2_NR_039605.1_hg19_chr20:37144666_37144806_plus
TCGCGCCCATAACTCTTCTGTAAAGAAGTGTTGAGATTTGAATCGCTGGCCCATTAAATACAAATCAGTCTCTTTTCTGAATCAGAGAAATAGGCACAGTCCTATTCTTAAATTAGATTACGTGTATTTTATTGCTATAGAAATTTCTAAATTTGCTGAGGGTCCGCCTT
>008_MIR548O2_NR_039605.1_hg19_chr20:37144001_37144141_minus
TCGCGCCCATAACTCATTTCCATTAAAAAACAGATTATGATTTTTCACTCAAATGGTCTGCTTAGCATTCCATTAAAAAGCCTCTCCAATTCAAAGTAATACTGATAATCTAAAGCCGGTAAACAGAATTTCCACTAGCTACAAGGCAAAAGAACCTGAGGGTCCGCCTT
>008_PPP1R16B_NM_015568.3_hg19_chr20:37434581_37434721_plus
TCGCGCCCATAACTCAAATGGGAGTGTGGGGACTCTGGAAAGACGGGTACCGAGAGCGCTAGGTCCGGGAGTCGGGCTGGAATGGGGGCGTTCTCCCCGGCCTCGCAATTCCTTGACGAGGCCAGGGGAGGGGGCGCATTGGCAGGTTGTTGGCTCTGAGGGTCCGCCTT
>008_PPP1R16B_NM_015568.3_hg19_chr20:37433728_37433868_minus
TCGCGCCCATAACTCTGTGGGGCCAGGTCCCCCAGCTGCTGGGGCCGAGACATGGGGGCTGTGGCCTGCGGTGTGGACTCGCATCATTTCCTCTTTCTGGAAAGAAGGGAGGTGAAGCGCTGGAGGAAGGAAGTGGTCGTACCTCTGCTGACGTCCTGAGGGTCCGCCTT
>008_SLC32A1_NM_080552.2_hg19_chr20:37352012_37352152_plus
TCGCGCCCATAACTCCAACCTCAAGCAGAGTCTGATACAGCATCGGTCTTTGTCTCTGGGTCTCTCCCTTACTCGCGCTCACACACCCGTACCCCAATCAACACAAACAGCCCAAGCTTTCACAGCCTGGAGGCGGCCGTCGGAGCAGGGCCCCACTGAGGGTCCGCCTT
>008_SLC32A1_NM_080552.2_hg19_chr20:37352246_37352386_minus
TCGCGCCCATAACTCGCTCGCCACCAGCCGCTCTCCAAATGCGTGCAGAATGGAGGCGAAAGGTTGGCTTTTCTCTTTCTTTTCGTTTGGGGGTCTGGAAGAAGGCAGGACTCTATGAGGACACCTCTCGTCAGCCTCCTAGCGGGTCTGCGAATCTGAGGGTCCGCCTT
>009_NFKB1_NM_001165412.1_hg19_chr4:103421310_103421450_plus
TCGCGCCCATAACTCGCTGGGTTTTTGTGTGTGTGGGTTTTTTTTGTTTATTTTTTTTTTCCAGAAAAACACTCCACCAAGAAGGTTTTTATAACCTACTGGAGGAGGAGGATGGAGAGTGGGCACGAAAGGACTAGGATGAACATGCCATAAGCCTGAGGGTCCGCCTT
>009_NFKB1_NM_001165412.1_hg19_chr4:103421603_103421743_minus
TCGCGCCCATAACTCTGGCAGAGGGGAGTTTTCTTTTTCTCTGAAGAGACCGCTACTGGCACCCACTGACAGGCCTCCCAGTGGCCACCATTCACTGGCATCTGAGCTGCTTTAGTGCTGGGCACTGTATTAGGTACAGGCTGGGGATACCTTCGCTGAGGGTCCGCCTT
>009_SLC39A8_NM_001135148.1_hg19_chr4:103245940_103246080_plus
TCGCGCCCATAACTCCCAAGAGAGCAATTGAAATACATACATTTAAAATGGTAGTTTGAATTTAACAATTGGGAGACCACTTCTGACCCTTGAAACAAGTGAACCGTCCCATTAATTTATCCTTTTAGGGCTCACTGAACAATGGAATTGGTGACCTGAGGGTCCGCCTT
>009_SLC39A8_NM_001135148.1_hg19_chr4:103247063_103247203_minus
TCGCGCCCATAACTCTAGATTGGGTGTCTGTGCTCTGACACCACACCACACTTTTAGGAGTCTAAAAGAACACCTTCTCTTTTCAAGACAAGACCTCGAAAAGCTGAATATGGAATGGGGTAGGGCTGGGAAACTTGTCCATCACTATGACAAAGCTGAGGGTCCGCCTT
>009_SLC39A8_NM_022154.5_hg19_chr4:103267100_103267240_plus
TCGCGCCCATAACTCAGAGGAATGTTTATTTGTTCATATGGGAGCTCAAGAAAAGCTGACTTAGGTGTGATGTCAACAGGTTTGTGTAAAGTGAGTGTGGTGTTTGAGGCAAAGTTTGTATCTGGTGGATATAGTGGTTCAAGTGTAAAGTGAAACTGAGGGTCCGCCTT
>009_SLC39A8_NM_022154.5_hg19_chr4:103268684_103268824_minus
TCGCGCCCATAACTCGCGTTTGAGGGCTACTGCCACGCAGCGTTTCTGGAGCCTGCCGGCTGGTGCCCTGGTGGCCTTTATCTCTGTCCCCCTTTGTCCTCTTTATCTCAGGCTCTCCAGGAGGCCGGGGGGCCCACTCCGCCTATCGCTCCCCTCTGAGGGTCCGCCTT
>010_C2orf82_NM_206895.1_hg19_chr2:233733986_233734126_plus
TCGCGCCCATAACTCTGGGGGTTTGTTGGGGGAGCCTAGTCACGGCCAGTGGACTGAAACATAGAGCTCGTGGGTGGGAAGCTGAGCAGGGCCGAGGCAAGCCCTTAGCGCGGTGGGAAACCATCAAGGTGTGAAGTAGGGGGCGCTGACAGAACCTGAGGGTCCGCCTT
>010_C2orf82_NM_206895.1_hg19_chr2:233735015_233735155_minus
TCGCGCCCATAACTCTTGGGCCTTGTATTCTCTCCCTCTCTGGAGCCTTTTCCCAGATGGGGACAGTACCTGGGTCCTCATTCTCTAAGGACGTCGCAGAAACCAGCAGGGAAGCTTTTCAAAGTAATCAGCAAGGCTCTGCACTCCTCTGGCCCCTGAGGGTCCGCCTT
>010_CHRND_NM_000751.2_hg19_chr2:233391273_233391413_plus
TCGCGCCCATAACTCCGGCACCTGTTTCAAGAGAAGGGCTACAACAAGGAGCTCCGGCCCGTGGCACACAAAGAGGAGAGTGTGGACGTTGCCCTGGCCCTCACACTCTCCAACCTCATCTCCCTGGTGAGAGGCCCTCCGGTGCTGGGTTGGGACTGAGGGTCCGCCTT
>010_CHRND_NM_000751.2_hg19_chr2:233391529_233391669_minus
TCGCGCCCATAACTCACTCGCAGTCAGGAGTGGGTAGGCCGCCAGGGAGCAGAGAGGACCAGTGGCCTCTGAAGTGTGTCACAGATGGGGCATGCTATGGGTGTGGTTGGGGGACACCGCAGAGCTGACACTGGAGGGGCAGGACAGCAGCCTCTCTGAGGGTCCGCCTT
>010_CHRNG_NM_005199.4_hg19_chr2:233403951_233404091_plus
TCGCGCCCATAACTCAAAAACAAACAAACAAACAAACACAAAAACCCTCACATGCCTACCCAACAGCCTTCACACCCACCCAAATCCTGACTCCCTGGAGGGAGTAGGAGGCAGTCCACCTCAGCCCTCTCTGGAGCCGCTGTCAGGTTCCTCGGCTGAGGGTCCGCCTT
>010_CHRNG_NM_005199.4_hg19_chr2:233405189_233405329_minus
TCGCGCCCATAACTCGCGATAGTCGCACCACTGCTGCAGGGGGAGGGGCAGTTGCTAGGCCTCTGCCCTCTGCTGCACCACAGCCCTAGGAGTGGGCATCCAGCCCAAGAGGACAGAAGAGGCAGGAACGGGGCAGGCAACTCTCAGGAGGCCTTCTGAGGGTCCGCCTT
>010_ECEL1_NM_001290787.1_hg19_chr2:233352842_233352982_plus
TCGCGCCCATAACTCCACCAGCCGGCTGGAAAGGGGCTGGAGCTGGAGATGAGGAGCCGAGGACTCCTCCGAAGGGCTGGGGGCGGTGTCAGTAGTGCCTGTGTCTGCCGGCACAGTCCCTGGCGCAGAGCGCACCTTCACTAACCGGCTTTTTTCTGAGGGTCCGCCTT
>010_ECEL1_NM_001290787.1_hg19_chr2:233354514_233354654_minus
TCGCGCCCATAACTCCCCCAAAAGAGTGAGCAAGCTACAGGCCAGACCACTGGTGCCTACTCCCCTACAGTGCCAGCTTCCCTTACAGAGAAGGTGCCGGAGAGTCAAGGAGGTGGGCCTCTGACTTCTCTTTATTGGCAGTCTGTGTGGGGTGGCTGAGGGTCCGCCTT
>010_EFHD1_NM_001243252.1_hg19_chr2:233471048_233471188_plus
TCGCGCCCATAACTCGGCTGGGCTTTTAAGCCTTCTCCGCGCCGGCTGGTCTCCCAGAGAATCTAAACTCGAAACTCTTGAGAGACACCCCAGCCTGCAGCAATCCCAGGGTGTGCTGAAGTCCCCATCGTCCTCCCCTGGAATGTCAGTGAATGCTGAGGGTCCGCCTT
>010_EFHD1_NM_001243252.1_hg19_chr2:233471203_233471343_minus
TCGCGCCCATAACTCATTACAGGCTGAGCCACCGCGCCCGGTCGCACCCCAACTTTAAAGATGAGGGTCGGTGCAGGTGAGGAACCTGCTCAGGGTCCCCCAGCCCCAGCGCCGGGTCTACCCACGACTGGGAGCGGAGGATGGCGGTGAGTAAACTGAGGGTCCGCCTT
>010_GIGYF2_NR_103492.1_hg19_chr2:233597956_233598096_plus
TCGCGCCCATAACTCACTCTTGTCTCAAAAAAAAAAAAAAAAAAAGTGATGAGGAGGGGACTAAGTTTACCTCAGTTTTAGTCTGGTTTGCACCTTTTGTGTGGTGGGGGAGCAGGGAGTCAGGGTCAAGTAAGAACAGGATAATCTCCCTTGGACTGAGGGTCCGCCTT
>010_GIGYF2_NR_103492.1_hg19_chr2:233598092_233598232_minus
TCGCGCCCATAACTCTAAAAAATAATAAACTACAAATATGTCTAAAGCTTAGAAACAGCAAAGTAAAAGTGTGTTAACCTTCATAATCAGCTATTCATTTATCTGCCTTCCTTCTGAAAGGTACTTCCAGCCCTGTGTCAACCAAGCAGACTCCACTGAGGGTCCGCCTT
>010_INPP5D_NM_005541.4_hg19_chr2:233924417_233924557_plus
TCGCGCCCATAACTCAATGAGGGTAATGGGGTCACAGAGCCATCACTTGGACCTTGGCGCCCTCGGCTGGTGGCAGCCAAGGTCTCCCAGCACCCAGGCCGCTGGGAGTCTCTAAAGGGGAGGGGTGGGGCTCGACTGTCCCCTCCCCCTCAAGTCTGAGGGTCCGCCTT
>010_INPP5D_NM_005541.4_hg19_chr2:233925281_233925421_minus
TCGCGCCCATAACTCACTCTGTCCTGTGACATAAGAACAACCCATCTCAAAGCTGGGCCCCCTCTAAGCCCCTCTGTCATATCTGTGCCCGGGGAGGGAGCAGGTTGTACTCACAGCACGCAGAGCGCGTATGCCCGGGAGATGGACTCGCTGGCCTGAGGGTCCGCCTT
>010_KCNJ13_NM_001172416.1_hg19_chr2:233641382_233641522_plus
TCGCGCCCATAACTCATGTGGAAAAGAATGCTGGTTTGTTAGGAGGTCTTTCTTTACCCAACACAAACCTTAACAACTCTGGAGAAAGCCTCCAGAACTGACTTGGAGAAGGGGTGCATTTTTTCCCTCTAATCAGGACCGGTCTTTAGTAAGTTCTGAGGGTCCGCCTT
>010_KCNJ13_NM_001172416.1_hg19_chr2:233641834_233641974_minus
TCGCGCCCATAACTCAGGAAAACATCTTCTAAACATCATTAAAATAAGCCTTAAGAAAATTCTTCGGTTCTTTCCCACAGGTGTGCATTTTTTAAAGTATCAGGTACAGAACAATTAATTTTATTCCTATTCAAGGTCTTTGTATACAGCCTTTACTGAGGGTCCGCCTT
>010_LOC101928881_NR_136325.1_hg19_chr2:233877616_233877756_plus
TCGCGCCCATAACTCCCTCGGGTGGAATCCAGGGCTGCTGTTTCTCTTGGGGGCTCCTCCTCAGTGAATGGATGGGTGGTAATCTCCTTTCCTACCTGTCCTAGCGGTAGCCTCTGTTCCTTCTCTTGTTTTATCTCATTTTATTTTTTTAAAAACTGAGGGTCCGCCTT
>010_LOC101928881_NR_136325.1_hg19_chr2:233877875_233878015_minus
TCGCGCCCATAACTCGTTATGGGCTCGTGGCCAGCTATGGGCCAAGGCAGGTCTAAAGGTCGGGAATGCTTACCAGTGAAGCTTTTCCAGGACAGGACGAAGTTTTTGGCTGTGGGCTCTCTGGGACAGAGTGGAGCGCCTGTGGATTTAGCCGGCTGAGGGTCCGCCTT
>010_NEU2_NM_005383.2_hg19_chr2:233895850_233895990_plus
TCGCGCCCATAACTCAATTTTCCAGAGAACACTGTGAAACTGCACAGTTCTCCATTTTCATTTTTACTTGTTATCATATTTGATTCTTTCCTGCTGACATTTTCTAACAGCGTTTCAGCATAGGCCTCCCGATACCTATCAAGGCCTGTGTCCTTCTGAGGGTCCGCCTT
>010_NEU2_NM_005383.2_hg19_chr2:233897501_233897641_minus
TCGCGCCCATAACTCACAGCAGCAAAGGGTGTGGCAGAGCCCTGGGGAGCCAGTGCAGACACCTCCTGCCTCACCTGAACCTGGTGGGTGGGTGCGTCGTAGTCTCCTCTGCGCAGGACAATCAGCTCTGCGTGCTCATCCTTCTTGCTTGCCCGCTGAGGGTCCGCCTT
>010_NGEF_NM_001114090.1_hg19_chr2:233793448_233793588_plus
TCGCGCCCATAACTCTACGCACGACCCTGGCGGGTCTGGGATGGGTTCGGGGGCACCAGAGGAGGAGAAACCAAGTGCCCGAAACCTCTCCTGGGTTGCCCTGCCCGGTGACATCGACTCCTGGACTCTGCGCCTTCGCGTTAGCTGGGTCAGTCCTGAGGGTCCGCCTT
>010_NGEF_NM_001114090.1_hg19_chr2:233793876_233794016_minus
TCGCGCCCATAACTCCATTAAAGCCAAACAATTAACGAGTAACTGCACCGCTGCCACCAGGAATGTTTGCATCCCCCCCAACGAAGAATTTGCTAATTTAAACAAATGCCGGGTGGGTTGGAGCGTGCGGGGGACTATGCTCCGCACTCCACCCCCTGAGGGTCCGCCTT
>010_PRSS56_NM_001195129.1_hg19_chr2:233384843_233384983_plus
TCGCGCCCATAACTCGCCCCCACCCAGCAGCCCCCCTCTGCCTGGCCTGCAGCCCAACCGTCAGCCCTTCTTCCCTGTCTTGGCCCCTTTGATGGAGCCGCAGAAACAAGGGCTCCTTTGACAGAAGGGGGGCTCGGAGCTGGGATGATGAGACTCTGAGGGTCCGCCTT
>010_PRSS56_NM_001195129.1_hg19_chr2:233385670_233385810_minus
TCGCGCCCATAACTCTTTGAAAGGTGCTTTTCCTTAACAATTTTTTTTAAAGACACCACCCCAAAGATACAGACATCGCAGAACTCAGCTTTATTGACTGAAAGTAGCTGTGTTTGAGTGGCCCACCTTCGGCCGGGACAGCCAAGGGCAGGGTGCTGAGGGTCCGCCTT
>011_ABCB9_NM_019625.3_hg19_chr12:123450555_123450695_plus
TCGCGCCCATAACTCCTCCAACACCTCCCACATTTTCCAAGAGGCAGCGGCGCCTTGGGGGTTAAAAAAAATGGCAACATTCGCCCTACGGGCGCGGAAAGGATGCTGCAGGGATGGGGGCTGGGAGCTGCGGCTGCGGGCTCCGGGAGGGCTCCCTGAGGGTCCGCCTT
>011_ARL6IP4_NR_103512.1_hg19_chr12:123464861_123465001_plus
TCGCGCCCATAACTCTTGCAGCCCTCTAGTTTCCTTGCTGACCCCAGGAATCCCCTCCCAGGTGCTGCTGCACGAGCTCGGGCTGGACGAGCCGCTGATGACACCACTGCGGGAGCGCTTCCTGCAGCCGCTGATGGCCCTGCTGTACCCTGACTCTGAGGGTCCGCCTT
>011_ARL6IP4_NR_103512.1_hg19_chr12:123466034_123466174_minus
TCGCGCCCATAACTCTTGTTCTCCTCCGGGCCTTCTGCTTGCTTCTCTCTGTGATGCAGGGAGAAGGTGAGGCTGGAAGGCCAGGAGGGGAAGAGGTAAACCTTCGTCCCCTGCTCTGGCCTGGGGCAGGCACAGACCGGCTACAGGGTGAGCGCCTGAGGGTCCGCCTT
>011_CCDC62_NR_027918.2_hg19_chr12:123258132_123258272_plus
TCGCGCCCATAACTCGTGCTGGGGTTACAGGCCACTGCGCCCAGCTTTCTTGATTTTAAATTCTAAGACATTGCTTTGGTCTCCCAAACATGAGCCTATCAGTAAAGCTTCAAAATAAGAAATCTTAATTTTGTTTTTCCATTTTCAGATTGTATCTGAGGGTCCGCCTT
>011_CDK2AP1_NM_001270434.1_hg19_chr12:123753547_123753687_plus
TCGCGCCCATAACTCTCGGCACTCCTGGAATTCTCCACAGGACAAAGAAGAAAAGCTGAGTACAGGTCCAGCCAGCCCAGAACAGGACTTCAGGGGTCCCCGTGAGTGCCGCTGTCCCTGTGACCCCAAACCCCGAGGGTCCCAGTTTAGGGCCCCTGAGGGTCCGCCTT
>011_CDK2AP1_NM_001270434.1_hg19_chr12:123754323_123754463_minus
TCGCGCCCATAACTCTGGGCTTTTTGGTGCCCCTCCCAACCCCCCACGGGCCCCTTTGCAGAACCCCAGCTCCCCTCCTGCCATTTGCATCCAAGATGGACTCTCCGCTGCCGCCGCTGCTCCTCCGGCTTCCTTGTCATCATCCCTCACGCCCTCTGAGGGTCCGCCTT
>011_DENR_NM_003677.4_hg19_chr12:123237103_123237243_plus
TCGCGCCCATAACTCCTCGGACTCATTAATAGGGAGTCATTTGTGACTCAGGTGCGCTCTCTGCGTCTGCAAGTCACGTTCCCTTCGGCACGCCCATCTCGAGGATTCATCCTCTCCAACGGGTGACGAGCACCGCCTGCCGGCGGCCCGCCTCTCTGAGGGTCCGCCTT
>011_DENR_NM_003677.4_hg19_chr12:123237772_123237912_minus
TCGCGCCCATAACTCTGGGAGGGATGCAAACTGCAGTGAGAGAAGGGCTACAAAGGCGCCGAATGGAGAGAGGCTGGAAGTGCCTAGGAACAAGGGGTGGGTCATCGGAGAAGCCCGGGGTGCAGGGTGTGGGGGCAACTAAACGCCATGAGAGGCTGAGGGTCCGCCTT
>011_GTF2H3_NM_001271868.1_hg19_chr12:124117838_124117978_plus
TCGCGCCCATAACTCCAACAAGGCAGGAAGGAGACTGGCACTGGGAAGGAGCGTATGTGTGGGAGGGATGCCTGCAGATACTGCCAGGGCGCATCCCTGAAAACAAGAGCAGCGCGAGGGATTTAGTTGTGACTCTGGAAACACAACCAGCGGAGCTGAGGGTCCGCCTT
>011_GTF2H3_NM_001271868.1_hg19_chr12:124118438_124118578_minus
TCGCGCCCATAACTCCAAAACTATTTACTGAATGAATGACTGAATGCCTTGGCTACTCCTCTAAAGACCAAACGGATTCTATCCAGCCCAAAAGACACATTCCATCTGGCCAGTCGTAGCCGGACCGAGACAGCCGAGCCCCGGAGTCGAAGTCCCTGAGGGTCCGCCTT
>011_HCAR1_NM_032554.3_hg19_chr12:123214692_123214832_plus
TCGCGCCCATAACTCATAAGGAGGAAATCAGCCACGGCCAAATTGAAAAGGTAAACAGTGCTGGGCTTCCAGGTCTTCATGTGGAAGCAGAAACCACACAGGGCGACCCCATTGCCTAGTGCGCCCAGCACAAAGGCCACAATGAGCAGCGGCGGCTGAGGGTCCGCCTT
>011_HCAR1_NM_032554.3_hg19_chr12:123215589_123215729_minus
TCGCGCCCATAACTCTATTTCATGGTCTTGGTGGTTGTGCAACTGGCCACTTTGGTTCACGGAAGGATGTAAAGGGCAGGGAGGTGGGAATAGAGCGGGGGAAAGGTGACTCCCGTCAAAGAATTTTTCTAACATCCATCAAGTATCGTGATTAGCTGAGGGTCCGCCTT
>011_HCAR3_NM_006018.2_hg19_chr12:123201263_123201403_plus
TCGCGCCCATAACTCCTGCAGATGGTGCCGATTCATGAGTGCAGCTAGTGAGTCCGATGGAGCGCCTCGCCTAGTGAATGCTCCAGCAAAGTGGCGTGTGTCTGTATGGTGAACGTGTGGTTCCGTGCCTGCCTTTATGTCATGTCAGGGTGTTGCTGAGGGTCCGCCTT
>011_HIP1R_NM_001303099.1_hg19_chr12:123319105_123319245_plus
TCGCGCCCATAACTCCTTAGAGAGGACTCTGGGCTTTTATTTATTTTTTTACTTCAGTCTTGTGACCAGTAATTTTAAGGGAAAGCCAATAATAATGTTTTTAAAAAGCCTCACGCCACCCCTGGCGGCATCTCCTCGGTGTACTTTGCTGTTCACTGAGGGTCCGCCTT
>011_HIP1R_NM_001303099.1_hg19_chr12:123318375_123318515_minus
TCGCGCCCATAACTCGATTACAGGCGTGAGCCACCACACCCCGCCAGGGACCCTTTTCTTTAACTGATTCCTCACCCTCCAGCCCAAGAGCTAGAGCTGACCCCAAAAGATAACATTTGCCAAGACTCTCCTGTCACTGCACCAAAAGGAGAAATCTGAGGGTCCGCCTT
>011_KMT5A_NM_020382.3_hg19_chr12:123868335_123868475_plus
TCGCGCCCATAACTCGAGCCCAGGGCTCCAGCCGGGCTACTCACGCTCCGGAGGCGGAGCTTCAGCAGCGGGAGGGGGAGGAATCTGGGGCCTCCCAATGGCAGCTCGGGTGTCTTCCATCGCAGCCATTCAACGTCTGGCGACGGTCAAATTTACTGAGGGTCCGCCTT
>011_KMT5A_NM_020382.3_hg19_chr12:123868578_123868718_minus
TCGCGCCCATAACTCTCCCGGGAAACCCAGCTTTCGAAAAAAGTTGCAACAACTCAGCCAACTGCTCCGCCGGGCTCCAGCTGCTCGCCCCGATTGGCGCCGCCTCCCGCCTCTCCGCAGGCTGCCCGTAGTGATAGGCCAACTCGGAGAAAGGCCTGAGGGTCCGCCTT
>011_LOC101927415_NR_110049.2_hg19_chr12:124069574_124069714_plus
TCGCGCCCATAACTCCCTTGGGGGCTCCTTCGGCATGCTTGGTTGCTTTGGGTTTTCTCCTTGAACGACGGGTTCCTGTTGGAACCTCTCGCTGAGCTTTGTGAATCAGGCGCCGCGTGTCAGTCCGGGCCCCAAAGGCGCTTCTCAGTCACAGTCTGAGGGTCCGCCTT
>011_LOC101927415_NR_110049.2_hg19_chr12:124070104_124070244_minus
TCGCGCCCATAACTCGCTAAATTCTTAGCTAAGTGTAAGAGTCTCTCCCTTCCGTTATCCCCTTATTTTTGGATTTCACTTGTATTGTGTAACTTGTGCCCAGCCCTACTGAGTACACTGTCAAATGGAAACTCCTTAGACCCAATTAATCATGCCTGAGGGTCCGCCTT
>011_MIR4304_NR_036187.1_hg19_chr12:123495581_123495721_plus
TCGCGCCCATAACTCACAGGCTTCCCCTCCACAGCAGCATCTCAGAGCCCTCCTGTGTGCTCACTCCCGAGGCACATGTGTGTTGGGCAGGACTGGGGCACTCACTGGGTGAGAAAGAGCCCCAGTAAAGGGTTTGTGGCTCACAGAACCCTTTTCTGAGGGTCCGCCTT
>011_MIR4304_NR_036187.1_hg19_chr12:123496007_123496147_minus
TCGCGCCCATAACTCTATACCTGGGTCCACTTGGCTCTCAGGGAACTGTCCGGTCTCCTAGCTTGGAGAGAAGTGGCCGGCATGTCCAGGGCATCCCCATTGCTCTGTGACTGCTGCCATCCTTCTCCTCACGCAGACACCCTGGTGGTTCCTTCCTGAGGGTCCGCCTT
>011_MIR8072_NR_107039.1_hg19_chr12:123849638_123849778_plus
TCGCGCCCATAACTCTCTTCATTACCTAGTTAGTCCTAGAAACAAAATGTTTACATATTCATTGCTTGTTAGGCTCGCTCAAAGCACTTTATTGGCAGTGAAACCGCAAGTAACCCGGAGCCCTCGGCGCGACCACGGCTAGAATCAGAGCCTAACTGAGGGTCCGCCTT
>011_MIR8072_NR_107039.1_hg19_chr12:123849870_123850010_minus
TCGCGCCCATAACTCTTCCAAGTGACAGAAACGCTGCTAGGTAACTTCCTGGGCCGTAGCTCCCCACCCTAACAGGTTCTGAAAATAGCTCCAGGCCCTTCCTAACCGGAGTTTGAAAGCAGGCGCGGGGCGCATGCGCGCGGCCCTCCGGCCGACTGAGGGTCCGCCTT
>011_MPHOSPH9_NM_022782.3_hg19_chr12:123718002_123718142_plus
TCGCGCCCATAACTCGCGATTGCGAATCCTCCGCTGAGGTGATTTGGATATCCCTAGAACGTTGAGGGCACGAGTCGGGTCCTGAGACCAGGTAAGCATCTGCGGAGAAGCCAGGTAACCCTACGGCTGCCGACGACTGTCAAAGGCTCCGGAGACTGAGGGTCCGCCTT
>011_MPHOSPH9_NM_022782.3_hg19_chr12:123718252_123718392_minus
TCGCGCCCATAACTCCTTCCGTTTCGCCTTGGGCCTCCGTGGAACCGTTATCTCCAGGACGGTAGTCTCTCCTCTCCCCTGCCCTGAGTGCCTGAACAGCCCCAGGGCCGACCCACAGCACCTAGCGTAAACCAGGTCCCGAGAAAACTGAGCTCCTGAGGGTCCGCCTT
>011_OGFOD2_NM_001304838.1_hg19_chr12:123458790_123458930_plus
TCGCGCCCATAACTCCTTTCCTAGATAGCAGGGCCTCTCACTATCACTGGGCAATCAAGACGACTGTAAAACGTTAAACACCTTCTCGGGCCGGGCAGCTCTGCACGAGAAAACCCCAAATCCCACATACTTCCACCACTCCCAGAAGCCCTGTGCTGAGGGTCCGCCTT
>011_PITPNM2_NM_020845.2_hg19_chr12:123595086_123595226_plus
TCGCGCCCATAACTCACTCCACACCAATCCAACTGGGAGACCCACAATGCCGATGGACCAAGAGGATTGAACAGGGGACATCTGACTAAAGGTGTCTCCATTTTACAAAGGGACCCAGCCCAGGACGATTCAGGAAGCAAGTGTCTAACTCAGAACTGAGGGTCCGCCTT
>011_PITPNM2_NM_020845.2_hg19_chr12:123595430_123595570_minus
TCGCGCCCATAACTCACACTCTGCCCAGCTGGAGGGGCTTGCTGGAAGGCTGGAAGCCATTTGCATCACCCCACAATATGACCATGCCCCTGTCCCGGCATCAGGACGCCATCCTCTCGGACTGTGTCTCCCACTCTTCTTCCTGCATTACCTCACTGAGGGTCCGCCTT
>011_RILPL1_NM_001319244.1_hg19_chr12:124005020_124005160_plus
TCGCGCCCATAACTCTGGAAGGCTGTGGAAGCAAAGTTCCCTGGGTGGAGGGCGCTGCGAGCATGCGTGCACTGATGCACAGGGAAGCGGCTCAGAGCCCTCAGGTCCAGGCCCTGTGGGTCCAAGGCCTCCAGGCGCCCTGCAGAAGTGTCAGACTGAGGGTCCGCCTT
>011_RILPL1_NM_001319244.1_hg19_chr12:124005281_124005421_minus
TCGCGCCCATAACTCCGCCGTGGTGTTCCACTGCCCAAGAGCTTACGATTCCAGACAGAGGCCTGCCATGCATTCCTTTGCTCACCCTTTGTCTCCCTTATCTCTGATGGAGTGCCCACTCTGTCCCTGTTCTGGGCTTTGCCAGGTTGGAGGCACTGAGGGTCCGCCTT
>011_RILPL1_NM_178314.4_hg19_chr12:124018967_124019107_plus
TCGCGCCCATAACTCCCCGGAGCCCCAGGGCGCGCCTCCCCGAGCCACATCCATCACTGGCTCCTTGTGACATGAACGCCACTTCACAGTAGAGCGAAGCCCGCTTGGCATTCCAGCACCACGAGTTCTCTTGTCCCAAGGCCCCCTGTCCATTTCTGAGGGTCCGCCTT
>011_RILPL2_NR_130703.1_hg19_chr12:123920519_123920659_plus
TCGCGCCCATAACTCAAAAAGAGAAAAGAGAAGAGAAAAGAAAAGGAAGGCGTCTCCCTGCCAGTAGGTGCCCTCCTACGCCCCGCAGGCGCCGTGGGCCCGGAACCCTCGCTCCCACACTCACCTCCCCGCTGGCCGGAGGGCTCTGTCTCCGCCTGAGGGTCCGCCTT
>011_RILPL2_NR_130703.1_hg19_chr12:123921334_123921474_minus
TCGCGCCCATAACTCTTCCATCACCTACGATGCAAATTCTACGGCTGGAAAGCACGAGGGTGGAAAGGAAAAAGTTGCGTTCTTTTTACCCCGCTCTGGATTGCACGGTGGAAACTCCGTCTCCACGGAAACGCACCTCCTGGCAGCGGTCGCCACTGAGGGTCCGCCTT
>011_SBNO1_NM_001167856.1_hg19_chr12:123834975_123835115_plus
TCGCGCCCATAACTCCTGGCTCCACCATCTTTAAAGGGAAATATTAAATATTAACATAAAAAACAAAAAGTGACAAATATTAACTCCCCTCTAAATATAAACAATCCAACAATCTCTATTAGACCCATTCATTCAGTATTAATGAAGAACCTGCCCTGAGGGTCCGCCTT
>011_SBNO1_NM_001167856.1_hg19_chr12:123836725_123836865_minus
TCGCGCCCATAACTCGTACTCTTGGCTAATGCCATTTTTGTAGGACATCATGAAACACTGACACTTAATTTTATCACAGTCTGAGAACAAATGGACTAGCTGAAAATTAGTATATTTATGTAACATGAAATTAGTTTTCTGAGAAGAGTACAGATCTGAGGGTCCGCCTT
>011_SNRNP35_NR_104103.1_hg19_chr12:123943029_123943169_plus
TCGCGCCCATAACTCAGGCTTTTCCACAGAAACTTAGGTGTTTGCCTCCGAGGCCCACTGCGCATGCCCTGGAGGGCTCTGTGGGTTCCGCCTTCAGTTTTGCTTTTCACAGGAGGGGCAAAGTCTTTTTTTTTTTTTTTTCCTTTTTGAGACAGCTGAGGGTCCGCCTT
>011_SNRNP35_NR_104103.1_hg19_chr12:123944450_123944590_minus
TCGCGCCCATAACTCTACCAAATAAAACTGATATTATTGTACACAGAGCTCCTGTTCAAAACTTTAAGACTTCTTCAAATTAAAATGGAGGAGAATTACAAACGGATAAGCATGGATTTTGTTCTCTCTCTCATCTGCATGCTTCTATAGATACTCTGAGGGTCCGCCTT
>011_VPS37B_NM_024667.2_hg19_chr12:123380800_123380940_plus
TCGCGCCCATAACTCACAGTCGGGACTTCTAAAGGGAGGGGAAGGGCCCTATGATTGGGCTGTGACGCGTGAGCGCATTAATGACGTCACTGCGGCTCGGGAGAGCGCGCCATGAGGTCATAAGAGCCTTTTTCCTCCAGGAAGAGAGATACCGCCTGAGGGTCCGCCTT
>011_VPS37B_NM_024667.2_hg19_chr12:123381477_123381617_minus
TCGCGCCCATAACTCTTAAGAGGCTTCCCGGTAGCTGAGAGACTGAGAGCGACTGCACCCTAAATCGTGTTGTTTCTGAAAGAGCACAGGTTGGCCCACCTGGATGTCTGGGCACCTTCCTCTGAGGTGATGCAAAGGGGCCACTCAATGGGTCCCTGAGGGTCCGCCTT
>012_CCDC15_NM_025004.2_hg19_chr11:124823783_124823923_plus
TCGCGCCCATAACTCACAGGCCCAACGCATCCCTTTCCGGAGGGATTTAGGAAGTCTCGGCGTTGGTCCAGGAACGACAGTCCCACCGCGCCTCACATGGCGCATTACCCAGCGACTCCGCTTACCCACACGTCCCCGCCCCCTCAGCCGGACAGCTGAGGGTCCGCCTT
>012_CCDC15_NM_025004.2_hg19_chr11:124824679_124824819_minus
TCGCGCCCATAACTCAAACTGACACTCACATATGCTGGGATTTCCGAACTACCTGGTGAGGCAGGTTCCACCCATGCCCCAACTGGTACTATAGCCTCGTTCCTCTCAGCCAGCACTGCCAACACGTCCTTGCTCTTCAGGGGGTTTAAAGCCAGCTGAGGGTCCGCCTT
>012_HEPACAM_NM_152722.4_hg19_chr11:124806234_124806374_plus
TCGCGCCCATAACTCTGGGCTCAGAGCACTGAGCTGGGACACACACTTAACTGGACTTTGTGTCCCAACCTACCCTGTCTCCACCTAACACTCCTTCTCCCTGAGGAGGAGGGTACATGCCAGGACAGACCTCCAATAAGCTCTGAAAAGGGAGGCTGAGGGTCCGCCTT
>012_HEPACAM_NM_152722.4_hg19_chr11:124806666_124806806_minus
TCGCGCCCATAACTCACAGTTACTAGGCATCCATTCCCTTGGCCGCCCTCATGAAAAGGTGTGAACACATGAATGGGGGTCAGAGTAGAGCTAGAGTGTTTCTCCTCTTCACAGCCTCAAAACAGGAGGGCACAGCTAGGCTGTTAAGCTGGTAACTGAGGGTCCGCCTT
>012_LOC101929340_NR_120577.1_hg19_chr11:124628250_124628390_plus
TCGCGCCCATAACTCCTCCTTTTCTTTCTGTTTGAAGAACCACATCACAAAGGGCACCTCCCATGGCTGGGATGAAGACACCTCCCCGTGCAAGGTGTACCACGCTGGAAGCACCACTTCCCCTCCCTCCACCGCCTGCAACCGGTTGGCGGGCACTGAGGGTCCGCCTT
>012_LOC101929340_NR_120577.1_hg19_chr11:124628959_124629099_minus
TCGCGCCCATAACTCCGAACCCCAGAAGGGCTCCGAGGAGCTTTCTGGGTTTCAACCCTCCGTTTTCCGAGGGAAGCCCGCCTCTGAGATTGCGCGGGAGGGCGGGGAGCATCGCATTCACTGGGTCAGGCTTGGGCGCTGGGCTGCTCTGCTCTCTGAGGGTCCGCCTT
>012_MSANTD2_NM_001312919.1_hg19_chr11:124668649_124668789_plus
TCGCGCCCATAACTCATTCTTATTTTATAATTGTTCTTGGTGGTTTTTATCCCCCCTCAAGAAGTTCCCAGAAAAAGTGCCAGCTGTATCAGAAAAGAAGTGCACAGATAATAGGATAAGTAGTTCAGTAAAAACTGGGAGAATCCTATCACAATCTGAGGGTCCGCCTT
>012_MSANTD2_NM_001312919.1_hg19_chr11:124670732_124670872_minus
TCGCGCCCATAACTCGGTGTTCTTGAAAAGCTACAGCGTACGAACTCTACCCTGGTCCATATCTGCTTTTTAAAGCCTTCCCCAGAACCGCTCTCACTTCAGCCTTGGTGCCTTCCCGGATATACCCTCCAGAGGCTTCCCCGGTCCCCATCCTGCTGAGGGTCCGCCTT
>012_MSANTD2_NM_001312920.1_hg19_chr11:124646729_124646869_plus
TCGCGCCCATAACTCTCTTCTGGAGCCTCAAATGATGCCTTAGAGAACTGAGGTTTCCAACGATACACTCTTTTTAAAAGTGTTTCTTCTTCCTCTTTGTAAAAGATAGTCACAATTACATAAGACAAAACTTTCTAGAACAAACCAGAAATATGCTGAGGGTCCGCCTT
>012_MSANTD2_NM_001312920.1_hg19_chr11:124647386_124647526_minus
TCGCGCCCATAACTCTGTTAGTGTCTTTTGATAAATTGTAAAATGTGTCACCTGACTTTTCTTCCATATCTGTAACCATTAGATACTGCTAGTTTCCTTATTCACAATTACATAAGCCAAGTGAAGTATTAAGCTCAATTTGGTGGTTCCAAAGACTGAGGGTCCGCCTT
>012_NRGN_NM_001126181.1_hg19_chr11:124609103_124609243_plus
TCGCGCCCATAACTCGATAATAGATACGTCATGCCGACAGCTTGAGTTGGGTGACTGTCCGTGTGCGTGCGTGAGCGCGCGGGCGCCCGCAACAGGGTGTCCGCATTTACCTGCAACTGAAGGGCTGCGTAGTTATTTTTGCAGGTTGTATCTGCCTGAGGGTCCGCCTT
>012_NRGN_NM_001126181.1_hg19_chr11:124610265_124610405_minus
TCGCGCCCATAACTCCGGCGCAGTGGGATGGGGAACGGGGTGGGGGCCGAAAGACGGGAGGAAGGAGTCGCTGCAGTGTCTCCAGGCGATGGTTGCCAGCGTCTCACTGGGGAGGAAGTTCCTCCTGTCATCCAACCCGCAGTTCCCCTCTTGCACTGAGGGTCCGCCTT
>012_OR8A1_NM_001005194.1_hg19_chr11:124440226_124440366_plus
TCGCGCCCATAACTCTCTGCTACTCCTCCGTCATTACCCCTAAGATGCTGGTGAACTTTGTGTCAGAGAAAAACATCATCTCCTACGCAGGGTGCATGTCACAGCTCTACTTCTTCCTTGTTTTTGTCATTGCTGAGTGTTACATGCTGACAGTGCTGAGGGTCCGCCTT
>012_OR8A1_NM_001005194.1_hg19_chr11:124440572_124440712_minus
TCGCGCCCATAACTCTCCCCTCTGTGGTGCTGATGCCGAGGATGCTGGAGAGAATGAAGGTGTAAGAAACAAGAACTGTTAAGCTCGTGACTATGATGTTGAATCCAGCCGAAAAGAAGACTGTCATCTCAACATCATAGGTGCTAGAGCAGGACCTGAGGGTCCGCCTT
>012_OR8B12_NM_001005195.1_hg19_chr11:124411582_124411722_plus
TCGCGCCCATAACTCTGGCGTGTTCTATAACTATCATTATATGTTGTGGGTTTACAACCCAGTCTTGGATGAATTATCTTTTACCACATATGTTTATATGAGTGCAGTCTGCAGTACCTTAAAATTCAATGGAAATTGCCTCTTTTAATAATCAGCTGAGGGTCCGCCTT
>012_OR8B12_NM_001005195.1_hg19_chr11:124413338_124413478_minus
TCGCGCCCATAACTCCCCCTCTTCTTCCTGTTTCTGGGTTTCTACACGGTCACCGTGGTGGGGAACCTGGGCTTGATAACCCTGATTGGGCTGAACTCTCACCTGCACACTCCCATGTACTTCTTCCTTTTTAACCTCTCTTTAATAGATTTCTGCTGAGGGTCCGCCTT
>012_ROBO3_NM_022370.3_hg19_chr11:124734176_124734316_plus
TCGCGCCCATAACTCTCGACCCCTTTGGGGTCAGAAGCAGTCGCCCCATGAAAGTTGTCTCATCCCAGAACCTGACGGCTGAGCCAGAACTCTGGCACTGACTCTTCAATCAGCAGGGCCTTACCTCAGGTTAGGAATGCCCCGGCCTCTCTCTTCTGAGGGTCCGCCTT
>012_ROBO3_NM_022370.3_hg19_chr11:124735080_124735220_minus
TCGCGCCCATAACTCACGGCGTAATTAAGGGATTAATCCGCCTCCCTCCACCCTCCCACCCTTACCTCTACAGTCACTATCCGAGCAGGAGACACGAGTAGCGTAGCGCGCGAGTTGGAGTCCCCGCCCCGCACCCCAAGCCCAGCGTTCCGTTCCTGAGGGTCCGCCTT
>012_ROBO4_NM_019055.5_hg19_chr11:124767191_124767331_plus
TCGCGCCCATAACTCACCAGCAACACCCCAAATTCCTGGCCCACCCCTCATCTGTCTTCTCTTGTGTGCGAGTTTGCCAGAAAACCTGTAATCTGAACTACTAAAGGTTGCCTCCCAAAGAACAAGCCAGCTAGGAGGAGAGAGGGCCAGCATGCCTGAGGGTCCGCCTT
>012_ROBO4_NM_019055.5_hg19_chr11:124767825_124767965_minus
TCGCGCCCATAACTCATGAGATAAAGCTTAGCGCTGAAGTTAGGGTCGGGGGTTATAGCTAAATGGTCGAGGTCAGAGAGTTTCTCGCCTCTGGTCTCCTCCCAGTTCTCCAAGGCACTGAGGGCCAGGCAGGAAGCATCGGTTTCCTCAAAGCCCTGAGGGTCCGCCTT
>012_SPA17_NM_017425.3_hg19_chr11:124544493_124544633_plus
TCGCGCCCATAACTCAAGAAGAAACCGAAAAATATAAGAATTCTAAAACTTTAGAGGCTGGGATTTCAAAATCATGACACACAGCCCCATCCCATCCCATCCCTCCCTCACACACACGCACGCACAACCCCATTCCACAGTACGAAGGTGTTCGACTGAGGGTCCGCCTT
>012_SPA17_NM_017425.3_hg19_chr11:124545481_124545621_minus
TCGCGCCCATAACTCTTTTTTTCCCCCACTGATTTCTCCCGAGAAATGTATGCTCTTTTGCAGTTACCTTCCACGCTGTATGTCCGTGAGAAATACAATGAAGACGGTCTGAATAATGAACTGGTAATCTTCGATAATATGAAACGAATTTAAGACTGAGGGTCCGCCTT
>012_TBRG1_NM_032811.2_hg19_chr11:124492952_124493092_plus
TCGCGCCCATAACTCCTGGGGCCCCCGTAGCGGGGCTGGACCATGAGCCTGCTGGACGGCCTCGCTTCCTCGCCGCGGGCTCCGCTGCAGTCCAGCAAGGCCAGGATGAAAAAGCTCCCGAAGAAGAGCCAGAATGAGAAGTACCGGCTGAAGTACTGAGGGTCCGCCTT
>012_TBRG1_NM_032811.2_hg19_chr11:124494613_124494753_minus
TCGCGCCCATAACTCCATATTTCAAACCAAAAAAGCTTGTATTACTGAGAAGAAGGAGCTATTCGACCGTGTGACAAACTATAAATAAATCCATAGATAAAGGTAGTCAGGTTCTACTATGGACAGGGTATAGCTATGTAATTTATTATCCAATCCTGAGGGTCCGCCTT
>012_VSIG2_NM_014312.3_hg19_chr11:124621523_124621663_plus
TCGCGCCCATAACTCTGGAGGGTCGGGCCCACCCCCGGGCATCTATATTGGAAGCTGGGGGCTCCCTCCCCAGAGCACAACCCTCTCCCCTCAATCCAACCCCTCCCTTCCCAAAACCTGAGGTTTCCGGGAGGGGCCGGGTCTTTGTGGGTAAACTGAGGGTCCGCCTT
>012_VSIG2_NM_014312.3_hg19_chr11:124622523_124622663_minus
TCGCGCCCATAACTCTCTGTTGTTACTGAGGGAGAGCTGGGCATAGTATGAGGTGCAGGTCTGTGTCCAAGTTCTGCCATGTTCTTTCCTACCAAGGGTGAGGTCTCCTTTAGGTCTCAGTTTCTCTGCCCCTAAAATGGAGTGGCTCTGGAAATCTGAGGGTCCGCCTT
>014_CCDC134_NM_001304797.1_hg19_chr22:42195305_42195445_plus
TCGCGCCCATAACTCCTCAGGACTTGAAGGCCCAGAAGTGGAGAGAGAATGAGACCTGGAGACAAAGGGCATAATTGTTGGGGAAATGGATGACAGCTGAAGCTATTCATATGGAGCCATATACTCTATTGTTGAAATAGAATAAGGAAATAAAACTGAGGGTCCGCCTT
>014_CCDC134_NM_001304797.1_hg19_chr22:42195782_42195922_minus
TCGCGCCCATAACTCTACCCACGAGGGTGCATAAACACCAGTTCTGATGACGGCTGTACGGGAAGGGACAGAGGTGACCTACTTTAGCCAGACAAGGGCTGAGGCTGGGACAGTTTCGTTCTGATAGGAAAGCTGAGAATTTGACCCTCCTTGCCCTGAGGGTCCGCCTT
>014_CENPM_NM_001110215.2_hg19_chr22:42335162_42335302_plus
TCGCGCCCATAACTCACCAGGCGCTGCGCCATGGTGGCCCTAAAGCCTTCCACCTGCGGGGAGAGCAGAGAACAGCAGTGAGATAGAATGCTGGCCCTGCTCCCTTACCCAGAGCAGCTGCAGGGGCTGCCAGAGCAGGGCTGGGGGCGGATACTCTGAGGGTCCGCCTT
>014_CENPM_NM_001110215.2_hg19_chr22:42335927_42336067_minus
TCGCGCCCATAACTCTTTGCTCCATAGTTCAGGTGCTGGTGGGGGACAGTGGTGCCTACTCACCCTGTGACAAGTGGTGTAATTCTGTCTGTGGCCATGAGGTGGCAGGCCAGGCCAGGTCCTGGGTTCTCTCTTGGCCTGGGCAGGAAGCAGGACTGAGGGTCCGCCTT
>014_CENPM_NM_001304373.1_hg19_chr22:42343124_42343264_plus
TCGCGCCCATAACTCTTTCAAACCGCCCTGAGTCCAGCCCCTAGAGCGCGGCCTGGGGGCACGTGCCTCCTTATAGGCGGGGCTTCGCGGGACGGGACGGGGCCTCTTAAAGGAACCGAACCTTTATCTCCTTTTCTGAGGGGCGTTCCAGCGCTCTGAGGGTCCGCCTT
>014_CENPM_NM_001304373.1_hg19_chr22:42343485_42343625_minus
TCGCGCCCATAACTCTGCGGCTGTGATGTCGGTGTTGAGGCCCCTGGACAAGCTGCCCGGCCTGAACACGGCCACCATCTTGGTAGGTGCAGGCGGCCCTGCTTCCCCCGCCGGTTTTTCCTCCTGGGCGGTGCTTCAGCCACTAGGTCAACTGACTGAGGGTCCGCCTT
>014_CYP2D6_NM_001025161.2_hg19_chr22:42526048_42526188_plus
TCGCGCCCATAACTCGTGGGGCGGGGGTGGGGGTCACACCTTCTGTGATGGAGGAACTCAGTTTGGATGCGTCACCCAGGTATGACCTTGCAAGAGTCACCAAAATTGCCGAGAGGCCCCAGTTAGCATCCCATTCCCAGATGATGGTCCATGCCCTGAGGGTCCGCCTT
>014_CYP2D6_NM_001025161.2_hg19_chr22:42527267_42527407_minus
TCGCGCCCATAACTCTGTGCACCATCAGGTGTGTGCATAGCGTCTGTGCATGTCAAGAGTGCAAGGTGAAGTGAAGGGACCAGGCCCATGATGCCACTCATCATCAGGAGCTCTAAGGCCCCAGGTAAGTGCCAGTGACAGATAAGGGTGCTGAACTGAGGGTCCGCCTT
>014_CYP2D7_NR_002570.3_hg19_chr22:42540197_42540337_plus
TCGCGCCCATAACTCCAGCCTGTGGTTTAACCCACCACCCATGTTTGCTGGTGGTGGGGCATCCTCAGGACCTCTGCCGCCCTCCAGGACCTCCTCCCTCACCTGGTCGAAGCAGTATGGTGTGTTCTGGAAGTCCACATGCAGCAAGGTTGCCCCTGAGGGTCCGCCTT
>014_LINC00634_NR_024355.1_hg19_chr22:42348032_42348172_plus
TCGCGCCCATAACTCCAGAAGAGAAGGCTGGTTGCCAGGGCAACGGAAGATAAAGCCCTTGCTCTGCCAGGCTGCTGATTGGCTGAGACAGGTCCCACCTCCTGCCATCCTGAGAGTGGGGGCTAGGGGGAAGGGTCTCTGATGGGCAGGGAGAGCTGAGGGTCCGCCTT
>014_LINC00634_NR_024355.1_hg19_chr22:42348413_42348553_minus
TCGCGCCCATAACTCTATATGGAATTTTCCAGCCTCATTTCAGCCAATGTGCTGCCTGAGACAGTGTGAGTTTGCAGAGCCCCTCTCCCTACCTCCCAAGCCATTGGCACCACTCGGTGCCCTCCGTGTGCCCAAAGACCCACCTCACGCCCTGCCTGAGGGTCCGCCTT
>014_LINC01315_NR_120596.1_hg19_chr22:42764353_42764493_plus
TCGCGCCCATAACTCCCGTCTAAAAGTCTCAAAATGAGCCCCCTTTGGTCTCGCTCTGTCGCCCCAAATCCCTCTCCCGCCTCAGCTGCAGTTTCTCCAGCTCCCGAGGAAGGGGGGCACCCGAATTCCAGCCGCTGAGGCTGGAGTTTGGAGTTCTGAGGGTCCGCCTT
>014_MIR33A_NR_029507.1_hg19_chr22:42296176_42296316_plus
TCGCGCCCATAACTCTGGAGCTGGTGGCATGGTGCCATAGTGGCAGCATTGGAGTCAACAGATGCACATGTCATATCAGTGTGGGGCGTGGCAGTCACTGGCTTGGGCCCCTCTGCCTGTCACGCAGGTGACACATAGTGACCTGCCTCTCGACTCTGAGGGTCCGCCTT
>014_MIR33A_NR_029507.1_hg19_chr22:42296935_42297075_minus
TCGCGCCCATAACTCCCCTCCCCCACCTGATAGGGCCTTCAGTCAGGGCAGTCTCTCGAGGGCCAGGCAGGCCTCTGTGATGCACTGTGGAAACATTGCATGGGTACCACCAGAACATGCAATGCAACTACAATGCACCACAGCTGCCCGCCAGGCTGAGGGTCCGCCTT
>014_NAGA_NM_000262.2_hg19_chr22:42466452_42466592_plus
TCGCGCCCATAACTCGTACACTCGGTCCCCAAGTTGCCCGCCCCATCCCCAGCCATCACTTCCCGGAGCTTCAGTTCTTCCTTCAGAAATACGAAACAACGTGTCTTGGATGTCAGACCTCACACCCTCTGCAGTGCTGGGAGTCCCGAGGGCCTCTGAGGGTCCGCCTT
>014_NAGA_NM_000262.2_hg19_chr22:42467074_42467214_minus
TCGCGCCCATAACTCACGATTAATCCCAGACTTCCATTTTCCTAGCAGCTCACTAGGCGGGCCTTGCTTCAGAGCAGTCTCTCATTTCCTCTGCACAAAGCCCTCAACCGTCCTCTGCACGGCCGCTTACTGAGCGCCCACGGTGAGCCTGGCACCTGAGGGTCCGCCTT
>014_NDUFA6_NM_002490.3_hg19_chr22:42487678_42487818_plus
TCGCGCCCATAACTCGCCCCCACCTGCCTGACTGCTGCCTAAGAGGCTCCGTCTTTTTCTGAAGGTGTAGTTGACAGGAGCCTGTGAGTATTGGGGAAGGGCCAGGGGCCGGGGCTGAGCATCTACTCCAAACTTTCCCATTTCGAAGGGTTAAACTGAGGGTCCGCCTT
>014_NDUFA6_NM_002490.3_hg19_chr22:42488795_42488935_minus
TCGCGCCCATAACTCCAGGGCTCGGGATGCGAATGTCCCTGTCTACGATGGGGCTGCCGTTACAGCCTTCCTCCCGGGGCTCTGGAGACGCGCCAGCTCTTTGACACCTCTCCTGCGCTAAGGAAGAGTTGGTTTACAGAAAAGTAAGTATATCCCTGAGGGTCCGCCTT
>014_NFAM1_NM_145912.6_hg19_chr22:42827597_42827737_plus
TCGCGCCCATAACTCCCGGCCACCCAGCTTCCAAGAAAGCCTGGAACCAGGAAAGGAGCGCCGCTGGCGTGGAAAGACACACTTGCATCCTAAAACACTTGGCCTCTGGTTGTGTTTCAGGAACTGGGAGGTGAGACCCTTTCTGGTGACTGACACTGAGGGTCCGCCTT
>014_NFAM1_NM_145912.6_hg19_chr22:42828686_42828826_minus
TCGCGCCCATAACTCCCTACCTTTGGTAAACACATTATTAAGGGATTCTCAGAATATTTTAGAGAAGTTTGTGTGAACATGCTTGTGGTCGTTTTAAAAGTGTTTCAGAAGTGAGAGGCTAAACCAAGGCCCGAAGTCACTCATGGAAATCCCATCTGAGGGTCCGCCTT
>014_OGFRP1_NR_036498.1_hg19_chr22:42665234_42665374_plus
TCGCGCCCATAACTCAGCCTGTTAGATAATAGCTCGAAAATTCCATCCATTTTACAGCAGTTACCAGAGACATCTAATCTTCGAGGAAAAAAAAGCAAAAAGGAAAAGGGGGAAATCCTAATTTTGACCTGACCCCTAAGGTCAAACTAAAGGATCTGAGGGTCCGCCTT
>014_OGFRP1_NR_036498.1_hg19_chr22:42665405_42665545_minus
TCGCGCCCATAACTCCCTCTCAGGCTACGGCGGGAGGTGCACTGTCCTCTGGACGCCGGAATGGGAGTGGAATTTAGTGAGTTGGGGGGCGGTGCCGAGGAGCGGCCGTCTTCCTCTGCTTGTGGGTGGGATTATTGTCTGTTTTTGTGGTTGCGCTGAGGGTCCGCCTT
>014_SEPT3_NM_019106.5_hg19_chr22:42371625_42371765_plus
TCGCGCCCATAACTCTCACTCTCTCAGCTGTAGGCATTGCCTACCTTTTATTAGGTGCCTAGAAACCCGGGTATCCTCTTCTTCCTCATCTCTCTCTTGCCATCTCATCCAGTCTACTTCCCACCTTGTTGGTTTACCTCCTCAGTACTCAACTACTGAGGGTCCGCCTT
>014_SEPT3_NM_019106.5_hg19_chr22:42373542_42373682_minus
TCGCGCCCATAACTCTTCCTCAGCCCCCCGCAGCCTTCAGGACCCCACCGCCCCCCACAAAGGCAATTCCAGCCCACCCCAGTTCCAGCCCTAGGCTCTGGGAAAAGGAATCACGAAAGCTCTCTCGGTCCTTTCCCATTCGCAGGAGCAGAGGGCTGAGGGTCCGCCTT
>014_SNU13_NM_001003796.1_hg19_chr22:42086279_42086419_plus
TCGCGCCCATAACTCCAAGTATTTCATAGGAAGAAAGAAATCAAGCAGACCGCAGGTTATATCACCCCATCACACATTCAGGGAACTTAATCTTTTCATTCCAGAGGATGGGTTTGTTTAAAACAAGTTCTTCCTCCTAATTACTTTTGAACAATCTGAGGGTCCGCCTT
>014_SNU13_NM_001003796.1_hg19_chr22:42086476_42086616_minus
TCGCGCCCATAACTCAGGCAGATGGTGTTGGGAGCTAGAGGGCAGGCCTGGCACATCTGATGCAGCCAGCTGCAGTAGGATAGCCGCCACCTCATAGCACCCCTGTCACTGAGGCCACCTCACAAAGGGGGCTGATGCCCCAGCCTCAACTCTGACTGAGGGTCCGCCTT
>014_SREBF2_NM_004599.3_hg19_chr22:42229590_42229730_plus
TCGCGCCCATAACTCGGATGTAATTTACATATTCATTTCCTTATTCTCACTTCTTCCTAGTTACAGCACTTCTTTAAGCACTTGTAATTTTTATTCCTTTGGATAAATTCCTAGAAGTTTACAACACGACCAGCTGCAAGATGGGGCAGTGAGGTCTGAGGGTCCGCCTT
>014_SREBF2_NM_004599.3_hg19_chr22:42229965_42230105_minus
TCGCGCCCATAACTCCCTGGGCTCCTACCAGCTCTTCCACTCCGCTGTTAAGGCGCTGGAACAAAGGCCACCCGCTCCCCAGCCCGTACCCGAGGGGCCACAACTCAAAATTTCTTCTGCTCAATTCCCCTTGCAGCGTGACAGCAGGAGCGCCCCTGAGGGTCCGCCTT
>014_TCF20_NM_005650.3_hg19_chr22:42680163_42680303_plus
TCGCGCCCATAACTCCCCCCTCGCCTTCAACTGCGGAGAGCGCGTGCCAGCGTGGAGGGGGGCAGGGGAGGGGCGGGCTCATCTGAAGAGTATGTCTTATCTCTATAGATAGGGGCGATTATGTGTCTATTTATAATTGGCCCCAGAGTAAATGGCTGAGGGTCCGCCTT
>014_TCF20_NM_005650.3_hg19_chr22:42680824_42680964_minus
TCGCGCCCATAACTCTGGCCACGGCCCAGAGTCCAGGCACTGGACACTTGGGTCTCTGTTGTGTCCCAATGCTTCCTGGGCCTTGGTTTCCCCATCTTGACACGGGGCGTTGGTGCTTACCTCTCAGGCATTGCCATGGGGTAGGAAGGGGGTGTCTGAGGGTCCGCCTT
>014_TCF20_NM_181492.2_hg19_chr22:42612320_42612460_plus
TCGCGCCCATAACTCGCCACTCCCCAACACTGAGAAACAGACCTGGCCAGAGAACTGCAGCCAATTCCTTATGTCCAAGTGCAAATTTTTGCAGCTTTACTATAATTGCCAACTACCTGTGATGACTGGTGACTCCAGGACACTCAGCCCATATGCTGAGGGTCCGCCTT
>014_TCF20_NM_181492.2_hg19_chr22:42613562_42613702_minus
TCGCGCCCATAACTCATATTCTATTTTCACTTTCTATAATTCTCTCATGTCACTCCCACAGCACCATCTCTGAATATGTGAGTTCTAGCCTAGTTCTCTAAGGCCTAGTTCTTACACCATTTAATCATTCACACAGACTCCGGTGTGATGACGTGCTGAGGGTCCGCCTT
>014_WBP2NL_NM_152613.2_hg19_chr22:42393745_42393885_plus
TCGCGCCCATAACTCTCTTCCCACCTACCCTACCTACTCCTACCCCCAACCCCCTTCCCCATTAATGTGAGTAATGAATTAGCCTGACCACAGGTGGTCACTGTAGGCTAATGGAAAATACCCAAGGGAGGGCAAAGCCCCCCATCAGATGCATGCTGAGGGTCCGCCTT
>014_WBP2NL_NM_152613.2_hg19_chr22:42394323_42394463_minus
TCGCGCCCATAACTCGCTCAAGCCATCTTCCCACCTCAACCTCCCATCCATTACTCACTTTGGTTATGAAACACTAGAAAATAATGACTGAGGCCCGACCTGACGCCAACTGAAGATGAACTGACCTCACAAAGTGTTTTCATCTCTAATATCTGCTGAGGGTCCGCCTT
>015_ANAPC7_NM_001137664.1_hg19_chr12:110841493_110841633_plus
TCGCGCCCATAACTCCTTAGGGAAGACTCCAAAATGGCGGCGTCGCCGGGGTCCATCGGGTCCACACGCGGCACCACCCCCAAGCAAGAGGTAACTACTGAAGTGCCCGAATAAAAAGAAACTCGAGTCCCTGCTCCTGTCGTGGTCCTTTTCAGCTGAGGGTCCGCCTT
>015_ANAPC7_NM_001137664.1_hg19_chr12:110841886_110842026_minus
TCGCGCCCATAACTCTAGGGAATAATTTTACATGGGGAAATATACCCCTCGAACCAAGGAGTTCCCCCAGGGCCGAAGCCTGACTTGGCAGGAACACAAAACACCTGAGGAGGGGCGCGGCGGCCCTAGCCTGGTGCGCATGCGCCACTGTAAAGCTGAGGGTCCGCCTT
>015_ARPC3_NM_001278556.1_hg19_chr12:110887355_110887495_plus
TCGCGCCCATAACTCGACTCTCTCAAAAAACAAACAACAAAAAAAGTGTGAACAATCACATAATAACTGAACCACCTTTTCCCGAATCTGCAAAATGGAGACCATGACGGTGATAAATCTACCCCACAAACTGGCTGTCAGAAATTAAGTACAACCTGAGGGTCCGCCTT
>015_ARPC3_NM_001278556.1_hg19_chr12:110888350_110888490_minus
TCGCGCCCATAACTCTCCCAGGGTTGCTAATTCTTAGAAACTTATTGTCACATGGGAGGGGAAGAAAGAAGAGGCAGATTTTCAGTTGCCCTCTTCCTTGGTCCTCCCTGGTTTAGCTTCTAGAGAGTATGGTATGTGCCTGTGGAGAAAAAGTGCTGAGGGTCCGCCTT
>015_C12orf76_NM_207435.2_hg19_chr12:110504481_110504621_plus
TCGCGCCCATAACTCAAACTCTGTCTCAAAAAAAGAAAAAAAAAATCGGGAGCAGAGGGGCCACGCTTGAGTTGGATTTGCTCCTCCTGGTGTCTGGTGCCTCCCCGACCTCCGTGCTGGGCTCACTTCTATTCAGCTGGAGGAGGCCCAGACCCCTGAGGGTCCGCCTT
>015_C12orf76_NM_207435.2_hg19_chr12:110505130_110505270_minus
TCGCGCCCATAACTCTGTTACAAGGTCTTCCCAAAAGCCAGAAATTCCAGGGATTTCTGAAGTCTACTTCTCTAGTCCTGGCTTGTCTGGGCTGTGGAGACTCTATCTAGGTAATTGTTGAGCTCCTATTCTTACCTTGGTTCCTTCCTCAGTCCCTGAGGGTCCGCCTT
>015_GPN3_NM_001164373.1_hg19_chr12:110905968_110906108_plus
TCGCGCCCATAACTCTGCCCGCGGGGCCCATGACCAGCTGCGCATACCGAGGCATGTTGGCTCCCGGAGCCGCCCGCCACACTCCCTTAGCCTTCGCGCGACGCCCACTGAGCTCCGGGAAAGTGAAGTGCGAACCAATCGCAATCCACATTCTTCTGAGGGTCCGCCTT
>015_GPN3_NM_001164373.1_hg19_chr12:110906255_110906395_minus
TCGCGCCCATAACTCCTCAGCACATTTGCAAATCGCGAGGGTCACCATACAGGTCAAACGTCTGCACGCAAACCACGGACCGAAGCACGTGGCGCAAGGATGCGGAGCTTTATCTGTTGTCCGTTATTACTCAGGTATCCAAGCTTAGACAGCATCTGAGGGTCCGCCTT
>015_IFT81_NM_014055.3_hg19_chr12:110561336_110561476_plus
TCGCGCCCATAACTCTCCCTGCGTCCTGCGTGGGATGTGAACTCCATGAAGACCACAAGGAGGATTTAATTTATTTCTGCAGTCACCTAAAGAGAGCCCACTCAGAAGCCAAAGGAACATTAGGACACTTAGTTCTCCCACACCCCCTTTCAGGCCTGAGGGTCCGCCTT
>015_IFT81_NM_014055.3_hg19_chr12:110562266_110562406_minus
TCGCGCCCATAACTCCGCTCGAATCCCAGAAGGGGCCCGATTCCCCTATCCGGGGGCTTAACCGCGACGACCCCTTCCACTTGCGAGGTGCTGCATCAGGACCGAGAGAGGACGGGAGCTCTCTCCTATTTCGGGGTTCAGAGGAGCTTCCGACCCTGAGGGTCCGCCTT
>015_VPS29_NR_104102.1_hg19_chr12:110938970_110939110_plus
TCGCGCCCATAACTCAGACTCCATCTCAAAAAGAAAGAAAGAAAATATGATTACAGCTCTGAGTCCTCTCTAGTAGAGGCCCCCAGTTTTTATGTAGGAAGGTCTGAGGGGCACCAAACTACTGGGGGTGAAGGGGTGATTGCTTGAAGGTGGCTCTGAGGGTCCGCCTT
>015_VPS29_NR_104102.1_hg19_chr12:110939913_110940053_minus
TCGCGCCCATAACTCTCGTCTCTGCACTCTACCACCCCGCCTCCACAAGTTCCCAAACGGCTTTACGGCGGAGAAGGGTCCGTGCGGGCCTCCGTACGGCAATTTCTGTCTCCCTCTGCTCTCATTGGTTGCGGTTAAGTGGGCGGGTCGCCGAGCTGAGGGTCCGCCTT
>016_BAG5_NM_004873.3_hg19_chr14:104027786_104027926_plus
TCGCGCCCATAACTCGGGATTAAGGTGTGAGTCACCGTACGCGACACAAACTATTTGGAACCAGCAGGGCACCTTTATGAAAGGTGAAACAGTAGCTCTTGTAACCTTCCGAACACTAACAGTACCCCGCCCCGCCACACAGCTATGCCTAGTTTCTGAGGGTCCGCCTT
>016_BAG5_NM_004873.3_hg19_chr14:104028357_104028497_minus
TCGCGCCCATAACTCTTCCACCTCGCCACCTCAGCCACGGGACGCCAAGACCGCATCCAATTCAGACTTCTTTTGGGTAAAGGGCCAAGAGGGAAGGGCGAGGCGGGGAGGAAGCAGCTCGGGCCGCCTTCCCTCCGTGGCCTCCAGGACATCCGCTGAGGGTCCGCCTT
>016_C14orf2_NM_004894.2_hg19_chr14:104388167_104388307_plus
TCGCGCCCATAACTCGACCCTCTTTACTGTGACGTTAAAGACTAAGTCAAGTCTCCCATTTCAGTGGTGTGTCTTGTCCCTTTCTATTGTTAATTATTTAGCTCTGCATGTATAAAATATATATATTTGGAGACGGAGTCTCACTCTGTCGCCCACTGAGGGTCCGCCTT
>016_C14orf2_NM_004894.2_hg19_chr14:104387564_104387704_minus
TCGCGCCCATAACTCCGCCGGCACGCGCCTGCTTTTCTGCCCGGCTTTCCCTTCTCTGAAGGGAGGTAGGCCAGGGTCGGTTGCCAGAGGGAAGCATCGCCTAGGCCTGCGCCGCGTTTCCCTCCTTGGCCTTAACGCGCTCAGTGCACCTGAATCTGAGGGTCCGCCTT
>016_KIF26A_NM_015656.1_hg19_chr14:104605330_104605470_plus
TCGCGCCCATAACTCACCCACCCCACTTTCTGGGGAGTGCGTGCGTGGGCGGGGAGGCTTATCCAAGTAAAAGGGGGTGGGCAAAACGGAAAGGGTCACTTTGACGTACTGAGTCTCTGCGAAGGCCTCACCGTATGTGCCGGCAGCCGCGTGTCCTGAGGGTCCGCCTT
>016_KIF26A_NM_015656.1_hg19_chr14:104607615_104607755_minus
TCGCGCCCATAACTCCAAGCATGAGACAGATGGATGATTGTGAAGTTCCCTGTAAACAGCTATCCTCAAGGAAGCTCATCTCTCCCCTAAAAAATACGAAACGGGCCCCTGGGGAAATCCTAGAACACCAACCCTAAATACCCCTTGCCACGTTGCTGAGGGTCCGCCTT
>016_MIR203A_NR_029620.1_hg19_chr14:104583675_104583815_plus
TCGCGCCCATAACTCCGCAGGCGACGCGGGCGGTCCCAAGGGCGTCGGGGGCTCCTCTCTCCGCAGCTCGGCGAACCGACGGTGTTGGGGACTCGCGCGCTGGGTCCAGTGGTTCTTAACAGTTCAACAGTTCTGTAGCGCAATTGTGAAATGTTCTGAGGGTCCGCCTT
>016_MIR203A_NR_029620.1_hg19_chr14:104584868_104585008_minus
TCGCGCCCATAACTCCTGAGAGGTGGCCACAATGGCATTTGCTGAGCAACAGAGGAGGCACTGGCCAGTGGTGGATGCTCTCCCGGGAACTCCACTCCCCCCACCTGGGTGGCCAGGGGACCTTGCTGTCCTGCTGCTGGCCCTCTTCTGGAACACTGAGGGTCCGCCTT
>016_PPP1R13B_NM_015316.2_hg19_chr14:104314565_104314705_plus
TCGCGCCCATAACTCTAATCTAAATGTCCTTGGGTGCAGCATAGCAGAATGGCAATATTCAAGTAGAGAATGCAGGGAAACTGCACTTTCCTGTGAAATGTGATTTTCAACGTAGTATTGTAGGTTAAAAAAATGACTGTGTTACTTTACTATAACTGAGGGTCCGCCTT
>016_PPP1R13B_NM_015316.2_hg19_chr14:104315035_104315175_minus
TCGCGCCCATAACTCCAAGTCTGTCTAACTGGAAAGTCCACACTCGCAAACACGAGCCCCCGTGGCCTCTGAGGGACAGGGGTGGCTCCCCAGGAATGGGCTGGTGGGAGCTCCCTGGCCTCCTCCCTTGCTCTGCCCCCACTCTGCAGCAGCCACTGAGGGTCCGCCTT
>016_RD3L_NM_001257268.1_hg19_chr14:104407284_104407424_plus
TCGCGCCCATAACTCACAGAAGGAGCAGAGCAGTCCATGCTCCCTGAGTCCTCCAGGTCCTCTTGCTCACTCCCTCTGTCAGAGCTGCTTAGGAAGTCTTTCAGAACTTGCTTGAAGATGTAGACTATTTCCCATGGCAGTACATCATTTTCTGCCTGAGGGTCCGCCTT
>016_TDRD9_NM_153046.2_hg19_chr14:104392781_104392921_plus
TCGCGCCCATAACTCCTTCTCGCGAGCCCGTGCCCTCTCGCGGGGCTCCAGGGACCCCTGACCGTCCAGGGCGAGTGGTCACTACACAACCCGACGCGCGGCCCAGAGCGGTGCCTGTAAGGAAGCTGAGCTAGAGGTTTTTTTTTTTTTTTTTTCTGAGGGTCCGCCTT
>016_TDRD9_NM_153046.2_hg19_chr14:104393684_104393824_minus
TCGCGCCCATAACTCTATCTGGCCCATGTGGGCTCTCAGGAAAGAGCCATGTGAACAAATACAGAGACGGTATCGAGAGCATGGCTCTAATCAGCAGTGTAAAGCCCAAGCAGTGGCAAATAAGAGGGCGGTTTGAAAACACTGTAGACAGAAATCTGAGGGTCCGCCTT
>016_TRMT61A_NM_152307.2_hg19_chr14:103995461_103995601_plus
TCGCGCCCATAACTCCTGGGGAGAAGTCAATGAGATGGCACAGCTGGGCATATACAGCATCAGCTCTTGTTAGGGGAGCCCCAATACAAACTCTGCACAGGGAATCATCAGCTGAGGTAGGGGGGATTGGTTCTGCTTGAGGACTCAGGCTGGGGCTGAGGGTCCGCCTT
>016_TRMT61A_NM_152307.2_hg19_chr14:103996201_103996341_minus
TCGCGCCCATAACTCAGCTCCTCGTATGCCACGAAGCTCATGGTGCTAATGTCTGGCAAGGGCCAAGGACCTGGGGAGGGGTGTGTGTAGGCATGAGCAAGTCAGGAGGCAGGATGAGGGCCTAGGGTCTAGGTAGAAGGCTTCGAGGCCTACATCTGAGGGTCCGCCTT
>016_XRCC3_NM_001100119.1_hg19_chr14:104181290_104181430_plus
TCGCGCCCATAACTCGATTACAGGCGTGAGCCACCGCGCCCGGCCTAAAGGATTTTCTTTCCAAATCAAAGTATTAAAATAACTGTTCAGACCTCTCCCACTTCGATGCGAAGCCAGCGCGGTCCCAGGCGGACGAGCGAAGGCATCGAAGGCCGCTGAGGGTCCGCCTT
>016_XRCC3_NM_001100119.1_hg19_chr14:104181820_104181960_minus
TCGCGCCCATAACTCACCAATCGGCGGCGAGGGCTGGCCCGGGTACGCTCCGCCCCTCTCAGGGAGATTGAGACTTTGGATTGGTTAGTTAGTCAGTCACGTTAGCGCCGCTTCGTCTCTGATTGGTGTAGCCCACTCAGGGTGCTAGGCGCCTACTGAGGGTCCGCCTT
>017_ABCB4_NM_018849.2_hg19_chr7:87105273_87105413_plus
TCGCGCCCATAACTCAGGCTGGAGCCTCGGGTGCCGAGAAAGCCTCGCCTGATGGGCCACCCAAGCCCCTGCAGATGACTGTCACACCCCATGGGCGCTCAGTTTTGTTTTTAAACCCATAGGGGAGACAGTTTCCGGACGCCCAACAATCACAGCTGAGGGTCCGCCTT
>017_ABCB4_NM_018849.2_hg19_chr7:87105485_87105625_minus
TCGCGCCCATAACTCACCCCTCTAGCCCTAAAACTCTGTGTCTCTTAAGTGCTAAGAGGGCACCAACAGCGTTCCTCCTCCCCAAGGAGCATAATGTGATGGTTCCTGCCGGCCCTGGCTGACTCTCGCCGTCCTTGGAGATAATTGGGTTCAGTCTGAGGGTCCGCCTT
>017_GRM3_NM_000840.2_hg19_chr7:86272433_86272573_plus
TCGCGCCCATAACTCATATATATATATATATATATATATATATGCACATGTGTCTTTTAAATATTGCTGTCCCTCTAAAAGAATCAGTAGGTAAAATTATTTCTGTAGTTTAAAAGTTCTGGCTAGGTTACAAAAGACAGCAATTGTTAAACAACCTGAGGGTCCGCCTT
>017_GRM3_NM_000840.2_hg19_chr7:86274285_86274425_minus
TCGCGCCCATAACTCTATGCCCTGAAATCTCCCTCCTCCCAGACACAGACGTGGGCGCACACACACAAACTCTCACTCATGCACACCCACATCGCCTCTGCCCTCCACCCTTCCCACTCCAGTCAGGACTGTAGGGACTGGTCCATGCTCTACCTCTGAGGGTCCGCCTT
>017_KIAA1324L_NM_001142749.2_hg19_chr7:86687439_86687579_plus
TCGCGCCCATAACTCCGATTCTCTTTCATTTCAGTCTGTCCTGGGACCTGTACTGTAGGAGAGAAAGACGAAAATCCATAGATGATGGATGATGTGTAGAACACAGATACTCTGTAATTCAAGTCTCGGTAAAATTCAGAAGTTAGAGCAACATACTGAGGGTCCGCCTT
>017_KIAA1324L_NM_001142749.2_hg19_chr7:86689223_86689363_minus
TCGCGCCCATAACTCCTTACAAGGGATGTTCCGAGGGCACATCTGCGTGTTTGTGTGCAATGAGGAAAGTGGCGAGCTTTTTAAAGACCCACCGCCAGAAAACAATGTCCTGATGTCCTGTATTTACTCTGGCTTCATCCCGGGAGCGCCCCTCCCTGAGGGTCCGCCTT
>017_KIAA1324L_NM_152748.3_hg19_chr7:86594494_86594634_plus
TCGCGCCCATAACTCAAAGAGGTATGGTGCTAGACACAGAGTAGGTGCTGAGGAGATGATGCAGGACAGGACAGTCAACGCTGTCAGGTTGTGACCATTATCCTTTCATCTCACCCATCCAGAAAAGCTACAGCACACTTCCCTATCTCTTGCAGCTGAGGGTCCGCCTT
>017_LOC101927420_NR_136252.1_hg19_chr7:86782145_86782285_plus
TCGCGCCCATAACTCCGGCGGGGGCGGAAAATGGCGGCGGCTTCGGAGGAGCTAAATGGCGCCGGGACCCCTGGGGGGTGGGGTGGGCCGGGAGGTTGAGTAGAGAACTGGGCCAGAAGGAGTGGAGACAGTAAGGAAGCCCTACTTGTTTTCTCCTGAGGGTCCGCCTT
>017_LOC101927420_NR_136252.1_hg19_chr7:86783941_86784081_minus
TCGCGCCCATAACTCTCTAAAAAAAGGACTAGAGGACAGCTATCTACTTTTGATATGAGTCTCCACCAGTAAACATTTCCCAACCATGCTGTTTTCAAAGCTCAAGTCATAACGCCCAAACTTTGATTTCTTCCCCTCAAAATACTTCTAAAACCCTGAGGGTCCGCCTT
>017_TMEM243_NM_024315.2_hg19_chr7:86848232_86848372_plus
TCGCGCCCATAACTCACTTCCTGGAATGGAGGCCATCATTCAAGAATCCCTCACCTCAAGCCTCTCCCCTTTCCTTGCTTGGCTGCTTCACTGCTCAGCAATGAACCCTTATGAGTTCTATGTAAACAGGAATCAGAAGCACCCCTTCTCGGCTCCTGAGGGTCCGCCTT
>017_TP53TG1_NR_015381.1_hg19_chr7:86975684_86975824_plus
TCGCGCCCATAACTCTCAAAACAATTGTTGCAGCAGGCTCCTGGCAGTCTCAAGCAGTTCATCTTCTTGGTGTACTGGTATGTGACAATTCCTTCACGTATTGTTCGTGGTTCTTTTCCACTTTCTGTGAATTCATATCTAATTGCCCCCAGAAACTGAGGGTCCGCCTT
>017_TP53TG1_NR_015381.1_hg19_chr7:86976356_86976496_minus
TCGCGCCCATAACTCATACAATTAAGTAGGTTTCAGACAAGTACACCTTCCATTAGACGGGTTCAAAGGGTAGAGGATACGTTTTCAGTGGCTGGGTAACAGGTTCGTCGCAGAGTGGCAAGGGGTAGAAGCAGGAGCAGAGGGCAATGAGAGCTCTGAGGGTCCGCCTT
>018_C5orf64_NM_173667.3_hg19_chr5:60933286_60933426_plus
TCGCGCCCATAACTCTAAAATATAAATTTGGATTCTTCTGTTGCACTTTTACCTAATTACTCTAAACACCAGTGGGAGAGAGGAATTAGTCACAATACAACTTAAAGAAAAAAATATCTTGCTGTCACTGACTTCTCTCCTTGGTCTGAAAACTTCTGAGGGTCCGCCTT
>018_C5orf64_NM_173667.3_hg19_chr5:60934152_60934292_minus
TCGCGCCCATAACTCATGTGCTAGTAGTTCAGGATTCTATGACCATCCTAAGTTTACACAACCACTTGGCCTTGGCTGGCCAAGACATGATGGTGTGGGAGCCTAGGAAGACCCTTCAGAGACGGCAGCAACCAGACTCCTCTTCTCACAGTCCCCTGAGGGTCCGCCTT
>018_CTC-436P18.1_NR_109908.1_hg19_chr5:60456934_60457074_plus
TCGCGCCCATAACTCCCTTAACTTTGTCCTGGTGTTATTAGTGACCCAATCACGACTTCAGATGACCCTTGGTAGTCTGTCTTCTTGAGTTCTACTGTACACATCTGAGAGACGGTTTAAATTCTGTACAATTGGCTAGTTGGAAAGAATACAAACTGAGGGTCCGCCTT
>018_CTC-436P18.1_NR_109908.1_hg19_chr5:60457572_60457712_minus
TCGCGCCCATAACTCTCAGTAGTACCTAATTCTAACTGTATGGGTGAGGTCGTATGAAGTCCAGGAGCTAAGATATTTAACGTATTAGGCACTTTCATGTGTGTTCAGTTGAAAATCGTGGGGAAGATATAATTAAAACTAGTCACAGTTTTCTTCTGAGGGTCCGCCTT
>018_LOC100506526_NR_105000.1_hg19_chr5:61031354_61031494_plus
TCGCGCCCATAACTCTGCTGGAAGAGGGGCTAATTATATTAGGATGACAAGTCATGCCCTTCAAGACGAGCATTGAAGTTGAAGTTATGGTAAATGGTCAAAATAAACTTGCAATCAGAGGTTGAGAACTTTCTCTCATGGAGATTGGCCAAAAGCTGAGGGTCCGCCTT
>018_LOC100506526_NR_105000.1_hg19_chr5:61031780_61031920_minus
TCGCGCCCATAACTCCATAGCCCATTCCTAAAATTACCTGTCCAAATATTTTCCCTTTTGAGTATCACTGAGAATTTGCTATTTTTCTCTCTGAGTTGGAACTTTGCATAAATAACTTGGTTGGAGATGCTTGTGTGATTTTGAAGATTAAACCACTGAGGGTCCGCCTT
>018_LOC101928651_NR_109910.1_hg19_chr5:60993180_60993320_plus
TCGCGCCCATAACTCACAAAAGTAATCTAGGGAGCATAGCTGTGAAGTGTTCCCTAATAGGTCCTCCCAACCTCCTTCTCCTTAGGGGGTCCAAGGCCTTTCCTTCCTCTCCTTGCTTCTGGATTCTGTCTCATAGTGCTCTTCTGTTTCCCTCCCTGAGGGTCCGCCTT
>018_ZSWIM6_NM_020928.1_hg19_chr5:60628462_60628602_plus
TCGCGCCCATAACTCAGCACCACTGTTTACAGTAAAAACAGAAGGTGGGGCTGGGAGGAAGCCTGTCTCCGACGCGGTAATTAAGTCTGCGGCTTGGAAGCAGATTTGACCGAGCTCTGTGGAGCGCGAACAATGTCCGCAGGGCTCCAGGTTCACTGAGGGTCCGCCTT
>018_ZSWIM6_NM_020928.1_hg19_chr5:60629853_60629993_minus
TCGCGCCCATAACTCTGTCAGAGAAAGGAAGGCTGTGCAGCTCTAAATCACAAGTCCTTCTCTCGCCTTTGTCAAATATATTCTACTTTACAAGCCCTGAAAAGAAAGAGACTCTTTTGTTTGGTTTCTCCTTTTCGGAGGGTGACAGAAAACTGCTGAGGGTCCGCCTT
>019_CCDC68_NM_001143829.1_hg19_chr18:52624598_52624738_plus
TCGCGCCCATAACTCCTTATATTCAATTTTGTCTTCACTTCCAAAAAGGCTGAAAATTCACAGCTATGTTATCATCCAATCTAAAAACTACACTTGCACGGTCCCGTACTAACCTTCAGTAAGATAAGAGTGTTCCTTTGTCTAGCCGCCTAGCACTGAGGGTCCGCCTT
>019_CCDC68_NM_001143829.1_hg19_chr18:52625178_52625318_minus
TCGCGCCCATAACTCCCTTGTCCTAACTAGAAAGAGACTTTTGAAATTAATACTGTTGCTATTTTGTGAATTACTGATAGGCATGTTATTTGTTAGCTTATTTGTTTACAGTATGCTCAACATTGAAGGTGAGTTGTAATCCAAATTTTGGCCAACTGAGGGTCCGCCTT
>019_LINC01416_NR_110755.1_hg19_chr18:53588020_53588160_plus
TCGCGCCCATAACTCCCATGCCTTTCCTTCTCTCTACACCCAATAATCTCTTGGACTTCAGCTATCTTCATATCCTTCAGGCCTCCACGGTAGGACATCTGCTCTTTCCAAGGCTAATTCCTACTGATTTCATTGAGTTCTGCCTCCTTCTCTAACTGAGGGTCCGCCTT
>019_LINC01416_NR_110755.1_hg19_chr18:53585789_53585929_minus
TCGCGCCCATAACTCCCAACCCATGTGATAAAAGATGCTGACATTAATATTCTGGTATGCAAGCTAATTCCTTCAGCCCAGCTGTGAGGCAGAGGCTCTGTGACCGAGGTGAGACCGCCGCAATGTGCAGCGTGTACCGGGTCCTCTGGAAGGCTCTGAGGGTCCGCCTT
>019_LINC01539_NR_040025.1_hg19_chr18:53803311_53803451_plus
TCGCGCCCATAACTCTTAGTGAATTTTTGGAAGCTGTGGCCTTGTCTGATAGACTCTGTTTAAACACCACTTTTACATTAAATGCCAAATCCTCAGCTCTATGCACTGCCTCATTAGTTATTAATGAGGCAACATATTTGTTCAAAATTTATGGTCTGAGGGTCCGCCTT
>019_LINC01539_NR_040025.1_hg19_chr18:53804532_53804672_minus
TCGCGCCCATAACTCTACTAGTTGCAGATTTCAGCAGTAATGCCAAGGGGGCAAGAAGTGACCAGCAGAACAATTAGGCCATGGCAACAGAAGCCAACTACAACCCATGTTCCAATCTATGACCTCCCTCTCCTGCTGGTACAAGGATATGGTGACTGAGGGTCCGCCTT
>019_MIR4529_NR_039754.1_hg19_chr18:53144458_53144598_plus
TCGCGCCCATAACTCTGTCCCCGATAAATTGTTCAGCTACTCAAAACTGTTGGGCCAAATTCTGGGAGGCAAGTGGTACACAAAAGAAACCGCGAAATCTGCAGTTACAAGTAAGAAACCTACAGAAAAGAAATACTGCAAGCTTCCGAAATGCACTGAGGGTCCGCCTT
>019_MIR4529_NR_039754.1_hg19_chr18:53145458_53145598_minus
TCGCGCCCATAACTCCATGTATTCTAATAAAAATCATCAGTACAAATCAAATAAAATCTGGCTTAGTGGCTATTTTCCCACTGTATCACTCATGGCTAGCCTGTGCTGTTACAGACCACATTTGGCAGGCACGGCTTTTTCCTACAACAAATCTTCTGAGGGTCCGCCTT
>019_TCF4-AS1_NR_132985.1_hg19_chr18:53117745_53117885_plus
TCGCGCCCATAACTCTTTGTCTGTCACTTGTAGCAGCATGTCCCAGGGACGTGCTCCAGGGTGCCAGGCCTGCTCTGGATGGGTGCAGCAGGAGACACTGGGAGTAAAGCCTGGCCTTTGGCTCTGCCAAAGACCACCCAGGGGACTGGAGAAAACTGAGGGTCCGCCTT
>019_TCF4-AS1_NR_132985.1_hg19_chr18:53118819_53118959_minus
TCGCGCCCATAACTCTTAAACACTTTGTGTTTCTCAAACCTCTCATTACTCCATGGCTTCAGGAGAATAACATCAGTATAGTTAGGGAATCCTGAACCTCACATCCTTGAAACTTCTGTGTCCACCTTAAGTGCTGTATTCATCCTCAATAAAAACTGAGGGTCCGCCTT
>019_TCF4_NM_001243226.2_hg19_chr18:53303434_53303574_plus
TCGCGCCCATAACTCTAGGTTCAACCGAAAAACCAGCCTGCTCTGCCCAGAGAAGCACATTTTCTGAGACCCAAAGAAAAGGAGCTCGAGCTGCTAGAATCTATTCCCCATGAATTCATGGCATGATAGGCATAAACTAAATAAATAAAGACCTTCTGAGGGTCCGCCTT
>019_TCF4_NM_001243226.2_hg19_chr18:53303905_53304045_minus
TCGCGCCCATAACTCAAGACTTTTATGCTGCCCTGCTCTTATGTTTGAAGCATCAGAGTCATTGCAAGTAGAAGGTTGGGTATTATTCGTCCCAAAGCAATGTTTGGAAAAGTAAGAGCAAAATTCCTAAATTCCCTTCCTATGTTAACCTCCCACTGAGGGTCCGCCTT
>019_TCF4_NM_001243231.1_hg19_chr18:53177756_53177896_plus
TCGCGCCCATAACTCAAACATTTTAATCAAGAGTAAGCTTTTAAAATACAAGTTACATAAATATTTACCTCTGCTGTCCTCTTCCATATGAATAGGAAGTAATAAATTCCCCCAATATATCTGGTGATTAAAATTCTAAAATACTACTTCGTAAACTGAGGGTCCGCCTT
>019_TCF4_NM_001243231.1_hg19_chr18:53178000_53178140_minus
TCGCGCCCATAACTCTTGTTGATTCATATTTTATTTTTGTTTCAGAAAAGGTCTGCTATTGTTCAAATTTCTAATGTAGCTCATAAACACACAGCCAGTATCATTTCCCCTTCTACTGACTGATATATACAAATAAATTAAAATCTACGGTCATCCTGAGGGTCCGCCTT
>019_TCF4_NM_001243233.1_hg19_chr18:53089459_53089599_plus
TCGCGCCCATAACTCTAAGCCCAAATACGTGATGAAGAGTCGCCAAAAAGCATGTGGATGAATAAACTGTTGTGGCGTGAATCTGCCAGCCAGAGGACAGAACACAACATGCTGGGGCTTGGCTGTCCTAACATGTTTTACTATGTACATTTAAACTGAGGGTCCGCCTT
>019_TCF4_NM_001243233.1_hg19_chr18:53089802_53089942_minus
TCGCGCCCATAACTCGGTTTCATTCCGCTCACAATTCCCAAATGCTTGCATTATGGAAAATCGGCGGCTCTGCCAACTTTTCAGGGAAGAAAAAAACACACACACACACTAAAAGCACCAGATGCAAATTAATGGTAGGGAGTCTTTAACTCTTTCTGAGGGTCCGCCTT
>019_TCF4_NM_001243235.1_hg19_chr18:52988828_52988968_plus
TCGCGCCCATAACTCACCACCTAGGATGCTCATCCCTGCGACAATAAAACTTGTCAAAAATCCCCCTCGCAGCCCGCATTCGCTTACCGCTTTCCCATTATAGTAGTACATCAAAGAGTTGCCGCCCATGCCCGGGATTGTGTATGCGCAGTACACTGAGGGTCCGCCTT
>019_TCF4_NM_001243235.1_hg19_chr18:52989087_52989227_minus
TCGCGCCCATAACTCTCGCGTATGCATTAGGATTTCGAGCTCCATCAGGGCCGGGCTGCCTTCCAGCTCCGCTGCGCAAAGTTGAGCGTCTGACAGCAGCGCCGCGGCCTCCCCCGCCCGCCAGGAATGGTCTCTTCCTGCTTTGCATATTCACCCTGAGGGTCCGCCTT
>019_TCF4_NM_001243236.1_hg19_chr18:52970567_52970707_plus
TCGCGCCCATAACTCGCTTTCCCTCCTGAAAGTTTATATGTAGGATTATCACCTCCAATTAAGGGTCAGTGTTAGTCTATTTAAACTTTTGCCTTCGTGTCCCTACTACATAGAATCATGACTGCAACTCTAGGGAGGAATATCAGTCGAATATACTGAGGGTCCGCCTT
>019_TCF4_NM_001243236.1_hg19_chr18:52970794_52970934_minus
TCGCGCCCATAACTCTCTCCAGCCATTATTTTATCCTCAAATCCTGCCACTTTTATCCATCTTTTTTTATTGCACTGTTGTCCTTACTTCACCTTATATCTTTTCTTCTTCTGTAATTATTACAGAATCCATGATACCTTCTCCAAAATTCTAACCTGAGGGTCCGCCTT
>019_TCF4_NM_001306207.1_hg19_chr18:53252754_53252894_plus
TCGCGCCCATAACTCCCACCCCAGCCCCCATTATCACTCTGTTCTTTCTTTTTCCTCAGGTTCATTAGATGGCCAAGCAGTACTACTGCTACATTTGGAACAAACACAGTCCCCATAATGTTATCAAGATTCAGGTTGGAGGCCAGCAGCCTCTCCTGAGGGTCCGCCTT
>019_TCF4_NM_001306207.1_hg19_chr18:53253546_53253686_minus
TCGCGCCCATAACTCAGCACAAAGCGGAACTTGACACACTTGTGGAGTTTTACGGCTGTACTTGGTCCTTCTCCATCCCTTTGCTTCCTTTTCCTAAACCAAGTCCCAGACATGTCAGGAGAATGAATTCATTTTTAATGCCAGATGAGTTTGGTCTGAGGGTCCGCCTT
>019_TCF4_NM_001306208.1_hg19_chr18:53071581_53071721_plus
TCGCGCCCATAACTCTAAGCAGTAGAGTCCAGATAGTGACATGTGGAGAATCATTGTAGAAATCTGTCCATACCAGAACATTAAAAGGGGCTAAAAGAGGCAGGCAGGTGCCTAAGACCCCACCCCACGCAAGTCTAAAGGATACTTCTTTCGTCCTGAGGGTCCGCCTT
>019_TCF4_NM_001306208.1_hg19_chr18:53072125_53072265_minus
TCGCGCCCATAACTCTTCTAAGACTGACAGTCTGTGCGATGGTGTCTTGTTTCACTGAAATTGAAACTGATATGGGGCATTGATTTTATACTTTGCGCTGAGCGCTAGACCAGAAATGGGGCGGAGGTGTTTTCCCAACTTTAAGATTCATTAAACTGAGGGTCCGCCTT
>020_IGSF9B_NM_001277285.1_hg19_chr11:133827356_133827496_plus
TCGCGCCCATAACTCTTTTCAAAGAGGTCACGCGCCGCCTCCCCACCCCGTCTCCCTCCGCACCCAGACACGTCCCCAGAGCAGCGCACCACCCCCTCCAAACGTGATGCAGACCGGGGGATGACTAAAATGACCTCTCAAAGTCGCTAAGATTTCTGAGGGTCCGCCTT
>020_IGSF9B_NM_001277285.1_hg19_chr11:133828210_133828350_minus
TCGCGCCCATAACTCTATCCAGGCCCTCGACCTTTATCCATGTGCTCACTGACTGCTCTGTTGGGGGCCTCTTTCTGCCTCCCAGCTGGCGGTGAGCTAAGAGGCTTCCGGTGTCAGGGAATGCTCCACCTCCGGTGTTCAAGGCCACTTTTTGTCTGAGGGTCCGCCTT
>020_JAM3_NM_001205329.1_hg19_chr11:133937907_133938047_plus
TCGCGCCCATAACTCTGAGCAGTTATAAAGATTTACAAAGAAGATTATACAGTGATGGAAACTGAAGCATATTCTTGGCAACAATCTCAATCTATTTCACGTTTCCCGGCTTTTACATATATAAATTTGGTATACATAATATGTAAATATACTTCCTGAGGGTCCGCCTT
>020_JAM3_NM_001205329.1_hg19_chr11:133938143_133938283_minus
TCGCGCCCATAACTCTAAAAAAGCAAGAGTATTTAAAGTCTCACTTAATACTATGGAAAATACTTGAAAAGCTTGTATTTTAGCAAGTATAGAAAGTACACCTCCAATGTTCCCAGAAACAGCAGTCTAGCAACAGAATTCTGAATATAATTGTTCTGAGGGTCCGCCTT
>020_LOC100128239_NR_027276.1_hg19_chr11:133902094_133902234_plus
TCGCGCCCATAACTCTAGGCATTTAACACGCAGAATAAGCTAGGTGGGTTTTCAAGGAGCTGCTGAATATGCATGAGAGGCAGCAAGAGAGAGAGCAGGAGAATGAACATGGGGGAGACGCAGAGAAGCACACAGAGGCATGACTGATAAGGGCACTGAGGGTCCGCCTT
>020_LOC100128239_NR_027276.1_hg19_chr11:133902751_133902891_minus
TCGCGCCCATAACTCTCGTCCCAGCCTCTTGGCGCTAGTTCCCGTGCAGCCCAGACGTTTCTCCCCCTCTCGCCCCTCCCACAGCGTGCACACCCCTGCACATGCTCCCACCCGAGGAAGAGCTAAGCACACTGCAGCGGTTCACACTCACCCCTCTGAGGGTCCGCCTT
>020_LOC646522_NR_120444.1_hg19_chr11:133680674_133680814_plus
TCGCGCCCATAACTCCATAAAGACAGGCAGACGAAAGCCTTCAGTACACAGTCCTATGTGCTCTGAAAATATAACAGTACGTGTGTAATTGTGTCTTCCCGAGCAGTAGGAGAATGGGTGGGGCACTGGGAGTAGGAGAGGCAGAAGGACAGGAGCTGAGGGTCCGCCTT
>020_LOC646522_NR_120444.1_hg19_chr11:133681361_133681501_minus
TCGCGCCCATAACTCTTCTGCCTATCACAGGGACGTTGTGGAGAATACAGCAGCTCTCCCAAAACACAAATGTCATTGATAATAACAATTACGAGCCTAAAAACCTATAAACCAAAAGAAGTATTATTCCACTCCTACCCCTATTTCCATCCCAGCTGAGGGTCCGCCTT
>020_MIR4697_NR_039846.1_hg19_chr11:133769974_133770114_plus
TCGCGCCCATAACTCAAGAGTTAGACTCAAGCTTTACCCCAACCTACTCTTCCCATAATACCCCAAAACTGTCAACCAAGCCCTTCTCACGCTGAAGGTATCTGCTTTCCTCTAAGGACCAAACTCTATAGACAAGAGCTCTTAGGGAGTGCCATCTGAGGGTCCGCCTT
>020_MIR4697_NR_039846.1_hg19_chr11:133770888_133771028_minus
TCGCGCCCATAACTCTGATAGCCCTAAAGAACCAGGACCAATGTGTCTCTTGCCACTTGGGAGGGATGTTGACTTGAACTTCTTTGCAGAGGGGCTTAACAGGGCAAGGCTGAGGAGATGAAAACTGTGACTCCATCCCCACGTGGCTGTGGAAACTGAGGGTCCGCCTT
>020_SPATA19_NM_001291992.1_hg19_chr11:133715967_133716107_plus
TCGCGCCCATAACTCTCTATGAAGTGCAGCAGGGTCCCACAGGGGGAGAAGATATATGAAAAATTATTCCATGTGACTACCACCAAGCTGCTTACCGAACTGGTTATTGGTAGGAAGGGAAGCCCTACACCTTTCCGAGCAAGAATATACACAATCTGAGGGTCCGCCTT
>020_SPATA19_NM_001291992.1_hg19_chr11:133716567_133716707_minus
TCGCGCCCATAACTCAAAAGCTCTAAGTAGGAGCCTCTGAGCTGAAAGGTGGAACACTGACCTGATTCCTCTCTGTGCTCTCTTCCCTGCTTTGGCAGTCATGGAGGTCGTGTCCTCTGAATGTGGACCTGTGAGTCTCCACATGGCACACAATTCTGAGGGTCCGCCTT
>021_AMBRA1_NM_017749.3_hg19_chr11:46614842_46614982_plus
TCGCGCCCATAACTCTGTTGGGGATATGTGGGGAAGTCACGTCCCAGACATCAGCCTCAGTTTACCCACCCAGAAAAAGGCGAGAACATAACACTTCGCTCAGAAGAGCCAGAGGGCCTTGTTCCATAAGCCTCCACCTACTCAAAGGTCCCTTCCTGAGGGTCCGCCTT
>021_AMBRA1_NM_017749.3_hg19_chr11:46615437_46615577_minus
TCGCGCCCATAACTCCCGTCTTCTTGCTTGATGTCTCCTGAGCGGCGGCGGCGCCGGGTCGAGGGCTGAGTTGTCCGCGAGGCCCCGCGCTCAAGCCGCCTTCTCCTGCCGGTCGGTAGAACGGACCCCTTCCTTTATTCCTGTCTCCTCTTTCTCTGAGGGTCCGCCTT
>021_ARHGAP1_NM_004308.3_hg19_chr11:46722753_46722893_plus
TCGCGCCCATAACTCCTCCAGTGCCCTCAGAGTCGCTGGGGGCTTCTGAAGAGCCCTTGAGCCTCCTCAAAACTTTCAGGGCCCTCCTTAGAGCCCTCACCTGTCCCTCGGGCTCCGCAGGCCCACCTGGACCTGCGGTTTCCTCCCACACTTTTCTGAGGGTCCGCCTT
>021_ARHGAP1_NM_004308.3_hg19_chr11:46723345_46723485_minus
TCGCGCCCATAACTCGCTTTCTTAATTCCAAAAACCTTAGCTCTTGACCTTCCTCACTCACTGCTGACACTGTATGATTCCAGCTTTCAACAACTTTTCAAACCTCGATTCTTTAACTACTGCTGCTGAGAGGAGACAGTCCTGAAGAGAAGGGACTGAGGGTCCGCCTT
>021_C11orf49_NM_001278222.1_hg19_chr11:46957740_46957880_plus
TCGCGCCCATAACTCCTGCACTCCAGCCTGGGCGACTGAGTGAGAATTGAGAAGAAATGGCAATTAGTTCAGAGGACTTAATGAGTACCTTTTGTGTGTCCAGCCGTCATAGGCAGAAAAGACACATCTCTGACCTCTAGAAGCATCCAGGGTATCTGAGGGTCCGCCTT
>021_C11orf49_NM_001278222.1_hg19_chr11:46958351_46958491_minus
TCGCGCCCATAACTCCCACTCAGACCCCGCCCCCGCCTCCTCCCAGACCCTGGCCTAATTCGTCTGCACGTCTTTCCCTCCCCAAAGTTAAAGGGGGTTCCTACCCAGATACTCGTAGTCCGGTAGGGCTAGGCGCTCCGGACTCAGCATCCTTTCTGAGGGTCCGCCTT
>021_CHRM4_NM_000741.3_hg19_chr11:46407085_46407225_plus
TCGCGCCCATAACTCAGCACACGCCAGGCTGAAGAGGAAGTAGTTGTTGACTGTCTGCAGCTGCCTGTTGACCTTGATGGACAGCATCACCAGGATGTTGCCCACGACAGTCACCAGGCTCAGGGAGCCTGTCACTGTGGCAATGAAGACCATTTCTGAGGGTCCGCCTT
>021_CHRM4_NM_000741.3_hg19_chr11:46407732_46407872_minus
TCGCGCCCATAACTCTCATCATAGGCGCCTTCTCCATGAACCTCTACACCGTGTACATCATCAAGGGCTACTGGCCCCTGGGCGCCGTGGTCTGCGACCTGTGGCTGGCCCTGGACTACGTGGTGAGCAACGCCTCCGTCATGAACCTTCTCATCCTGAGGGTCCGCCTT
>021_CKAP5_NM_014756.3_hg19_chr11:46867253_46867393_plus
TCGCGCCCATAACTCGGAATCGTTCACATCGCAGCAAGCCAGCAGGGACACAGGTGTGCGGCCAGGCCCCGGTGCCGCTGTCCTTGCTCCAGGGCGACAAGGCCCTTCGCAACCACCACAGCCCTCGTAGGCGCTTACTTATTCATTCACTTGACCTGAGGGTCCGCCTT
>021_CKAP5_NM_014756.3_hg19_chr11:46868662_46868802_minus
TCGCGCCCATAACTCACTTTTTCATCTCTGCCAACTTGACAATGAAAAAACATGTAATTGTTTCATTTACTTTTATCCATCCTCTCTCCATCTTTTAGCCTGTTGGGAATCTACACATTCTTTAAATCCTAGGTTAAAAATTCATCTTCCTCACACTGAGGGTCCGCCTT
>021_CREB3L1_NM_052854.3_hg19_chr11:46298850_46298990_plus
TCGCGCCCATAACTCTGTTGAGGGGACTGTGAAATGGAATTCCCTGACTGGGTTTCGTGCAGGCTTTAGTATAAGGCTGGAAGGATGGAAATAGCTCCCTCATCAATTTACGGGACAGTGGTTGGTGAAGCCTTAAAATGCCAATGTTCCAGGAACTGAGGGTCCGCCTT
>021_CREB3L1_NM_052854.3_hg19_chr11:46298072_46298212_minus
TCGCGCCCATAACTCCCTCGATAGTCAAGTCCCTCCCTACCCCCCAATGGTTCTGAAGAGCAGGAAGTTGGAAAACAGTGGTTCTGGAATCTGAATGAGCCAAGGTGCTGGCTGGCTGCACACTCCACAGTCACCAGACACTCCCAGGGCCCCGGCTGAGGGTCCGCCTT
>021_DGKZ_NM_001105540.1_hg19_chr11:46382373_46382513_plus
TCGCGCCCATAACTCAGGCAGTTGGACAGCTGCCACTCCAGACCCTAGGGTACCATGTCAGGACTGGGAGTTGGGGGGGTGGCATTCCAGTCAGGATACATATAACACAGACTGGTGTCTTCTGGGCGTTCCTTAGCTTGGCAGAGCCAGAAGACCTGAGGGTCCGCCTT
>021_DGKZ_NM_001105540.1_hg19_chr11:46383057_46383197_minus
TCGCGCCCATAACTCCAGCTCCGGGCTGGCGGCCTCTGCTGAGCAAGTCCTAGTTTGGAGAGCTAGCAGCCGTGGCTGCTCCTCTGCCCCCTCCCCCTTGTCACCCTCCTCCCTGCAGCCTGAGACAGCCGTTATGAAAATAACCCGATTGGTAACTGAGGGTCCGCCTT
>021_DGKZ_NM_201532.2_hg19_chr11:46353965_46354105_plus
TCGCGCCCATAACTCCAGAAGAGCTCTAGGCCTGAAGGTAGTGTTACCCGCCATCGGGTCCATCCCCAAATTCAAGGTATCCCTGGGTATGTTCCCTCTCCTGTGCCCCTTCCCCAAACCCAGTGGGTCTCTAAATTCCAGCGGCGCCGACGGGGCTGAGGGTCCGCCTT
>021_DGKZ_NM_201532.2_hg19_chr11:46355025_46355165_minus
TCGCGCCCATAACTCCCTCGGCAGTCATCTCTAAACTCCCAGCGCCAGGCAGGCGGCGGGCGCACAATAAACGTTTGTGCAATGACGCCTGCAAGAGGGGTGGTCCCAAGCGCCGCGCTCCCCTCTGCCCACGTCCTCCTTACCTGTAAGACACCCTGAGGGTCCGCCTT
>021_DGKZ_NM_201533.3_hg19_chr11:46367641_46367781_plus
TCGCGCCCATAACTCAGACCTTCTCCCAACTTGCAGGAAACTGGGAGAGGGTTCTGGGCCTCGGGGTGCTGGTTCTTCCTCAAAATCACAGGCTTGTCCGCAGGTCACAGCCCTAAGCATTGGCTATTTGCGGCTGACTAAGGCTGGAAAACGGGCTGAGGGTCCGCCTT
>021_DGKZ_NM_201533.3_hg19_chr11:46368166_46368306_minus
TCGCGCCCATAACTCTCATATGCTACGGGAATCACCTGCACAGCCCTTACACACTCACAAATACACAGAAGGACAACAGGTACCACACTCCCATTCACAAGCACACATGCCCACACAGAACACACACCTTTCTCCTACATACAAATACTCCCAGGCTGAGGGTCCGCCTT
>021_F2_NM_000506.4_hg19_chr11:46739623_46739763_plus
TCGCGCCCATAACTCGATTACAAGTGTGAGCCACTATGCCTGGCCTAAAAATATATATATGAAAATATATAAGAAATGGGCCTCCCAGGAATTAAGGTGTTTGCGGGAGTCCTGGTCCCCAGTTTTTCTGCCAACACTCCCTGTTCCCACACATGCTGAGGGTCCGCCTT
>021_F2_NM_000506.4_hg19_chr11:46740195_46740335_minus
TCGCGCCCATAACTCTGCACATATAGGCCAATGTGGGGGTTTGTATAATCATAATACACAGATATCAAAAATAGAGACAAAGATAAAAGGTGTGGCCTGATGGAAGTTGCCCCTCGCCATGGGATGCACCAGGGATAGGAACAGCCAACATTTGCCTGAGGGTCCGCCTT
>021_HARBI1_NM_173811.3_hg19_chr11:46637600_46637740_plus
TCGCGCCCATAACTCGCTGAGTAGGCCTAGAAAGATTCGCCCCCAAGAGCTCCACCAAGTAATAAATGAACTGCCGTGGAAACCCATACATGGACATCAAGTATTCATCAGTCACATCATCCAGCTTAAAACGGTCCAATGTCCGGTGACCACGGCTGAGGGTCCGCCTT
>021_HARBI1_NM_173811.3_hg19_chr11:46639322_46639462_minus
TCGCGCCCATAACTCTATCCCCCGCAAAAGTTAGTACCTGCGAAGCTGCGGCACAAAGAGTGGTTCCGGGCTCTCATTACGGAGGCCGGGACCTGGGACCGACCAGCCGCGCCTCCTGGCTGAGGGTTCCGCGCTCCGGAGCTGCAGTGACCGTACTGAGGGTCCGCCTT
>021_LRP4_NM_002334.3_hg19_chr11:46939243_46939383_plus
TCGCGCCCATAACTCAGGGCTGGAAGCTGACTGGCCGCAGCCAAGAGAGGGACCCCGAAACACCGCCGAGGGGAGATGCTGCCCGCAAACAGTGCCCCAGAGCCCCTTGGTGGGAGCAAGACCTGGAGTCCGGGAATCGTTCTCCGAGTAGAGGACTGAGGGTCCGCCTT
>021_LRP4_NM_002334.3_hg19_chr11:46940722_46940862_minus
TCGCGCCCATAACTCAGAAAGTCAAAGAAGGTGAAGAGGCTAACAACAGTGATTTACAAAGACAGCAAGGAGGAACTAAGTCTGTATGGGCCGAATCTGGGCCTCTGAGCTGGAGCAACAGGACCCAGACAACCATCTCAGGAAATGAGTGAATGCTGAGGGTCCGCCTT
>021_MDK_NM_001270550.1_hg19_chr11:46402520_46402660_plus
TCGCGCCCATAACTCTGGAACTTCTCAGACGGCTCCTGTCAGCGCCAAGTTTCACCAAATCCAGGCCTGCGGGCTCCTCCCCCAGGACCCCCACTCGCAGTCCCTCAAGCCTGTGCTCCCGGAAAGGCACTGGGCGACCGCACCCGTGGCTTTCTCTGAGGGTCCGCCTT
>021_MIR3160-2_NR_036118.1_hg19_chr11:46472234_46472374_plus
TCGCGCCCATAACTCCTGGCTAACTATCAGCCAACAACAATGGCAAAAACTAAGCTGCCAAGTCTCATTCCAGAGTCAGGTCTTCAACTTGTAGGCCAGAGCTCCCAGAATGTGTCTAGGGATAAAATCATAATAATCATCACAGTCACATGATACTGAGGGTCCGCCTT
>021_MIR3160-2_NR_036118.1_hg19_chr11:46472630_46472770_minus
TCGCGCCCATAACTCACTGGATTTAAGCTTCTTTTCCTCCTTGTTTTGTCTGTCATCAGAATAATCTTTATTTCTTCTTTTGCTCTAAGCCTCAATGAAAGGAATTTCTGTGGTTATATGATAGATATGAACTACCATGACTAGTATTGTCCTTACTGAGGGTCCGCCTT
>021_MIR4688_NR_039837.1_hg19_chr11:46396345_46396485_plus
TCGCGCCCATAACTCCAGGACCTGAAACCCCAGTGTGTTGTTTTCCTGAACATCCCCAGGTGAGGAGGGGGCTACCGGAGCTGGGGGGAGCCCTGCTGTCCTTGTCCTGCAGAGACTGTGTTTTGAGGCCCATGTCATCGCCCGCCTTTGCAGGTCTGAGGGTCCGCCTT
>021_MIR4688_NR_039837.1_hg19_chr11:46397856_46397996_minus
TCGCGCCCATAACTCCCCTAGGGAGGGAACACGAAACAGCTTGGCACCCTGGGAGTAGACTCACCGTCCAGGAAGCACCACTTGGGGGACAGTTTCTGGCATGTCGGGGACTTGGCTCCAGCACCATCGGGCTCCTGTTGAGAGAAGCAAAGGCCCTGAGGGTCCGCCTT
>021_MIR5582_NR_049846.1_hg19_chr11:46774380_46774520_plus
TCGCGCCCATAACTCAGGAATTGTCCTGGACTACCTGACATTCAGTTAAGAAAATAAACATTGTTTAAGCCTTTTAAGTCACCACTTGGTAAGTGTAAGGTTTGTGACTCTATTTTTCATTGTCATTGGTAGCTGAGAAAGAATAAAATGTACCTCTGAGGGTCCGCCTT
>021_MIR5582_NR_049846.1_hg19_chr11:46774804_46774944_minus
TCGCGCCCATAACTCTTGAGGAAGGACAACAGGTCATCCGCTCTGTGAACCTCTTGGTGGTGAAGGTTCTGGAGAAGTCAGACCAGACCAACATCCTGAGGTATATCTGTACTCTCAGCCAATAGAGCCTGGGGCATCCTCGCTTTTGTTTACACCTGAGGGTCCGCCTT
>021_SNORD67_NR_003056.1_hg19_chr11:46783576_46783716_plus
TCGCGCCCATAACTCCCCATGTACATTGTACACCGTTACAATGGTGTTGAGTGCAGCATTGCGTACAGCATTGTCACGGTCTCCTATGTGAACAGCTATTTCCTTTAAGGCTTTTCCTGGGGTTGGTTGGCAAACATTCATGCCATAGGACTCAACTGAGGGTCCGCCTT
>021_SNORD67_NR_003056.1_hg19_chr11:46784546_46784686_minus
TCGCGCCCATAACTCTTATCTTAAAGTGGCTTACCCTGAGGTTTTTTGACACCAATACAAGCGTCCTGATGAAAGCACTAGAATATTTAAAATTGCTCTTCACCTTGCTAAGTGAAGAAGAATATCATCTTACTGAGAATGAAGCATCTTCCTTCCTGAGGGTCCGCCTT
>022_ANKRD44-IT1_NR_046837.1_hg19_chr2:198167411_198167551_plus
TCGCGCCCATAACTCTTGCCAGTCTTAGACACCAAAACAAGTCTCCTCCACAGAGACTAACCATACAGAGGCTGGTGATTACATGTAGGAATTTTCTTCCTTTCTTGAGAAAGTCTGTGGTCACCATGTCAACTGCACCCAACTCTGGGCCAACCCTGAGGGTCCGCCTT
>022_ANKRD44-IT1_NR_046837.1_hg19_chr2:198168404_198168544_minus
TCGCGCCCATAACTCTTTTCACTTGCCTCCTCTTTTGAAAACTTAAAATTTATATTCTATAAAGTGAGCTAAGCAAATAAATATATAGTCCACTTTGGGCTGTTTCAGGGATTACTAAGTCGATAATTGTTTGCATTTCTTGGTTTTTGTTTGCTCTGAGGGTCCGCCTT
>022_ANKRD44_NM_001195144.1_hg19_chr2:198175931_198176071_plus
TCGCGCCCATAACTCCCAGGGACCGCAATTATGATGCTCCCTTTGTTTAATGCCAGGAGGCAGCGGACACATTGTGATTCTTTACAGGGTGTTTGCCAAACATTTATGGGTGGAGGGAACAGAAGCTCTGGCCCTTCCACCTTGTTCTCCAGCCACTGAGGGTCCGCCTT
>022_ANKRD44_NM_001195144.1_hg19_chr2:198176101_198176241_minus
TCGCGCCCATAACTCAGTAAGGACTGGTGGGAACACCCAAAAGACCCATCAACTCGGTGATTTAGGACTGCTTTGCTTCTCCAGGAACTCCACTCCACCCCCACCAGCAAAAACCAAACCCAGGGTGTTTGAATTTAACAATAGTATGTGTGTGTCTGAGGGTCCGCCTT
>022_BOLL_NM_001284361.1_hg19_chr2:198649421_198649561_plus
TCGCGCCCATAACTCGATTACAGGCGGGAGCCATCGCGCCAGGCCTACAAAATATTTTAATGTTAGCAATAGCAAGGCTCAGGTGGAGGCAACATCTAAGTTCATTATAAACAATTAGCGATGCATTGAGTTAAACAACAAAGAAAGCCTGAAATCTGAGGGTCCGCCTT
>022_BOLL_NM_001284361.1_hg19_chr2:198649589_198649729_minus
TCGCGCCCATAACTCTCGAGGTTGATTCTCAAGGGGAGGGGCCAGTGAGGGCACATTGCTTTGGAGGAGTAGTTTAATAAACTCTCTAGTGCTGGAAGTTTTAGCAAACGGAGGAGCCTTCAAACCCGGCAACAGTCCCCATCTAGGTGTTTCCGCTGAGGGTCCGCCTT
>022_COQ10B_NM_025147.4_hg19_chr2:198317546_198317686_plus
TCGCGCCCATAACTCACCAAAACAAGTAAATCAAAGCGAAGTCGTCTGATTAGTATGGAATAAGGGAAACCCAAATCATACGAGAACACCAATTAAAATGTGGGACACGCAGGAAGAAGGCAGACGGAACTGCTGCTGGATAACTGAGTCTTTCCCTGAGGGTCCGCCTT
>022_COQ10B_NM_025147.4_hg19_chr2:198319040_198319180_minus
TCGCGCCCATAACTCTTCATTTAATCTAAATGTCCTGGGGCTCAACTAGATTTGTGTTTTCTCTCCCCACCTCGTATTTTGTACACCTGAATTCATTTTAAACACACTAACTTTAATTTTCAAGAATATTACAATGTTATTAGTAAAAGGAAACTCTGAGGGTCCGCCTT
>022_HSPD1_NM_002156.4_hg19_chr2:198365075_198365215_plus
TCGCGCCCATAACTCTTTTTCACGTGTCGCCAGGGCCGGACTGCGAGTCTCTTTGCGGCGCTACACTAGAGCAGAGTACGAGTCTGAGGCGGAGGGAGTAATGGTGAGTCCCGCGTGGCCCCGAGGCCTGCAGGCCCGGGCCTGTCTGAGGCGTACTGAGGGTCCGCCTT
>022_HSPD1_NM_002156.4_hg19_chr2:198365802_198365942_minus
TCGCGCCCATAACTCCAACAGCGACTACTGTTGCTTGCAATACTTTTCCTTGAGATTTTTCTGGAAGCATAATGCCTCCTTTGGTTACAGTTTCAGCAGCACTCCTTTCAACCAATACTCGGTCAAAGAGTGGAAGAAACTTTCTAAACGCTTGTCTGAGGGTCCGCCTT
>022_LOC101927596_NR_135584.1_hg19_chr2:198061775_198061915_plus
TCGCGCCCATAACTCAGGACCTGAATTAGTTTCTGCCTGAGATGACTGGAAGGTCCCCTACTCCCTCCCCAGCCAGAAAAAGTCACATGGAATGAAAATCTATTAGAGAATCCCCTCAGTGTAGTCTTTCAGGAAGCATCTTCTCATTTCCCCATCTGAGGGTCCGCCTT
>022_LOC101927596_NR_135584.1_hg19_chr2:198062142_198062282_minus
TCGCGCCCATAACTCGATTACAAGCATGAGCTACTGCGCCCGGCCTCCAGTGTCTGAATTTCTTATGCTCAGTAAATGTCTTATGCTTAATACATCTTTGTTGAATTGAATGTGGTTATCTGAAATGTACCAAATTAAGTTTTAGAAAACATATCCTGAGGGTCCGCCTT
>022_MARS2_NM_138395.3_hg19_chr2:198569493_198569633_plus
TCGCGCCCATAACTCACAAATCTACTTTTGTTGATTCAACAAAAACTGTTTAAAGACTTCTCTTCCATTCTCAGTTCTTATCCTTCTCTCAAAATGCTGTAGGTAATGATTTTTCATCTTTTTTCTCTCTCCCTCCCTTACAGATTGATTTAGGCCTGAGGGTCCGCCTT
>022_MARS2_NM_138395.3_hg19_chr2:198570684_198570824_minus
TCGCGCCCATAACTCGCCTGAGGGTTGCCCCGCAGCCACCGCTGGAGTGGCTTCCGGAACTGGGAAAGCCTGAAAATGTAGTTTTCTTCCTTGGTCCAGGAGACTGGATGCCCGCTCTCGAGAGATACAGGAAACGAATCCCCCGATGGGCCCGGCTGAGGGTCCGCCTT
>022_MOB4_NM_199482.3_hg19_chr2:198380380_198380520_plus
TCGCGCCCATAACTCTTACGGTTCTCTAAGTATTTGCTTGCAGGTGGGTTTACTGAAACGGTCGCCACTATACGAAGTTCGTTCTTCCCGTGTAACTAACGAGAGCCCATACCAACGTGCAACGCAGCCGTGCACACTGCCGCAGCGGTCGCTGCCTGAGGGTCCGCCTT
>022_MOB4_NM_199482.3_hg19_chr2:198381223_198381363_minus
TCGCGCCCATAACTCCGGCTAGACAAGCTGGATGGCAGGAAACGGGTAGGTACTTCCCAGGCCAGGTAGGAACTGGACGCCGGGTCGAGGTAGGCTGTGTTTACACCCCCTCCCACCTCAGCGGCCCCGACCTTCAGGAAACCCCGGGGGTCTCCCTGAGGGTCCGCCTT
>022_PLCL1_NM_006226.3_hg19_chr2:198668510_198668650_plus
TCGCGCCCATAACTCTCTCCCTTCTTGGTTGCTAGCTTACTGGAAATGAGCAAAATATGTTTTTATATAGGATTATATAGAGAAAGGAGGCTGAACCATTGTCAAATAGGAATGTTTTAGGATAGAGACTAAACTCCCCACCTGCATTTATCTGACTGAGGGTCCGCCTT
>022_PLCL1_NM_006226.3_hg19_chr2:198668682_198668822_minus
TCGCGCCCATAACTCTTGGGGTTCCATAATTTGCTTCAGGTTCCAGGAAAGGATTCTAAGGTCATTCTGCAGTGTGAGTAAATATAACAAGGAAAGGGAGTCAGTGAAAGAGATGAGGGTGAAAGGAAACTGAACCAACTAAATCCCTCCGAAGACTGAGGGTCCGCCTT
>022_RFTN2_NM_144629.2_hg19_chr2:198540468_198540608_plus
TCGCGCCCATAACTCTTAGAGAAACATGCAAGCTGCTACAACTTAGCGGAGAATTTCCATGCCACGTCAATTTACAGCCAGCCCCCTACCAGAGTTCTGTCGCTCAGGGCACCAGCGGTGCTTTGTCTATTCCAGTTGGCTGGATGATAAAAAGACTGAGGGTCCGCCTT
>022_RFTN2_NM_144629.2_hg19_chr2:198538592_198538732_minus
TCGCGCCCATAACTCTGTGGTGCTATGTTCACACCATTGATTTTCCTCATCAATTTTTTTTTAGGACTCGTTTCTGTACATCCATAGGAGACAGACACATACTCTCCTTAACCTTGAAACACTGTGTATTCATGAATTTAGGTCAGAACCATTTTCTGAGGGTCCGCCTT
>022_SF3B1_NM_012433.3_hg19_chr2:198299715_198299855_plus
TCGCGCCCATAACTCTTCGCCATTTTGTCCACTCGAACACACAGACGGAACTGGCGCTCCCAAGAACTTCCGCTCGTCGCCGCCGCCACGGAGAAAAATAGCTGGGGGCTGCACTCTGCGCGTGCGCCAAACGGGAGCGCGCTCCGTCGGGTGACCTGAGGGTCCGCCTT
>022_SF3B1_NM_012433.3_hg19_chr2:198300455_198300595_minus
TCGCGCCCATAACTCTATTAAAATTCCTGATTTAGGAATACCGTCTAGGATTTAAGAGAAACATCTAATGAATGTTAATAATGACGATGAGTGGTTTTCTAGGAACCCATAAAGTAAAAGGCTTTAAAAGGGTGGCAAGATTGTCACTGTGCAACCTGAGGGTCCGCCTT
>022_SNORA105B_NR_132788.1_hg19_chr2:198352405_198352545_plus
TCGCGCCCATAACTCATTAAATATCTAGGTGCTGGAAATGTACATGAGAATTGTTGATGGGCACAAGAGCTATTGCTGTTGCTACTGCTATTAGACTATTTTTCTGGTGACAAAATCAAAGATTTGGGATGTGAGGATACATTAACAAAATGAACCTGAGGGTCCGCCTT
>022_SNORA105B_NR_132788.1_hg19_chr2:198352547_198352687_minus
TCGCGCCCATAACTCTTTGATAGTTGAGAAAATTATGCAAAGTTCCTCAGAAGTTGGTTATGATGCTATGGCTGGAGATTTTGTGAATATGGTGGAAAAAGGAATCATTGACCCAACAAAGGTAAATGGTTGAACACTTTCTAAAAATTCTTTTGCTGAGGGTCCGCCTT
>023_ARL5B_NM_178815.3_hg19_chr10:18948578_18948718_plus
TCGCGCCCATAACTCTTCGCCAAACTGTGGAGCCTCTTCTGTAACCAAGGTGAGAAGAATGGAGCTGCGCGGCGGCTCGAATCCGAGGCAGAGGGTCCCGCCGCCGATGGGGACACCGGAGACAGGGGACAGAGCGTTCGGAGACGCGGAGGAGGCTGAGGGTCCGCCTT
>023_ARL5B_NM_178815.3_hg19_chr10:18948921_18949061_minus
TCGCGCCCATAACTCCCAGGACCACCCATCGCCGGAAGCTAGGCGCGTGACGACGGCGCACTTACGGCAACCCACGCCTTCGACGTGGCGTTTTCTTCGGTTTCACTTCCGGTAGGAGAGTCCCAAACGGCCAGCGGCTGGGAATTTGCGGTATCCTGAGGGTCCGCCTT
>023_CACNB2_NM_000724.3_hg19_chr10:18549443_18549583_plus
TCGCGCCCATAACTCCTCCTTACAATTCATGTGAAATACCTACTGCAGGACAAAGCATCTGACGGTTTGGAGGATGTTTCTGTAGTCCTAGGAATCCACAGTGAATTCGAGTCTAGACTCAGTCATTTTTCAGGGTCAGGGGAGGAGGGAGAAGTCTGAGGGTCCGCCTT
>023_CACNB2_NM_000724.3_hg19_chr10:18549720_18549860_minus
TCGCGCCCATAACTCGTCAGAGTTTCTTGGTGACGCTTTTACAGTAGCCATTCTCAACTCGGGAGATTTTCAAACATCTGAGTGTCTTGCATTTCGCGACCCTGCAGTACTCTGCTTTTGAAAAGCAGGAGGCCTACTCCTGCTGCTGTTTATGTCTGAGGGTCCGCCTT
>023_CACNB2_NM_201570.2_hg19_chr10:18689509_18689649_plus
TCGCGCCCATAACTCTCCAAAGATAAGGCTTGAACTTTGCACTTGCAAATGTCACTGCATACGTTTTTGCACTAGTTTTTTTTTTTTTTTTTCTGCGATTCTTTTACAACTAATTTCTTTTAACAATTTGAGCGCAGGGAAGAGAATGTTTAGGGCTGAGGGTCCGCCTT
>023_CACNB2_NM_201570.2_hg19_chr10:18689834_18689974_minus
TCGCGCCCATAACTCCAGGTGGCCTTCATGAGCCAGACAGCGCCTTTATCGTCCGCAGCTGCAGCCCCGGGCACAGGTTCTCAGTGCGCGCTGAGCCCCGGAGAACCCCAGCTCCTTTCCTATCCATGCTCTGGGCAAGCCCCTGTTCTCCGTCCCTGAGGGTCCGCCTT
>023_CACNB2_NM_201590.2_hg19_chr10:18629673_18629813_plus
TCGCGCCCATAACTCCGACGAACTTTAGAAAGTCACACTAACTAAGACTACACACCCCAAGCCAGCAAGAAAAAGGAAAGCAGTTGCTATGCTGTTCAGCAAAGCAAGACTTGGCTGCCTTTTAGCTAGTCCTGAATTCTTGCTCCTGTGAAGAACTGAGGGTCCGCCTT
>023_CACNB2_NM_201590.2_hg19_chr10:18631164_18631304_minus
TCGCGCCCATAACTCGATTACAGGTGTGAGCCACCATACCTGGCCTCGTGACTATTTAATATCATATAGATTGTCATTCTTATTAAATAACTGTGACATAATTGTGACCAGTTTTGTTGCTGAAAATATTCAAAATGGCCAATGGAATGTATTTGCTGAGGGTCCGCCTT
>023_NSUN6_NM_182543.3_hg19_chr10:18940964_18941104_plus
TCGCGCCCATAACTCTGACTTCAGTTGTGAAGTTCATAGGGTTCATATTTTTGAAAGTTGGGCTAATGGTCTGTTAATATCCAATGCTCAGGTAAAACTTAAAACCCACAGACAGTGTTTACAGTTAGTTATAAGGCTAACTGCTACTTGTATCACTGAGGGTCCGCCTT
>023_NSUN6_NM_182543.3_hg19_chr10:18941388_18941528_minus
TCGCGCCCATAACTCGACAGAGACTCAAAAAAAAAAAAAAAAAAAGAGCAGAGAAAATGATAAACAACTTGCAGGTTGTTGTGTGGTATAATGGTCATTCATTATTTTCTACTCTTTCTGGTAAAGAGTTGGTGTGTCATGGAAAGTACCTGTTCCTGAGGGTCCGCCTT
>023_SLC39A12-AS1_NR_038419.1_hg19_chr10:18299109_18299249_plus
TCGCGCCCATAACTCTGCAATCACCAAGTCAGGTCTGGTAAATGAATCCTTTCTCCATCCAAAAGATGAGTAAGTCTTCCTTTCTTTGAAGTTTGGCAATACCTAAGTGTAATTTCTGTTAAACATCCACCCACAGGAAGAGATTTTGTTTGAAACTGAGGGTCCGCCTT
>023_SLC39A12-AS1_NR_038419.1_hg19_chr10:18299516_18299656_minus
TCGCGCCCATAACTCTGAGAAATTAGTTAGAAGAAAAGAGGAACGAGGAGTAGAAAAATACCAGCATTTCTGATGGTCAGTTTCTTTTAATTATAGAGAGAATTCAGCGTTCACCAAAGTTGGCTTAATTACTCATTTTCTCAGTAGAAAATTTCCTGAGGGTCCGCCTT
>024_ALDOA_NM_000034.3_hg19_chr16:30064640_30064780_plus
TCGCGCCCATAACTCCCCCGCCCCCCATTCCCCTTCCCGAATTCCACCCTCCGGCCCAGCCATGGCCTCAGTTTCCCCAAACAGGAAAGGGAAGGAGGGTGGGCACCCCGGTCTAACGGTGCCTCTCAGCCTCTGAGACCCAGAACCTTCCTTCTCTGAGGGTCCGCCTT
>024_ALDOA_NM_184043.2_hg19_chr16:30075151_30075291_plus
TCGCGCCCATAACTCAGTTCGGGGACGGATTTTCTTTTGGAGAAGGAAGTCAGGCTCAAGGAAGACGTTTGGCAGGAACTGTGACCCCGCATGCCAGAGGCCGAGCAGCGGCCGGTGCATAGCCGCGCATTCTGGTTTTCTGTGGCGCAGAGGACCTGAGGGTCCGCCTT
>024_ALDOA_NM_184043.2_hg19_chr16:30075570_30075710_minus
TCGCGCCCATAACTCACGTGGCCTCCCTGCCACCCTCCCTGGCTCCTTCTCTAATCTCCCTCCTCCCTTGACTCCCTGCGGTGATGGTGGCTGTTCTGATTCTCTGGAGCCCTGGTTTTTTTTAAGAAGGAGAGTAGATACTGGCACTACACTCACTGAGGGTCCGCCTT
>024_C16orf92_NM_001109659.1_hg19_chr16:30034326_30034466_plus
TCGCGCCCATAACTCCAAGGGGTAACCGGAGGTGTGTGGCCCTGTGCCACCACCCCAAATTGTGCCTGTTGTCCAAACACAGCTTCCTTTAGTTCGGGCTTTCAGCAAGATGGCCGTGCCGCATCCCTCCTCTTTGTAAATGCTGGGGCTGCCACCTGAGGGTCCGCCTT
>024_C16orf92_NM_001109659.1_hg19_chr16:30035368_30035508_minus
TCGCGCCCATAACTCAGAGGGGAGAGGTCACAGCCTGCCCCGCTAGAACTGGGGTCTTCAGCCGCTCCCAAGGAAGGTGGTGGTGGGTGGGGTTGGAGAAAGGGGGCAGGCCTTACATGTGGGTGCAGAACTGGAAAAGGAGAAAGAAGAACGCCCTGAGGGTCCGCCTT
>024_CD2BP2_NM_001243646.1_hg19_chr16:30365749_30365889_plus
TCGCGCCCATAACTCACTTCCCCAAATATTTCAGGAGCCACACTAAAGACGCTCCCAACCCATTCCTCAGAGAACCTGAAAAAACTAGGCTTTTCTCTGCCTGCCCGCCCCGCCCCTCTCCCGCCAGCTTTCTTCCTCTTCAGGCTTCTAGCTCCCTGAGGGTCCGCCTT
>024_CD2BP2_NM_001243646.1_hg19_chr16:30366107_30366247_minus
TCGCGCCCATAACTCCAGAGGGTCCGCTCCTCCGTCCCCGCCCCGTTTAACTCGCGGATGCTAGACCCAAGTCCTGGAGGCCTCCTGGCTGCCAGCTTCCTTTCGGCCCCTGCTTTTGTGCTCCCTCCGCTCCCAAACTGTACCTGTCACAGACCCTGAGGGTCCGCCTT
>024_CDIPT_NM_006319.4_hg19_chr16:29875127_29875267_plus
TCGCGCCCATAACTCTCCTAGCAACGAGGCTGCGGAACCTCTGCAGACTCCAAGGGTTTTATAGCGTCCGGTAGCGACACGGAGCCGGCTCCCCCTTTTCCAGCCTTCCTCCCCATCTCCCATTCTCCATCCCCCACGACCTATACCAGAGGTCCCTGAGGGTCCGCCTT
>024_CDIPT_NM_006319.4_hg19_chr16:29875943_29876083_minus
TCGCGCCCATAACTCTGGGACAGGTATTCCTCAGAACGAGATAACGAAGCCTGGGAAAGGAAAAGCCGGAGGGGTTCAGCCTGGGAGCTCCCACATGGGAGTGCTGGCTGTGGGAGTTCCCAGGCTGGGGCCTGTGGGTCCAAGGAGCTTGCTCCCTGAGGGTCCGCCTT
>024_CORO1A_NM_007074.3_hg19_chr16:30193450_30193590_plus
TCGCGCCCATAACTCAGAGGTGGGACTTGAACCCGTCCCTTGCTGTTCCTTGAACTTCTCCACACGACAGGGCTGTCCCTCAGCCTACAGGTCACCCCTCTAGCCTTGCCTGTTGGCTCTTCCTAATCCTTTCAGGCCCAGCCCAGATACTTTTTCTGAGGGTCCGCCTT
>024_CORO1A_NM_007074.3_hg19_chr16:30194746_30194886_minus
TCGCGCCCATAACTCTTCCAGTGGTCCCCACCTCCCCCAGGACACCCCTCAGTCTGGCTTTTAAGGTCCCAGCATCATCTCCAGGGGCTCCCTATTCTTCCCTCTGTGGCTGATGCCTGCTTGCCTTCCCCAGCCTCTCCTTCCCTCTAACCTGCCTGAGGGTCCGCCTT
>024_DOC2A_NR_104089.1_hg19_chr16:30023032_30023172_plus
TCGCGCCCATAACTCTGAGGGAGGAGGCAGAGGTCTGATGCTGCGGCTTCCCCCACGCCCCCTCCCTTTGGCCGTTCAGGCCTCTCTCCTTGTGGCCCAACCCAACTCCCAGGGGCCCATGTCCCCTTACCAGGGATGGTATCTCCTTTGGGAACCTGAGGGTCCGCCTT
>024_FAM57B_NM_001318504.1_hg19_chr16:30040535_30040675_plus
TCGCGCCCATAACTCCCCGCTCCTTCTCCCCCTGGTTCTGACCTTTAAGGACAGGACAGGATAAATTTATCCCTGGGTGTTGAGTTGCGGTTATTGCAGTTAACTTGCTCAGGCCCAAGTTAAGGGCTTGGGGACCACAGACAGAGTTCCCTCCACTGAGGGTCCGCCTT
>024_FAM57B_NM_001318504.1_hg19_chr16:30042986_30043126_minus
TCGCGCCCATAACTCAAGGACAGACGCAGTGACCTCGGAGCTCCTGCAGCAGACAGGACATGGGCAGCCCTGCAGCACAGTCAGGTGCCCCCTCTGGCCAATGTCAGCTTCCTTCCCCGCCATCGGGTGAGGGGGCCTCTGGCTCTGAGGATGCTCTGAGGGTCCGCCTT
>024_GDPD3_NM_024307.2_hg19_chr16:30125163_30125303_plus
TCGCGCCCATAACTCCAGGGGTGTGTAGGGTGCTCCTGAGTCACCCCGAATCACCCCCAGCCAGTTAGACAGGAAGCCATTAGCGAGAGGACAGGACAGTGACTAAGGGGAAAACTGACCCCCTTCTTTCTAGGAGTCTGGAGCTCTCCAGAGCCCTGAGGGTCCGCCTT
>024_GDPD3_NM_024307.2_hg19_chr16:30125797_30125937_minus
TCGCGCCCATAACTCCTCTGAAATGGCAAGGGGTAGGCATGTTGGATGCGCTGGCTACAAGTACCAGTGAGAGGGAGAGGTCCTGACAGTCCTGGGTGGTTTTTACTCCCCTCATGTAGCCCAGGACGGGGCTGCTGGGGGCTGGGAAGGGCCTGCTGAGGGTCCGCCTT
>024_HIRIP3_NM_001197323.1_hg19_chr16:30007148_30007288_plus
TCGCGCCCATAACTCATTTTAAAAGTTCTCGTTAGAAACCAATTCGGCGCCGGCACCCTTTGGGTGAAACCTAATCAGCCCGCGACGCTGCCTTTCTCACTGGTCACGGGCAACAGCTAGGCTGCTGTTATTTCGCAAGGCAGAAGAGAAAAGGCCTGAGGGTCCGCCTT
>024_HIRIP3_NM_001197323.1_hg19_chr16:30007622_30007762_minus
TCGCGCCCATAACTCTTGTCCGCGCCAGGCCTCATCCCCCACAGCCTTCCCGCGGCAGCACTCACGTAGATGAGGAACTTGAGCTTCCGCTTCAGATTCCGGTATTTTTTTTTGTAGTCCACTTCGCCGTCCGCCGGCCCGTTCATGACCGGCCCCTGAGGGTCCGCCTT
>024_KCTD13_NM_178863.4_hg19_chr16:29937710_29937850_plus
TCGCGCCCATAACTCGAGGATGCGGCCGACCCCCTGCCCGATGTGGAAAGCGAAGTCTCCACCTCGTGATTGGGTCTCTGCTGTCAGAGAGCTTCACGAGCTTGAGGGGAAACAGACAGAGAGGTCTGGGCATTGGGCAGTTTCCCGCCTCCCAGCTGAGGGTCCGCCTT
>024_KCTD13_NM_178863.4_hg19_chr16:29936662_29936802_minus
TCGCGCCCATAACTCCCCTCAGCTCAAGACTTGGGAACTAGCCCTGCTGCCTGCAGTACTACTCCTGGCAGCCTTCCTCAGTTTCTTCCGACTGCCCAGCCTTTTGTTTCCCTCTCTGCTTCAGAACTGCTCACAGCCAGCCAGGAGAGCTGGGACTGAGGGTCCGCCTT
>024_KIF22_NM_001256269.1_hg19_chr16:29801729_29801869_plus
TCGCGCCCATAACTCGCCAACCACCCACGGAGGCAAGAAACTGCAGAAAGTAAAGGGAAAGGGAGCCCAGTGCCGGGCGGCGCTGAGCAGCTCCCCCAGCGGCCACCGTCGCCAACATCCCTGCGTAGGGGTTTGTATCGCAGCGCGCTTCCAGACTGAGGGTCCGCCTT
>024_KIF22_NM_001256269.1_hg19_chr16:29802220_29802360_minus
TCGCGCCCATAACTCTGGGCCCCAGGGGCTGGACTCTGGGCAGTCACGTTGCAGTCGCTGCCTGCTGGGCCCAAGGCCACTGTAGGTCCCCTCGCGTCCGTGTCAGCCCAGGAGAGCAGCTTGGATGTTCCTGTCTTTATAACTTGGCACTCAGCCTGAGGGTCCGCCTT
>024_LOC613038_NR_002557.1_hg19_chr16:30218946_30219086_plus
TCGCGCCCATAACTCACACTCCCACCTGCCCGCTTGCCTCTGAATTCACACAATTCTTGGAAGGCTTGGGAGACTCACCTTTACTCAAATGGTTACCTGTCTCGTGTCTCGTGCCCAGCTTGACCTTTTTTTTTTTTTTTTTTTTTTTTGAGTTGCTGAGGGTCCGCCTT
>024_LOC613038_NR_002557.1_hg19_chr16:30218365_30218505_minus
TCGCGCCCATAACTCACTGAATCTCTGCAGGGCAAGCCCTTTACTCACTCACAGTAGAGGCCAGGACCATCGTCTGTTATTTTATTAACTGTTTCTTGGCCATTGGCTCTATGTGGGACTTTGTTCTACAGCAGTGATGAGAGCTGCCCCCAGGCCTGAGGGTCCGCCTT
>024_MAZ_NM_001276275.1_hg19_chr16:29816436_29816576_plus
TCGCGCCCATAACTCTGGAGGACCTGGAACGCGTGGAGGGCATAACGGGGAAACAGATGGAGTCCTTCCTGAAGGTGAAGTCACGGCCCTGCCCCTCCTCTGCCTGTCCTGCGCCCCGCGCCCCTCTCTAACGTCGCTGTCTCCCTCCCTCCTGTCTGAGGGTCCGCCTT
>024_MVP_NM_001293204.1_hg19_chr16:29841515_29841655_plus
TCGCGCCCATAACTCTGAAGCTCTTTGCAGTGCCGGTGGCAGTGTAGGGGGAAGTAGTTGATGGGAGTGAGGGAAAGGAATTGGCAAGGAACCCTGGGCCTCTGTGGCTCACTGCATCAAGCAGTTCTTGGCAAAGGTAAGGTCAGGATGGGCTGCTGAGGGTCCGCCTT
>024_MVP_NM_001293204.1_hg19_chr16:29841881_29842021_minus
TCGCGCCCATAACTCCCCCACAGCCCAGCCCCCACACCCACCTCTCATTGTCCTGCCGGATGTAGGTCTTTGGCCCGACCTCCACACGGGACACGTTGCTGTTCTGGTCCAGCACATGGATATAGTGGTATGGGGGGATGCGGATGATGAACTCTCTGAGGGTCCGCCTT
>024_MVP_NM_005115.4_hg19_chr16:29831035_29831175_plus
TCGCGCCCATAACTCCTCCGGGAGTAGTCTCTTCCCTCGGCAGCGGAAATACTGATTCCCACTGCTCCTGCCTCTAGGGTGCAGTGTCCGTACCTGCTGGAGCCTGGGCCCTCCTTCCCCAGCCCAGACATTGAGAAACTTGGGAAGAAGAGAGACTGAGGGTCCGCCTT
>024_MVP_NM_005115.4_hg19_chr16:29831625_29831765_minus
TCGCGCCCATAACTCACTTCCCGGCAGGGCAAGGCAGGCCAAGCCCAGGGGTGGGGCTTGGGAGTTAAAGGGCCCGTGTGCAGCTGGTTCTCATTTTATCCTCCGGGCTGCTTCTGCTGCAGCTGAAGGCACACTGCTCCCTGAGTGCTCATGGGCTGAGGGTCCGCCTT
>024_PAGR1_NM_024516.3_hg19_chr16:29827798_29827938_plus
TCGCGCCCATAACTCCTTCGGACTCCAGTATCTGTCGTCGCAGGGTCCCTGCCCTAGTGGCCTATGTCCCTTGCTCGGGGCCATGGAGACACTGCGGCCAGTACGGCGGCGCCTCTGTCTGAAGAAGGGGAAGTGACCTCCGGCCTCCAGGCTCTCTGAGGGTCCGCCTT
>024_PAGR1_NM_024516.3_hg19_chr16:29829697_29829837_minus
TCGCGCCCATAACTCTACTCCGAGGCTCCCGGGCCCCGCAGAAACCACTTTCCGAAAGAGGGAAAGGGGGAGGAGAGGGACGGGCCACTCTTCTCGCTTCCACGACGCCCCTCTCCACACCCGGACACGGCGCCTTCTCCCCAGACCTTTCAGTTCTGAGGGTCCGCCTT
>024_PPP4C_NM_001303503.1_hg19_chr16:30087737_30087877_plus
TCGCGCCCATAACTCCTGCGTCGCTGCGAGCTCATCAAGGAGAGCGAAGTCAAGGCCCTGTGCGCTAAGGCCAGGTGAGCTCGTTGGCCCTGGGGAAGGGAGGCCAAGCCGCCGCCCACGGGTTCTGGCCTGGGGCAAACCCAACTGAGAACTTTCTGAGGGTCCGCCTT
>024_PPP4C_NM_001303503.1_hg19_chr16:30087955_30088095_minus
TCGCGCCCATAACTCGGGAAGGAGGTGGAGGAACCCGGTGGCGGCCAGTGGCAGTTTTGTGGGCTCTGCCGCTGGGCGATGTGGAGGCTATTAGAAACCCTAGACCAGTCCCCTCCCATATCATTTCATAAAAATGTTTAAACAACTGTCTTTTCCTGAGGGTCCGCCTT
>024_PRRT2_NM_001256443.1_hg19_chr16:29822030_29822170_plus
TCGCGCCCATAACTCAGAGCTGTCCCAAAGAGGGAAAGCGGTGAGGTTTGAGGAGGGGCAGAAGCAGGGCCGGCAAAGGTTGTACCTTCATAAGGTGGTATGGGGGGTTGGGGTCAGGCCCTGAACATCGTCCTACTTGAGAATCTGTCAGGGGACTGAGGGTCCGCCTT
>024_QPRT_NM_001318250.1_hg19_chr16:29690135_29690275_plus
TCGCGCCCATAACTCTCCAGGGCCCATGATTTTCCCAGCACACCATCCAAAATGCCTGCCTGCCCTCACCAGGGAGCACATGCTTACATTCACAGCCTTGGACCCTGGGTTAGGGCCAGGAGGGCTGGGTGTTGGGTGAGAACAGGGCCTCGGGCCTGAGGGTCCGCCTT
>024_QPRT_NM_001318250.1_hg19_chr16:29690856_29690996_minus
TCGCGCCCATAACTCACCCCAACAGTTTGCATACAGCTCCCTCCAGGCAGGGAATCACGGGACTCAAGCCCCCTCCCCCACCCAGCTGCAGAAGGGACAGGACTTTGTCTCTGCTTCTCCCGAGCTACCAGCGAGAGCAGAAGTCCATGCTGCTCCTGAGGGTCCGCCTT
>024_SEZ6L2_NM_012410.3_hg19_chr16:29910979_29911119_plus
TCGCGCCCATAACTCATACGAGCCAGGGCCGTAATCCTCACTCCCGCGGCCCCTAGGGGAGGCAAAGGAAACTCTCTGGTCCCAGCAGTAATTAGCCCCCTCCGCCTGCCATTCCAGCACATCTGGAATCTGAATCTCCTCTTCCCAGGGTGCCGCTGAGGGTCCGCCTT
>024_SEZ6L2_NM_012410.3_hg19_chr16:29910357_29910497_minus
TCGCGCCCATAACTCCCAAGGGGCAGAGAAATTGTCTTTCTTTGCTGACTCCTACGAGGAAAAAAAAAAAAAAAAAAAAAACAATTAAAGGGAAAGATAAACGGAGACGGAGGAAAGGTGGCAGCCAGATTACTTAGAGAGGCACAGAGGAGAGACTGAGGGTCCGCCTT
>024_SLX1A_NM_001014999.2_hg19_chr16:30204567_30204707_plus
TCGCGCCCATAACTCCTCAAGGTCCCTGAGCCACGCCAGGGGGAGTGCGGGAGTCAGGTTGCAGGGGTAGGGGGAGTGGCTGGGGTTGTGGTACAGGAGCTAGGCAAGGTGCTCCCAGGGCCTTACCTGTGTCTCTGAAGCAGCGGTTTCCCCTCCTGAGGGTCCGCCTT
>024_SLX1A_NM_001014999.2_hg19_chr16:30205185_30205325_minus
TCGCGCCCATAACTCTGCAGGGTGCTTGCTTCGGAACAAGCTCTCGGGGACTATCCGGAGGCAGCCTGCAGGAAGCCGTAGCGCCGGTACGTGCCCCTCTCCTGTCTGGAGGCGGGTGTAGAAGTCCGACCGCGGAAGCCAGACTGCTGTCCAGTCTGAGGGTCCGCCTT
>024_SULT1A3_NM_177552.3_hg19_chr16:30209656_30209796_plus
TCGCGCCCATAACTCGATTACAGGCGTGAGCCACCACGCTCAGCCTCTTTCTTGTTCTATATGTCCATGCTCTGCTCCACTTCTGCCCCTTCACTCTGCCCCCACACATCACTCCAGACTGGCCTTGTGGTCAGAGCCTGGAATGCCTGGGCTGCCTGAGGGTCCGCCTT
>024_SULT1A3_NM_177552.3_hg19_chr16:30209840_30209980_minus
TCGCGCCCATAACTCGATTACAGGCATGAGCCACCATGCCTGGCCGACAAGCTTTCTCTAATTGACCCAGGCAAGGGAGGTGAGTGAGTGGAGGGGAAAGGTGGGATAGGCCGGCCTGGGAAAAGTCACCTACCTGCTGGCTACAGGCCAGTCTTCTGAGGGTCCGCCTT
>024_TAOK2_NM_001252043.1_hg19_chr16:29983994_29984134_plus
TCGCGCCCATAACTCAACTGTGCTTATTTTGCTGATGGCTGGGCCTAAATGCCCCAACCACCTACTTGGGACAGGAAATGACAGGACCCTCTCAACCTTGGACTGGGAAAGGAGGGCTTCCTGGCCCCTGACAGACCCTGGGGTCCTGAGGCTACCTGAGGGTCCGCCTT
>024_TAOK2_NM_001252043.1_hg19_chr16:29984715_29984855_minus
TCGCGCCCATAACTCTGCGACTGCGCGCAGGGTGGAAGTTGGGAGGGGCAAAGGAAGCTGCTGCTGGGCGCGGAAAAGGCGGGAAAATAGACTGCTCCGAGGTTAGCAACCATCTAACCTGGAAAAGGGCCTCCAAGTGCGAGGAATCTTTGCGCCTGAGGGTCCGCCTT
>024_TBX6_NM_004608.3_hg19_chr16:30103439_30103579_plus
TCGCGCCCATAACTCCAAGTGCCTGGGAGAGAAGGGATGGGTTAAGAGAAAAGTTCTACACCCCTTGCAAGGTGCAAGATAAAGAGAATGTGGTCAGGGATGCTGACTTGTGTGAGCTCGGCCTATGCAATCTGAAAGGCTATAGGGTGACAGCTCTGAGGGTCCGCCTT
>024_TBX6_NM_004608.3_hg19_chr16:30103672_30103812_minus
TCGCGCCCATAACTCTCGTTTTTAACCCGTTCCTGCCCCACCTGCCCTATAGTTATGGCCTGTGTTCTGCTCTCCTGGTCCCAGTGCACCGTCTGCTCTGTGAACTCCTCCCACCAGGCCCTTCTTACCCCACGCGTGTCTGTCCCCCTCGTTCTCTGAGGGTCCGCCTT
>024_TMEM219_NM_194280.3_hg19_chr16:29973480_29973620_plus
TCGCGCCCATAACTCGTGCACAGAAGAGCGGAGTCCAAAACACCACTCCCAGCCCCAGTGGACAGAGTCCTCAAGTGGCAGCCCTGCAACTCTGAGCGGATGCCGAGTCCTCACCGGGAACCCGGGCGCGGCTGGTCTGTGCTATTGGCGCGGGTCTGAGGGTCCGCCTT
>024_TMEM219_NM_194280.3_hg19_chr16:29973636_29973776_minus
TCGCGCCCATAACTCCCTCCTGCTTCCAAGTGGGGTGCTCCTTCCCACGCAAGGTGCGACGGCCTGATGGAAAAGAACTTCTGGAAGGCGAAGAGATAAACAGGGGTCGGGGGAAAAGAAGGGAGCCACGGAAATGTAGGTGTCACAAATGCTCACTGAGGGTCCGCCTT
>024_ZG16_NM_152338.3_hg19_chr16:29789502_29789642_plus
TCGCGCCCATAACTCCGAAGAGGTTGCTCATGTTTGCTCAGGAGGTGAGGTTCACACAATAAAGGGCAGGAGGAGGGCTTGGACCTGGTATAAAACATCTGGAAGTTTCCAGGGGGCTGCTTTGCATCTGAAACTGTCAGGTGAGGGGTGACAGACTGAGGGTCCGCCTT
>024_ZG16_NM_152338.3_hg19_chr16:29790868_29791008_minus
TCGCGCCCATAACTCAATGACAGATGTGAGCCACCGCGCCCAGCCAGGAATTCAAAGAATCTTACCCTACGATGTAGTATGTGTTGACTCGGACCCGGAGGGCGGTGATGGGGCCGTCCAACTGGTTGCCAGAATGAGAGAATCGCTTTCCACCACTGAGGGTCCGCCTT
>025_CHADL_NM_138481.1_hg19_chr22:41636620_41636760_plus
TCGCGCCCATAACTCGCTGAAGCGACAAGCATTCATAATGCAGGGACCACTGCTGGGCTCTCAGACAAGCCCCAGAGGACCAGTTCCTGGCAGTGGCCACATTGCCACGTGTCTCAGAGCCCACCTTGGGAGACCCCCTTCCTGGAGAACCCCAGCTGAGGGTCCGCCTT
>025_DNAJB7_NM_145174.1_hg19_chr22:41257377_41257517_plus
TCGCGCCCATAACTCACTTTCAATAATTTTCTTTGTATTAATATTTCTGCCATTAACGATTTTGTCTGAAGTTGTAACAGATATGTAGTTGTCCATCCCACTATTATCAAAAGCCAGGGAAGAGAAAGAAGTAAGGCCTTCATGCCCCAATGAACCTGAGGGTCCGCCTT
>025_DNAJB7_NM_145174.1_hg19_chr22:41257542_41257682_minus
TCGCGCCCATAACTCCATTTTCTTTTCACTTCTTTGAAGACTCGCTTGAGGACCTGTTAAATCGTCCAGGAAGCTCCTATGGAAACAGAAACAGAGATGCAGGATACTTTTTCTCCACTGCCAGTGAATATCCAATTTTTGAGAAATTTTCTTCACTGAGGGTCCGCCTT
>025_EP300-AS1_NR_110514.1_hg19_chr22:41592831_41592971_plus
TCGCGCCCATAACTCTCTGCGCTTCAAACTCTGCCCAATTCTCAAAGCCTGGTTTAAGTACACTTTTCCCTCAGCCTAAGGGAGTGGCCCAAGGGCAAACCGTCCCGGGTTCGTGTCCCACCTCTGCCTCAAAGATTACACCCTCTTAGGACAGGCTGAGGGTCCGCCTT
>025_L3MBTL2_NM_031488.4_hg19_chr22:41600238_41600378_plus
TCGCGCCCATAACTCTTGGAAAGTGCCTAAACCTGAAGTGGTGAAGAGCCACCACTTCCTCTTCTTTCAAACGGTGATAGGATGTCTAAGGGTTTGAAAAGATGTTTGCAAAGCTCCACAACAGCACCTAGAACTCAGGGTGTCTAAGGAGGTTGCTGAGGGTCCGCCTT
>025_L3MBTL2_NM_031488.4_hg19_chr22:41600407_41600547_minus
TCGCGCCCATAACTCGGATTACAGGCGTGAACCACCGCGCCCGGCTGAAACTGGAATATTCTTTTTCTCAATACTGTAAATGTCCAGCCTGCTCAAAATCTTACAACATTCCTCCTTCACCACTCTCTCCTGGGTAAAAACCTCGAATCTGAGGCCTGAGGGTCCGCCTT
>025_MIR1281_NR_031694.1_hg19_chr22:41486509_41486649_plus
TCGCGCCCATAACTCGATTACAGGCGTGAGCCACCGTGCCTGGCCGAGAAAAAGCTTTTAACCGTATCAGTAGATACTGGTTTCGGGGTTTCTTTCGGGGTCACTTACACCCCTGCCACCTCCTCCAGTACCAATTTACCCATGGCCAAACACAGCTGAGGGTCCGCCTT
>025_MIR1281_NR_031694.1_hg19_chr22:41488751_41488891_minus
TCGCGCCCATAACTCTCCAAGTATGTTTAAAAGTGTAAAAAGACAAAGACACACACAAACACCAAACCTAATGCACATTTTAAACTTTTGTACAATCAGTTCACGTTTGTAGTTCATGATTGGAACTCTTTCAACTTCTAACCTTGATTTCCAGGCTGAGGGTCCGCCTT
>025_MIR6889_NR_106949.1_hg19_chr22:41648437_41648577_plus
TCGCGCCCATAACTCATCTATGAATGAATGAATGAGCCAACCAACAAGTGAGGCTGGAGTGAGGGCACCCATCCTGCAATAGGCACGTCACTTCCAAAGGAGCCCTGGGCAACAGAGTTGTTCTCGAAGCAGCTGGGCTGACGGAACACGCAGAGCTGAGGGTCCGCCTT
>025_MIR6889_NR_106949.1_hg19_chr22:41649122_41649262_minus
TCGCGCCCATAACTCCACTTGGCCGTAGCAGGTTTTTTGAGTCCCAGGGAGGTAGCTTCCCCCTCACCCCAAAGGCTCCTGGACCAAGAGCCATCCAGGGCCAGCATCTCTGGGTGATATTGATAGATGGGAAATGCAGCTGAGTGGGAGGAAGACTGAGGGTCCGCCTT
>025_PHF5A_NM_032758.3_hg19_chr22:41864634_41864774_plus
TCGCGCCCATAACTCAAATCAGGATGATGTTTAGCCATAGCTCCTAACTAAGCCGGCCACCGGAAGCTTCGGGAACTTCCGTCCGACCTTTAACCCCCATTGTTCCTGCCTCCACGTCGCTGTGATTGGTTCTCTAAGCTTCCGTCAGTTTACAACTGAGGGTCCGCCTT
>025_PHF5A_NM_032758.3_hg19_chr22:41866142_41866282_minus
TCGCGCCCATAACTCCAAAAGGAATTCACAAAGTTAAATGTGAAAGGTTGACAGAGAATGTCTACAGATGCTTGCTTGATTTTTATTAACAAAGTACACATTTGACATTGAACCTCTGAGTATAACACCTTCCCAGGGCTGTCAAGTTAGAAGTGCTGAGGGTCCGCCTT
>025_RANGAP1_NM_001278651.1_hg19_chr22:41682098_41682238_plus
TCGCGCCCATAACTCCAGCGGTCCAGATGTCCAGCCGGCTAGTCTGTTAGCTCTCTCGAGCTCCCGGCCTCACGCGCTTCCAGCACCACCTGCTCTCCGCACCGCGGCGGATGATGGCGGAGGAGGAGGATTTTGAAAGCCGGCAGTTTCTTTGCCTGAGGGTCCGCCTT
>025_RANGAP1_NM_001278651.1_hg19_chr22:41681430_41681570_minus
TCGCGCCCATAACTCGCGCCGCTGTCCCTGGAATCGATGTGAGTCACTGCTGACGCTTTGCAGGAGCATGCATCTCACCTCAGAAAGTCTCTGACGTTGCTGCGGAGCGGGGAGAGGATGTTTCTCTATTAGCCCTTTGCTTTTGCTCTGGCGCTCTGAGGGTCCGCCTT
>025_RBX1_NM_014248.3_hg19_chr22:41346578_41346718_plus
TCGCGCCCATAACTCGGGGAGAAATCACCCTACAAAGATGACAACTGAGGAATGCGGAGTGGGGACTGACACACGTTACGGTGAAACCGTGCACCACGACCAAAGGCGGTCCTAGGACTGCGACTATGTGGGCGCAGAGGCCACCCCCCAGGCTTCTGAGGGTCCGCCTT
>025_RBX1_NM_014248.3_hg19_chr22:41347385_41347525_minus
TCGCGCCCATAACTCCGCGCCTCTCTAGCTTCCCTGAGGAAGGCGCTGGCGAGACCCAACCTTTTTCACTTCAAAGCGCTTCTTGCCCGCGCCGCTGTTGGTGCCGCTCGGGGTATCCACATCCATCGCTGCCGCCATTTTGGAAACACACGGTCCTGAGGGTCCGCCTT
>025_SLC25A17_NM_006358.3_hg19_chr22:41214735_41214875_plus
TCGCGCCCATAACTCTATCTTCTCCTGCCAATAACGGTGCCCAGAGCTATCCTACTAGGTATTGCCACTTGCCCGCGGCAAGCGTGAAGACAGGCTGTAGGGAAGCATGTGACTAAGCAACACGGCTTCACACCTACGTTCTCCTCCGGGCCAGTCTGAGGGTCCGCCTT
>025_SLC25A17_NM_006358.3_hg19_chr22:41216262_41216402_minus
TCGCGCCCATAACTCGATTACAGGCCTGAGCCGCTGCGCCCAGCCCAAAATCATCTTCGCTTCACTTTTGGTCCTTCACTTTCACGTCATGATTCTATGGCGTGATGGGAATGTTCCTGGAAGCAGTATCTTCTGCAAATTTTGTGAAAACGGCCCTGAGGGTCCGCCTT
>025_SNORD140_NR_132979.1_hg19_chr22:41469810_41469950_plus
TCGCGCCCATAACTCTCCCCTGTGTGGACTAGGGAAAGGACCGGGCCATTCTCCTTAGAGAGAAGTGGGGTGGCTTTTAGGAGGGCAAGGGGCTTCCTGTAACAATGCATCTCACGATATTTGGAATGACTATTAAAAAAAGAGCAATGTACAGTCTGAGGGTCCGCCTT
>025_SNORD140_NR_132979.1_hg19_chr22:41470081_41470221_minus
TCGCGCCCATAACTCAGCAAGCAGAAGTATGACCAGTCCGGCCCCTCCATCGTCCACGAATGCTTCTAGGTGGACTGTGACTTAGTTGCATTACACACTTTCTTGACAAAACCTAATGCATAGAAAACAAGATAAGATTGGCATGGCTTTATTTTCTGAGGGTCCGCCTT
>025_ST13_NM_001278589.1_hg19_chr22:41253319_41253459_plus
TCGCGCCCATAACTCCCTGGTTCGGCTGACCCTTCTCCTGGTGGGGCCTCCGCTCCCCAACCCTCTGTGCTCCGCGGATTTCTTCTATACCGGCTGCTCCTGGAAAGGGGTGGGCCCAGTGTGTTCTCTACCGTTGAGGTATTTTGTGAAGCCGACTGAGGGTCCGCCTT
>025_ST13_NM_001278589.1_hg19_chr22:41253698_41253838_minus
TCGCGCCCATAACTCCGCCTGCAAGGAAGGTGATTCAGTTTTCACTGATTAAGCTTTATGTTCATCAGATTAATTGCTCGCAATAGAGGACACCCTACAAAAAATTATTCTCCTTATCCTTCGTCTTGTCTTTGCAAACAGGACTTTCAGACACACTGAGGGTCCGCCTT
>025_TEF_NM_001145398.2_hg19_chr22:41762464_41762604_plus
TCGCGCCCATAACTCAGAACCTGGCATCCCCCGGCAAGTCTGGCTTTGACGTGATGTTGGTCTGACGTAGAGGTTGACATCCAGAACCTTTGCTTCACCCATTCAAGTAACCCAAGGACCACAGGGGCCAGCGTCCTGGTGGGAGGGTATGAGAGCTGAGGGTCCGCCTT
>025_TEF_NM_001145398.2_hg19_chr22:41764408_41764548_minus
TCGCGCCCATAACTCTGTCTCCTGGCTCTGGTTTGGGAGTGGGCTGAGAGCGTCCTGTGGAAGGAAGGAGTCCTGCGGGGACAACCAGGGCCACCTGGTGATGCTAGGTAGCAGGTGCTGGCACAGCAGGATGAGAGGGAGGCCTGAGAAAGGTCCTGAGGGTCCGCCTT
>025_TEF_NM_003216.3_hg19_chr22:41776686_41776826_plus
TCGCGCCCATAACTCTGTACTATAAAGAGGTACAAAGTTCTGAGCGCTGTTTAGGAGCAGCTTTCCATTTGTGTACCGCGCCACATATTACATTTTTACGGATTTCTGCGGAACTCCCGGGGAGGCTTTATATTTTAAGAGAGGAGGTGGTTCTCCTGAGGGTCCGCCTT
>025_TOB2_NM_016272.3_hg19_chr22:41842059_41842199_plus
TCGCGCCCATAACTCTAGCGAGTAGCTAGGATATAAAGAACCGGGGGAGGCGGGGAAGGGAGGAAATGCACCCCACCCAGGAGAGGGCCACTCTTGGAACTGGGAGAAAAAGGAGCTCTTGGGCACCCCAGGAGCACAGATGGCGTGAGAAGAGGCTGAGGGTCCGCCTT
>025_TOB2_NM_016272.3_hg19_chr22:41842514_41842654_minus
TCGCGCCCATAACTCATCCCCGCGTCGTCGCCGCTAGTCCGCCCGCCCGCCCTCGGGCCCCCCGCTGCCGAGCCCGACCTCCTAAGAGCTGAAAGAAATTATTGAGAGTCATAGTCCATAGCCCCCTGCTTCGTCCCCCAACCCTCAACGACGAACTGAGGGTCCGCCTT
>025_ZC3H7B_NM_017590.5_hg19_chr22:41698002_41698142_plus
TCGCGCCCATAACTCGTCCCCGTGCCCTGCCCCAAAGTTTAAAAGTTACCGTGTGGCCGGGGGCACCTGGCGCTGGGGAGACTTGGCCGCCCCTGCAGCCCCCAGGAGGTGTCTTGAAATTTTCGTGGGGCCTCTCTCTTCGGCGTCCGGAGCTTCTGAGGGTCCGCCTT
>025_ZC3H7B_NM_017590.5_hg19_chr22:41698917_41699057_minus
TCGCGCCCATAACTCCCCAAAAAGGAGCAAATGGGGTTTTAGAGACGATTTATTTTTTGCAAAATCCCACTTTCCAGGTGGCCCGGCGCGCGGCCCCGGCCTGGAAAGGGCTCTCTTCGCCTCTTCCCCAGCCCTGCCCGGCCCGGGCGTCCCCGCTGAGGGTCCGCCTT
>026_CYB5R4_NM_016230.3_hg19_chr6:84569722_84569862_plus
TCGCGCCCATAACTCCCACTTTGTCTACAGTCCCTAAACTCTCCTTACCTCCTCCCTTTCCCCTAGCAGTCCCTCTTCTTTCTGGTCCTTTATCCCGCTCTATCCGTTCCCTTCCTCCAAGTCCTTTCCCGCGATTTAAATTTATATGACAGAGCCTGAGGGTCCGCCTT
>026_CYB5R4_NM_016230.3_hg19_chr6:84570356_84570496_minus
TCGCGCCCATAACTCCCTGAACCTATATTCATTCTGAACTAGAATCAGAACGCCAGGTCTAAGTGGAGAAAAATAAGAAAATCGATAAGGGTTCCAAACGATGCTAAGACTCAAGAGTTAACCGAGTGGCCCAAGTTAAGTGGAAGTGTCACAAACTGAGGGTCCGCCTT
>026_PRSS35_NM_153362.2_hg19_chr6:84220918_84221058_plus
TCGCGCCCATAACTCTAATTGGTGACAGAGAGCTTCAGAACTAATTCTAACTGGTAAAAATTACCAATAGATTTTAATATATGGGTAAATGCTTATGTTAACAATGCTAAATGAGAAAACAGCAATGAAATTGTATATATAGTTGGCCCTTGGACCTGAGGGTCCGCCTT
>026_PRSS35_NM_153362.2_hg19_chr6:84221273_84221413_minus
TCGCGCCCATAACTCGAGTAAGTGCACAAGTACTTACAACACAAGGTCTTAGCATGTCTTGTAACACTTGGTTCGTTAGTAGGTTATTGCGTATCTCAAGTTCTGTGTACTTTTAATGAGATTATAACATACTTAGCATTGTCCCTCGTTATACTCTGAGGGTCCGCCTT
>026_SNAP91_NM_001256718.1_hg19_chr6:84417625_84417765_plus
TCGCGCCCATAACTCCGTGAGCGTTTGGCCCGACATCTTCTGTGGTCGCGTCTACCGCCTCCTCTTCTGCAGGAAACAAGGGGAGACGGTCCGGCTTTAATCCGCAGACCCTACCCTCCAAGCACCCAGGCCTTGCCTCCTCCAGCCGCGCGGCGCTGAGGGTCCGCCTT
>026_SNAP91_NM_001256718.1_hg19_chr6:84418317_84418457_minus
TCGCGCCCATAACTCTGACATTTAAAATCGCCCTGCTCATCTGGGCCTCGGAGCCTTTGACAGGCGGGCGTGTCAGCGACAGTGTGGGGAAGGGGCTGGGCTCCGCCAGGCAGCGCGCGACGACGCCCTTGCCTTGGCCTTCACAGAGTAGAACCCTGAGGGTCCGCCTT
>027_ATF4_NM_001675.4_hg19_chr22:39916929_39917069_plus
TCGCGCCCATAACTCATAGAAGCCTAGTAAAGTAGTACACCTCTCTCCTTTCGTGAGGCCATAAGAACAAACTCCTTTTCTCGTCACAGCTACGCCCTGGGCATAAACGGTTGGGGCGTCAAAGGGAGGGAGGGAAGGGAGCGGGCGGGAGGAGACTGAGGGTCCGCCTT
>027_ATF4_NM_001675.4_hg19_chr22:39917128_39917268_minus
TCGCGCCCATAACTCGGCCATCTAGAGAATCGGGAACAGGGCAGTTGTATTTGCCCCTCCCTGCTTGCAACTCAGGTTCCACAAAATGGACGCTCACGGAGACCAGGGGATTCTTCCACCGGCCGCCAAGAGGAAAGCGCTCCGTCCCCACGTCCCTGAGGGTCCGCCTT
>027_CACNA1I_NM_001003406.1_hg19_chr22:39966531_39966671_plus
TCGCGCCCATAACTCACCCAGCTTGGAAGCAGATTCCAAGTTGGGTGCAGCTGGGCCCTCAGCTGTTTCGTAATCCTCATGCAAGAGTGAGGGTGAGGGGCCTGTGGGGCTCAGGTGGGGCTGTCAGAGCTGCATCCGTCCACTTATTGGTGGAGCTGAGGGTCCGCCTT
>027_ENTHD1_NM_152512.3_hg19_chr22:40288345_40288485_plus
TCGCGCCCATAACTCTGGGAAATAGTTTAATCAGACACTAGCATTTATTCTTAGCTGCTTTCTTAATTAAATAAAAATGAGTATAAATTAATTTACTAAATGTTCACAACGTAAAAACGGACATTAAAAAAAGAAAAAAAATGCCAAGGTAAGCTCTGAGGGTCCGCCTT
>027_ENTHD1_NM_152512.3_hg19_chr22:40289838_40289978_minus
TCGCGCCCATAACTCTCAAAAAAAAAAAAAAATTTATTCTTTGAAAGGAGGATTAGGGCAGTGTCACAGCCCGGCAGCCTGTGAAACGAAGACACTTACCTTCATTCCCCTTGGTACCCTCCAGCTCAGGTATCTGCAACCATCTTGCTTGACGCCTGAGGGTCCGCCTT
>027_GRAP2_NM_004810.3_hg19_chr22:40296337_40296477_plus
TCGCGCCCATAACTCCAGTCCCCAAACTCTGAATGGTGCCACTTAGCAAGTAGCAATGTCTCTAATTTTCTGTAAAAGATGCAACGTTGGCAATCCATTTTCTAGCAAGAGCAAAGAGAAAGGAAGAGGCCTTCACAAGTTGCAGTTGATATAGGCTGAGGGTCCGCCTT
>027_GRAP2_NM_004810.3_hg19_chr22:40296623_40296763_minus
TCGCGCCCATAACTCACTCACAATGTTAAAATCCCAGGAAAGATGCTTTGTTCATACACTCAGCCTCTAATATTACTCTTGACAAAAAAAGAAGAAACATTCTGAGCTGGGATGCATTCTCACCCCAGGTTTGCCACAGTCCAGCATGAGGTGGACTGAGGGTCCGCCTT
>027_LOC100506472_NR_040535.1_hg19_chr22:39825869_39826009_plus
TCGCGCCCATAACTCATCTGGCTGGGCCAGCTCCTATGGTCACCTCTGCCAGAAAGGCCTGTGGCCCAAGAGGCTGGTAGAGGCAGGGGCCATTCTGTCCCCACTCTGCCCCAGGCCCCTTGACCCGGCTGCTTCTGATTGACTCCCTCCCCTGTCTGAGGGTCCGCCTT
>027_LOC100506472_NR_040535.1_hg19_chr22:39828196_39828336_minus
TCGCGCCCATAACTCCTTCCCCAAAGCAAAACCCAGTAAAGCAAACTAGCTGGCAAGAGGGCAAGGCCTCCGCCCTGGTGACCTGAGCACCGGGTGGCCACAGCACCACTCACACACCAAGACCCTAGGCTCACTCTCAGCAGAGTGGAGTTGGCCTGAGGGTCCGCCTT
>027_MGAT3-AS1_NR_126469.1_hg19_chr22:39872178_39872318_plus
TCGCGCCCATAACTCACAGGGACTGGAGGTGGGGGAGGGGTGGGGTTGCCATGGAAAGGGCTCTTGGGATGGGTCTTGGGCTGAGCCTTTGGCAAGGCCTCCACCCTGGAGCTGAGCCAGCAGAGAGTGGGGCTGACTCCATGAGGCCCAGACTCCTGAGGGTCCGCCTT
>027_MGAT3-AS1_NR_126469.1_hg19_chr22:39872525_39872665_minus
TCGCGCCCATAACTCTGGGGGTTCTGCTCCAGGCTCAACACAAGTGGCCTGGGCGAGGGAGGGCCTGGTAGACCATGACACCCAGCATCGAGGAATTCTGCTTCCCCAGCAGGCTCAGAAGGAAGAAGTCTGCTTCAGGGGCCAGGCCTGGTCAACTGAGGGTCCGCCTT
>027_MGAT3_NM_001098270.1_hg19_chr22:39883125_39883265_plus
TCGCGCCCATAACTCTCAGGGAAGGGCTATGGGAGCACGGCGGTGTCCTCAGTGCTGGGGCTTTCAGGGGCCTTGGTACCGCGAGTTGACTCTTGGGGGCAGGAGGTCACTCCATGCAGGGGCAGCAGGTGCTGGCCACCACATTGTCCAGCAAGCTGAGGGTCCGCCTT
>027_MGAT3_NM_001098270.1_hg19_chr22:39884069_39884209_minus
TCGCGCCCATAACTCCAGCCGTCCTGCCGGCCGCCGGGCGGGAAGTGGTCCAGGAAGACATAGAGCACCTTGTGGCGGATGTACTCGAAGGTGCCATTGGTCAGCATCTCCCGGAACTTGAGCGGCCGCGGCTCCCCATAAGCCGTGAAGTTGGACTGAGGGTCCGCCTT
>027_MGAT3_NM_002409.4_hg19_chr22:39852641_39852781_plus
TCGCGCCCATAACTCACTCTGCAGACACCGTAACAGGCCCGGCACCGTGCACACATCACAGGCCCAGGCCTCTGCACATGGTCACAGATGCCTATGCGAAATCCCGGCCCAGGTTCACGCGGGCACAGGCGCATCCACGCACACACCGCAACACGCTGAGGGTCCGCCTT
>027_MGAT3_NM_002409.4_hg19_chr22:39854377_39854517_minus
TCGCGCCCATAACTCTTTCATAACTGCTCCCCCTCCCCAAACGACACGCCAGTGCTCACAACTCCCCCATCAAGGCGAATCTGGACTGGTGTGTCCCAGGAATGAAGTGGGGAACCAGGGAGGAATCCCACTGGGGTAGTGTGTCTGCCCACACCCTGAGGGTCCGCCTT
>027_MIEF1_NM_001304564.1_hg19_chr22:39897966_39898106_plus
TCGCGCCCATAACTCAGCATATACAGTACAGGAGGCTGGCCAGGTACCCCGACAGGCTAAGGGGTTGCCAGCAGGTGAGGGGCCTACCCGGTGCGGCAGCCTTGTTGGACAGCGAGGCTACCTCCTGCCCTCTGAACTTCTGCCAGCATCGGGACCTGAGGGTCCGCCTT
>027_MIEF1_NM_001304564.1_hg19_chr22:39898710_39898850_minus
TCGCGCCCATAACTCCCTCGGCCCTAAGGACCTCCCGATGCAGAAAATCAACAGAAGTGTTTGATGCTGTAAAAGGCGACTGTCACGGCGAGGGCTGTAACTACAAGGTCGCTGGGCGACTGGGCGGCTGAGCCCCAGCCAGTCTGCACTTCACCCTGAGGGTCCGCCTT
>027_PDGFB_NM_033016.3_hg19_chr22:39637687_39637827_plus
TCGCGCCCATAACTCAGCCAAGAGAATGCAACAGCCAGGGGTGGGAGCCCCCTCCGCGGTTGCACACGCCAGGTCCCTCCAGTCTTGCAGGTTCAAATGAAGGCTTATGTGAAGGGGGAATCGCTCTGGACAGCTCAGTGCCCCTCAGAGTCACACTGAGGGTCCGCCTT
>027_PDGFB_NM_033016.3_hg19_chr22:39639844_39639984_minus
TCGCGCCCATAACTCCGGGCCCGGAGTCGGCATGAATCGCTGCTGGGCGCTCTTCCTGTCTCTCTGCTGCTACCTGCGTCTGGTCAGCGCCGAGGTGAGTTGCCACGGCGGCTGGGGCTGGTTCTTCATTCATTACCTTCGCCCCCCCCTTCTGACTGAGGGTCCGCCTT
>027_RPS19BP1_NR_130151.1_hg19_chr22:39928836_39928976_plus
TCGCGCCCATAACTCCGGAGGGGGATGGGCGGAAGTGCCCATCTTTCTTAGGACGCATGCGTTAGGGGTTTACACTTGAGCGGAAGAAGGGGCGGAAACTGGAGGCGGGTCCAAGGCGCAGAAAGACACATGTGTTACTCAATCCCAATCTACCTCTGAGGGTCCGCCTT
>027_SNORD43_NR_002439.1_hg19_chr22:39714410_39714550_plus
TCGCGCCCATAACTCCCGGCCTGTCGACTTCCCGCACGATGTGAGTCATGCCAGCCTTGTATCCCAGGAAGGCTGTGAGGTGGACCGGCTTGGACGGGTCATCCTTAGGGAAGCTCTTCACCTTCCCACGATGCCTGCTGCTGCGCTTCCGAGGCCTGAGGGTCCGCCTT
>027_SNORD43_NR_002439.1_hg19_chr22:39716110_39716250_minus
TCGCGCCCATAACTCCCTCGCTGATGCATAGGTCTGGAAGGCGTGGGGCTCCGGGAGGCTGAGCAGCTGGACTCGGCATGACCAGAGGTCGTGAGGCCGTTCCGCAGGCTTGGGACGCTCCTGACCCTCAGAATCAAGCGCGGGCCACTGCATTACTGAGGGTCCGCCTT
>027_SNORD83B_NR_000028.1_hg19_chr22:39710703_39710843_plus
TCGCGCCCATAACTCTCAGTGCGGTGATGGTAGCCTTTCTGCCCAGCGCGTGCCACAGAGAAGGCTACACGAGCAGGATGCCATGCCCCAATACAGGCCACCTTGCGCAGGCCTCGGTGGGTCTTGCGGGGCAGCTTCTTGGTGTGCCAACGACTCTGAGGGTCCGCCTT
>027_SNORD83B_NR_000028.1_hg19_chr22:39711270_39711410_minus
TCGCGCCCATAACTCGACGTCATCGGGGTGACCAAGGGCAAAGGCTACAAAGGTGAGCTTTGCGGTGGCTTGAGTTGCTGTGCAAACCTGGGGGAGAAGTGGTTTCAGGCCCAGCTGTTCGTTGATGAGGCTCAGAGTGAGCGCTGGGTACAGCGCTGAGGGTCCGCCTT
>027_SYNGR1_NM_145738.2_hg19_chr22:39759551_39759691_plus
TCGCGCCCATAACTCACTGGGGAGGCTGAGAGAGCCTGGGGCACTGGAGGAAGGACTCATGGCCCAAGCAGGGGGACCTCAGGGCCATTCTAGGGTGATGGACTTTATCTTCAGCCAGCGGAGGGATTGTTGAGGTTTGGAGTGGGTGATATCCCCTGAGGGTCCGCCTT
>027_SYNGR1_NM_145738.2_hg19_chr22:39759860_39760000_minus
TCGCGCCCATAACTCACTGTAACGCTGCCAGGAACCTCCTAGAGGCCTCGTTTTAAACGTTTTTAGACAATGCTGGCTTTCCCCAGATAAGCTGCAGAGAGATGACATCTGGAGCCCACGGCACTCTGTCCTCCCAGCTCCAAATGGAACCGTCTCTGAGGGTCCGCCTT
>028_FANCL_NM_018062.3_hg19_chr2:58468704_58468844_plus
TCGCGCCCATAACTCATTCTAGCCTCAATTGTCCCAGGAGCCCTTTCGATGATTCTGTTTTACTTTATTGAAAGACTGTTACAACTTTGGTGTTGCATTTCCTCCAGAATAAAATGACTTTTACAGCCTGGACGTTGTAGCACTCTGTCTTCTTTCTGAGGGTCCGCCTT
>028_FANCL_NM_018062.3_hg19_chr2:58469345_58469485_minus
TCGCGCCCATAACTCACGTTTTGAGAACCACTGCTTTAATGTAATTTATATCTAACCACTGCTCCAGCATTCTTTTCTGTAAGCATCCAGAATGCTGTGACAAATTCTTGTCAAACTTTAAGAATCTTCAGGATGTCAAATTCTGTCTTGAGGTCCTGAGGGTCCGCCTT
>028_VRK2_NM_001288836.1_hg19_chr2:58273618_58273758_plus
TCGCGCCCATAACTCTAACACTCCTACACAAATGCATGTCGTGCTTATTTCGTACCAAACTGGTCTGGCGGCGGTTCTTCGTCCAGACGCTGGCGGGCCAGGGTGGAGGTAGTAACACAGCTCCCATTCCCCATGTAGCCGCGCCCTCTCCTTCCCTGAGGGTCCGCCTT
>028_VRK2_NM_001288836.1_hg19_chr2:58273871_58274011_minus
TCGCGCCCATAACTCTCCTGTACCACAACCTGAGTACTACGAGCTTCCAAATGGCTAGTCCTTACCGAGCTCTCGCCGAGCAACTAACTATTGGTACTAGCGAAGACTCCAGTTAGGAGGGCCTGTATGTAACTCACCGCGTTTAAGTTCTCAAACTGAGGGTCCGCCTT
>028_VRK2_NM_001288838.1_hg19_chr2:58135209_58135349_plus
TCGCGCCCATAACTCAAGAGATTTTCAAGGAACTTCTGGAAGGCAAATCTAAGGAAGAATCCAAAATCAGAAACCAAAAAGCATAGTCAGGAGTTAAAGAACTTAGAGGAGCAGAGCACAAAGTTGTACATCGTATGTGGTTTTATCTTGGGTTGCTGAGGGTCCGCCTT
>028_VRK2_NM_001288838.1_hg19_chr2:58136340_58136480_minus
TCGCGCCCATAACTCTTCAGTTTACTCTTGGTATTTCAGTTTATAATAATAGGTGGGTGGTTTATATTTGTAACTAATAAAATGCTTCCTAAAATATTGGACTGGTGATAGTTTTAAGGTTTATGATATTTTTACTTTATACAAAGTCAAATGAGCTGAGGGTCCGCCTT
>029_CNTN4-AS2_NR_046555.1_hg19_chr3:2186230_2186370_plus
TCGCGCCCATAACTCATTGAGAGGGTTACATGTGACCCTTGCCTAACTATAGTAGTTAATTCAACTCTGCCTACACAATGACACGGATTACCGAGGATATGACTTGTATTATACTCATCCCTCTGACCCCACATCCTAATGTTAATAATGATTCTCTGAGGGTCCGCCTT
>029_CNTN4-AS2_NR_046555.1_hg19_chr3:2186468_2186608_minus
TCGCGCCCATAACTCTTCCCTGCTCGTGTATTCCTGTTTATGTAAGTACAATAAATCCAATATGAACAGGACAGCTTCGATGTTGAGAAATCCCTCCTGAGAAATTCTGGGCAGATTTTTCTCTTAAGAAGCTTAGAGCTGATATGGCTTTGACACTGAGGGTCCGCCTT
>029_CNTN4_NM_001206955.1_hg19_chr3:2280678_2280818_plus
TCGCGCCCATAACTCGATGACAGGCGTGAGCCACCGTGCCCGGCCTGGCTCTGTTTTTATTAGAAAAATTCTCAATCGTCGTCTTTTAAGTGAGTCAACCTAATACCTTTTAATTTTGTGCAAAGTTCTCTGTTTTAATAACTTTTAATTTAGTGCTGAGGGTCCGCCTT
>029_CNTN4_NM_001206955.1_hg19_chr3:2280824_2280964_minus
TCGCGCCCATAACTCGTCCGCATAAATCAAACTCTGTAATGCCACAGGATTATCGGCAACTGCGTAACCAAATACAAATCACATTATTAACACAGAATTACCAAAATATAAATTGCTAAAAGAATCAAATAAATTGATAATTCTCCAGTATATGACTGAGGGTCCGCCTT
>030_ANKK1_NM_178510.1_hg19_chr11:113258246_113258386_plus
TCGCGCCCATAACTCCAACTTCTCAGGCTGGACTTCTTCCAGCTTCGGGACACCTTCTCCCAGCATCCCTCCCTAGGGGGAACTGGGGAAAATCAAAGGCTGAGACAGGGGAAATGCGAGGGCTTCGGAGGGACATACCCTCTTCCCCAGGCCCACTGAGGGTCCGCCTT
>030_ANKK1_NM_178510.1_hg19_chr11:113259091_113259231_minus
TCGCGCCCATAACTCTGAGCAAAGTGCCACAGCCTCCCAGGATGCTCAGCCCTGCCCTGAGAGCTGGGGTGGGTAGGAGGATGGCAGAGAGCGGTCAAGAGCAGTTATTGCCACAGGACACCGGGGGAAGAAGGCGCTGGAGAGAAGGATGGAAGCTGAGGGTCCGCCTT
>030_CLDN25_NM_001101389.1_hg19_chr11:113650847_113650987_plus
TCGCGCCCATAACTCAGATGGGTATTCAAGAGGCGGCTTGGTCTCCTGGGAAGGACTTTGGAGGCATCCGCTTCAGCCACTACCCTCCTTCCAGTCTCCTGGGTGGCCCATGCCACAATCCAAGACTTCTGGGATGACAGCATCCCTGACATCATCTGAGGGTCCGCCTT
>030_CLDN25_NM_001101389.1_hg19_chr11:113651084_113651224_minus
TCGCGCCCATAACTCCTTGGCAGAAGCCAGTCCTAGATGACCAGGTTCCTAGGTCTTAGCATGAGGTGGAAGGAGCCATCTGACTCCTCCACTGGAGCACAGGATAGGGGGACTGTGGGACCAGCCATCAAAGGAAAAGGCACATCTTCTTTTCCCTGAGGGTCCGCCTT
>030_DRD2_NM_016574.3_hg19_chr11:113346243_113346383_plus
TCGCGCCCATAACTCCCCGGCCTGAACGGGTAGGAGGGGTTGGGGGATTCCGCCATCCCTTGTTTTGAGGCGGGAACGCAACCCTCGACCGCCCACTGCGCTCCCACCCACACCCAGAGTAATAAGCTGTGATTGCAGGCTGGGTCCTCACCGTCCTGAGGGTCCGCCTT
>030_DRD2_NM_016574.3_hg19_chr11:113344758_113344898_minus
TCGCGCCCATAACTCCAGCAGTGCAGCTCCGTGGGGACAGGCGCTTGCTCTCAGCCACAAGGAAGCTGTCTGAGCAAGTCACTGTTGCCCCACCTGACACCCCACTACTTTTTTTTCGGTGGCTCTTGAGGTTGGGTGAGGGGGTGAGGGAGTGACTGAGGGTCCGCCTT
>030_MIR4301_NR_036183.1_hg19_chr11:113320237_113320377_plus
TCGCGCCCATAACTCATGTGAGCCAAGGGCAGGCTTGGAAAAGCATAATGCTGCTTCCCCCTGAGCACATGCCATCATAGGTGCACAGTAAAACTTCTAGATGAATAAATGCTGGGCTAGCAGAGTGACGGCCATAACACGGAGCTGCTCCCACCCTGAGGGTCCGCCTT
>030_MIR4301_NR_036183.1_hg19_chr11:113320686_113320826_minus
TCGCGCCCATAACTCCCATTCTCTCCAGTTTACCAGCCACCTCCCACTACTTCACTTGTGAACATTGCATTCGTGGAGGGTGGCAGGTGCAGCTCTGGATGCTGGGAATAAGTGCATACAAAATGGAAGAGATATGAACTGCACAGCGAGACAAGCTGAGGGTCCGCCTT
>030_NCAM1-AS1_NR_034101.1_hg19_chr11:113143333_113143473_plus
TCGCGCCCATAACTCAGGAAGCCCTAGGCAGGTCTGCAAGGACTTCAGGGAAAGGGAGCTCTATGCAGAGAGCTGGAGAGACATCAGCAGGGAAGGGCTAGCAGGTCCCTTTTGAGACCGCCACGTTCTCTGTCGTCTCCTGTGTCCTCTTCTGCCTGAGGGTCCGCCTT
>030_NCAM1-AS1_NR_034101.1_hg19_chr11:113145991_113146131_minus
TCGCGCCCATAACTCTTTGCTCGGTTCTCTTCACCCATCATGCTTTGCTCTCGTTCTCCTTTGTCTGTGTGGCGTCATTGGGGACCGTCTTGACTTCGGCTGGCGCTGGCTTCGTTTCTGTCTCCTGGCACTCTGGCTTTGCTTCTACGGGGCCCCTGAGGGTCCGCCTT
>030_TMPRSS5_NM_001288750.1_hg19_chr11:113577511_113577651_plus
TCGCGCCCATAACTCTTTGTCACCTCTTGCCCGAGGGCCACATCTGTCTCCCCAATGCCAGGGAAGTGGGGCCTCTACCCCTGTCTGCCCTGGGAGCCAGTTGCAGCAGGAGCCCTCAGTGCTATCTTGTTTCAAAGCACAAGGTGACCCAAGTGCTGAGGGTCCGCCTT
>030_TMPRSS5_NM_001288750.1_hg19_chr11:113578061_113578201_minus
TCGCGCCCATAACTCTTCCATCATCACCCCAACAATTCCAACATGGTGACAGCCCCAGACTGCTAGAAAAGCCAACCCACATGGAGGCGAGATAAAATCCAGAGGGCTCAGAAACATTTCAACAAATGCTAATATCGGTCTCTCCAATACAGCTCCTGAGGGTCCGCCTT
>030_TTC12_NM_001318533.1_hg19_chr11:113185734_113185874_plus
TCGCGCCCATAACTCCATGCCCTGGGAGACAGAGGTTGTCTCCTGTCCATGCACCCGCGCGCCTGCCTTCTAACCTTCATACCGTTGGGCAGATTAATTCACTGGACTAGGCCTCTGTTCCGTGGGAGTTGAAAAGATTTGACCTGGAAGAAACCCTGAGGGTCCGCCTT
>030_TTC12_NM_001318533.1_hg19_chr11:113186121_113186261_minus
TCGCGCCCATAACTCAGATTCGCTACCGCAGAGCTCTAGCTCCGGAGCGCGCCAAGTTGAAGGCCAAAGTCGAGGTTGGGATGCCCGATGCCTGGCGCGGGGAGACGGAGGAAGCAAAGTGCTGGTAACTAAAGCAGCGCCTGCTGCTCGCCTTTCTGAGGGTCCGCCTT
>030_ZW10_NM_004724.3_hg19_chr11:113644335_113644475_plus
TCGCGCCCATAACTCTCCTTTTCCAGCCTCCCGGAGTGTGCCAAAACTTCTGTCACGAACGAGGCCATGGCCAAGACGGGAACCAACGCTGACTGGGTCACTCTCGTAGCCAGCGCCGCAGCTCCCGTCCCGCCGGCCGTCTTGACGCGAGGCCTCTGAGGGTCCGCCTT
>030_ZW10_NM_004724.3_hg19_chr11:113644632_113644772_minus
TCGCGCCCATAACTCGAGATGGGCTCGTTGGCTCTTTCAGTTAGATAATTTTACAAGTAAGCCTTTTGAAGTTTAGAAAGGTTCAGTTAGACCTGGTTATTAAAAACGTTTAATTTCCTCCAGTGAAAAACGGGCGGGAAGCAACGAACTTTGAACTGAGGGTCCGCCTT
>031_CRTC3-AS1_NR_120372.1_hg19_chr15:91260713_91260853_plus
TCGCGCCCATAACTCTAGCCCTGCTCTGGCGGCCCGGCCCGGAGCTGGAGGCCGCTCGGGTTCTTCCGTTTCCTGCACTGGTTCGCCTCGGCCCGCTGAGTCCTCTAGTCTGGCCAACATCCTGGGAGGACAGCAGATACATAAATACGTTCCCACTGAGGGTCCGCCTT
>031_CRTC3-AS1_NR_120372.1_hg19_chr15:91261001_91261141_minus
TCGCGCCCATAACTCAAGGGTGCCAGGAACATGGCACACAGTAGACACTCAAAAACAAGAGTAGCCCAGCTCGTGATTATGGAAGGCCACAGAAAAAGTACAAAGTGTTTTCGTTGTTCCTCAGGAGGGACACGGAGGTAGTAGTGCCAGAGGTCCTGAGGGTCCGCCTT
>031_FES_NM_001143785.1_hg19_chr15:91427177_91427317_plus
TCGCGCCCATAACTCTGTATCCGAGAAGCAGTCTCTGTTCGGGATATTTACTTGGAAATTTTATTCAAATGGAAGCTGGCGCCTGAGCCTCTCCTTAGGGAATTCCGTGAGGTGGGGAGGGCTGGGACCAGGGTTCCCTCTTTCTCTTCTGCGGTCTGAGGGTCCGCCTT
>031_FES_NM_001143785.1_hg19_chr15:91428420_91428560_minus
TCGCGCCCATAACTCCCAGAGGGCCCCCAGGAGAGGAAGGAGAAGGCAGATACAGCCAGCACCCACCAGAGTCCCATAGAGACCCACCTGACTGATGGGGCTGTCAGGGCTGATGGCCCGGCTCTGGCCCCCACTGTCCTGCAGGGACATGTGGTCTGAGGGTCCGCCTT
>031_FURIN_NM_001289824.1_hg19_chr15:91415933_91416073_plus
TCGCGCCCATAACTCATCCAGCAAATAGTGGGCAGGGACTGGGAGCGATAAATTCACGGGAGCCTCCCAGGGCTGGTAACAGGACCCCGCGTGGTGTCTCTGCTAGAGGGAGAGACTGATTGGGTGTCCGAGTGGCCCTCCCGTGGCCTGCTCTGCTGAGGGTCCGCCTT
>031_FURIN_NM_001289824.1_hg19_chr15:91416261_91416401_minus
TCGCGCCCATAACTCCCCGAAAAGAGTAAGAACTGAAAACAATGAATGAATGGGTTTCTCCCCACCCCCATCCCAGACTCTGACTCACCCTCTAGTCCCAGTTTGTCTCAAACCTGGAGGCTTGCTGTATTTCTCATGGTCTTGTTTCACATGGGCTGAGGGTCCGCCTT
>031_FURIN_NM_002569.3_hg19_chr15:91412498_91412638_plus
TCGCGCCCATAACTCCAGAGGACCTTGGGCCCCTAGGGCCCCAGGTCAGGAGACCTGGGCTCCAGGGCCAGTTGAGAGTGATAAAGAGAACAATACCTGCCCACAGGACTTGTTGCAATGAGATAAAGGCAGAAGTCACCAGTTGTGGTCAAATGCTGAGGGTCCGCCTT
>031_FURIN_NM_002569.3_hg19_chr15:91413223_91413363_minus
TCGCGCCCATAACTCAGGTACGATTCGGGCACCTTTACAAACACTGCAAGAACTGGAAACTGGAGGAACAATGCTGGGTCCTCAAAGTTGAGCGGGAAGATAAGTCCAGTTGGCCTTGTCCCAAAGTGGGGACTTCCCCTCCGCCAAGGAACTAACTGAGGGTCCGCCTT
>031_LINC01585_NR_120371.1_hg19_chr15:91202223_91202363_plus
TCGCGCCCATAACTCAATTACAGGCGTGAGCCACCGCGCCCGGCCCGAAAGCCATGAACTCTTTTCCCAATTATTTTCTTATTGAGAAGCATCTCTCAGCTTGCTGTTGGGTTCTGCTGTTAGTAAGCGTAAGGATGGAGGAAGGCTGGCTGATGCTGAGGGTCCGCCTT
>031_LINC01585_NR_120371.1_hg19_chr15:91202432_91202572_minus
TCGCGCCCATAACTCTTTGCTCCGCCTTCCTCCAGACAGCACAAGTGACTCAGCCCTCCCCAGGGTGCTGCTTCTCGCTCTGACACCACGATTTGGCCTCCTCTCACTCACAACTCTATCTCCTCTCTGTGTCATTCCTCCTACTCAGGGCCGATCTGAGGGTCCGCCTT
>031_MAN2A2_NM_001320977.1_hg19_chr15:91446945_91447085_plus
TCGCGCCCATAACTCGTGCCAGGCACTGTTTCTGGTGAGTGCCAGTTTGACCCGAAAGGGCACTGAGAAAGGCTTTCCTATCAGTCTCTTTGGGTTCTGGCTAAACTTTTAAATCAAACAAAATAGAGACTAGCTTATTCACCTGAAACTAGAAGCTGAGGGTCCGCCTT
>031_MAN2A2_NM_001320977.1_hg19_chr15:91447390_91447530_minus
TCGCGCCCATAACTCGTGTTGCACTCGGTCCAGCATGAGGTAGAGCGAGAAGACTGCCACACAGAAGATGGCAGCCCCACACACTGTCACCTGCTTTTTCAGCTTCATACTGGCCTCCACACACACCTGGCAGGAAGGACACCATCTGTAGCTCCCTGAGGGTCCGCCTT
>031_PRC1-AS1_NR_051984.1_hg19_chr15:91509566_91509706_plus
TCGCGCCCATAACTCTCCACGACAAAGACAGCTCAACCCATTGGAACAAACAGACTCCCAATGTGGCTGGCAACTGCGGGGGTAGAAGAACTCAGGCAAAGTAGGCACAGGAATGGGGGAGATGAGAGCCAAGGGACAAACGCCGAGAAAGCGTTCTGAGGGTCCGCCTT
>031_PRC1-AS1_NR_051984.1_hg19_chr15:91509920_91510060_minus
TCGCGCCCATAACTCAAAGCTTGTTTTATTTCACCACTGTAGGAAAATGATTGACTATGCCCATCCCTGGGGGTAATTTTGGCATGTATACCTGTAACTAGTAATTAACATCTTTTTTGTTTAGGCATGTTCAATTAATGCTGTAGCTATCATAGCTGAGGGTCCGCCTT
>031_PRC1_NM_001267580.1_hg19_chr15:91538221_91538361_plus
TCGCGCCCATAACTCTTTGGTGGGACTCTTCCCCAGATGTAAGAAGCCATACACTAAAGGGGAAGGGAAGGAACATTGAGTCCTGCTCATGGGCCTGGAACGTTTCAACGCCAGTTATCCCATTTAACCTCCACAATCGCCATTGCAGAGGAAACCTGAGGGTCCGCCTT
>031_PRC1_NM_001267580.1_hg19_chr15:91538765_91538905_minus
TCGCGCCCATAACTCGATTCCAAGCTTCGCTTCTTGGATGAGCGAGGGAAACTAGGCGCTAACTTACCTATTCACCCCCGCGCCCGTTCCCGGCAGCCGGGACTCAGGGAAGCCAGGTAGCCGCGGTGCTCTCAACTCCCTCCCCGCCCGCGCACCTGAGGGTCCGCCTT
>031_RCCD1_NM_001017919.1_hg19_chr15:91497229_91497369_plus
TCGCGCCCATAACTCCTGGGGCATCTGGAAGGGCGCACACATCAGCAGCCTCACCAGCTGTGAGCCTGCTATCAGGCCTGCCCCTCCAATAAAAGTGTGTAGAACTCCACTGTGTGCCCTGTCCTTGGGCAGGGAGGGCTGCTGTGAGTGGGAGTCTGAGGGTCCGCCTT
>031_RCCD1_NM_001017919.1_hg19_chr15:91497453_91497593_minus
TCGCGCCCATAACTCGGGATTACAAGCTTGAGGCACCGCACCTGGTGAGTTTCTTATTGATTAGCTTCCTAGGCTTACCCTTTGTCCCTCCAGTAGGATTAAGAAGCAACTCAGTGGGCCCTGGTTGGGGAATCCATTGGATTCCTTCCATGGAGCTGAGGGTCCGCCTT
>031_SV2B_NM_001323031.1_hg19_chr15:91643742_91643882_plus
TCGCGCCCATAACTCGGAGAGTCTTGAAAAACCGGCGCAGAAAAGCAAGGACTTGCCCGCTGCCTGGAGCTGTGCGCTTCTTTGAAAGCGGCCTCCCCAAGGGCTGTTTTAAAACCCTGTTTGAACTATTAGCGCCATAAGTAGTTTTGCAACTTCTGAGGGTCCGCCTT
>031_SV2B_NM_001323031.1_hg19_chr15:91645436_91645576_minus
TCGCGCCCATAACTCCTGAGTAACTTGCCCAAGACACTCACCTAGGTCTGTTTGAGCATCCACGCTCATGCTTCTTGTAGTGCACGCTGCTTTTCAAATACCTTAATGATGATGTAGGCGCATGTAACACACATCTCTGGCAAATACATAACACACTGAGGGTCCGCCTT
>031_UNC45A_NM_001039675.1_hg19_chr15:91474803_91474943_plus
TCGCGCCCATAACTCAAAGAGTGGTCCAGTAGGATTAATTTGGGAATTAAGAATGCCCAGGGTTTTTCAGGGGAACTGACCAACATGTGTCTTCAGAAGGCGGCATCCCCCTCCCTTTTCCCTTACAGCCCATACGAAAGCGTACCCTCTGGGGTCTGAGGGTCCGCCTT
>031_UNC45A_NM_001039675.1_hg19_chr15:91475186_91475326_minus
TCGCGCCCATAACTCCTGACCCACGAGGCGGGAATCACTGACATTGTGGTGTTACAGGTAACTTTCCCCCTTCTCTGCCAGGAGCCTGGGATGGGGATTAGGGGCCCCATTCAGCAATGGGCAACCCTTGGCTGACATCTCAGGGCTGAGTGGGACTGAGGGTCCGCCTT
>031_UNC45A_NM_001323619.1_hg19_chr15:91476663_91476803_plus
TCGCGCCCATAACTCCCCATAGAACTTCTCTGTGAGAGGGGGTTCCCTATTAGCTAAGTATACTCTAATCAGACATGTAGCTTTTGTGTTCTGGCTGGTAGCTGGGGCAGATAAGGCTCAGGGGAAAGGCTAATGAAAGGAGTCACCCTTGGTTTCTGAGGGTCCGCCTT
>031_UNC45A_NM_001323619.1_hg19_chr15:91477342_91477482_minus
TCGCGCCCATAACTCAGCCCCTACCAGAAGAAAAGATGCCCTTCCACCCATCCCCATCAGTTCCAGTTCCCAGGAATAGCCCATAGCACCAGAGGCAGGTGGGCCACAGGGGTAAGTGCTGTACCTGAGAGAGAGGTTGGCTGGACAAGGGTCACCTGAGGGTCCGCCTT
>031_VPS33B_NM_001289149.1_hg19_chr15:91565302_91565442_plus
TCGCGCCCATAACTCAAAGGGGCACGGCAAGGAAGAAATGTGCATCCAATGAGTGCTAAACTGTAGATGCGATAAAGGCGTCAGGCAAGCACTGACCTGCTCCAGCAGATAGATGAGCTGGTCTCGAGCCAGCCTCTTCAGCATGGAGAAGTCAGCTGAGGGTCCGCCTT
>031_VPS33B_NM_001289149.1_hg19_chr15:91565584_91565724_minus
TCGCGCCCATAACTCAGGGAGGGAGGGTCGAGACACGGTGGCTGCAGGTCTGAGACAAGGCTGCTCCGAGGTAGTAGCTCTCTTGCCTGGAGGTGGCCATTCATTCCTGGAGTGCTGCTGAGGAGCGAGGGCCCATCTGGGGTCTCTGGAAGTCGCTGAGGGTCCGCCTT
>032_GLT8D1_NM_152932.2_hg19_chr3:52739332_52739472_plus
TCGCGCCCATAACTCGAGGGACTTTCTACGCGGATGAGAGGGACAGCCGAGCACCAGGGTCCCCTCTCCAAGGGAATTCTCTCTGTTGTGGATGCCGCCTAGGGTAGCCCCCCTAAATTCCAAGGGTCAGTAGGGCCCCCCTTACACTTTGAAGTCTGAGGGTCCGCCTT
>032_GLT8D1_NM_152932.2_hg19_chr3:52737470_52737610_minus
TCGCGCCCATAACTCGTTTTCTCAGTGGTGGTGGAAGTTGCCTCATCGCAGGCAGATGTTGGGGCTTTGTCCGAACAGCTCCCCTCTGCCAGCTTCTGTAGATAAGGTCAGCCCATAATGTGATAGAGGCATATGACTTAGGGTATATACTGATGCTGAGGGTCCGCCTT
>032_ITIH1_NM_002215.3_hg19_chr3:52811353_52811493_plus
TCGCGCCCATAACTCCTCACAGTTCACATAGGCTAAGCGCAGTTCTACACAGAGGGACATGGTCTGGAGCCCCATCAGTAGTTTAACCACCCAGAGCTGGGAACCCCCCTGAGGCAAAAAGCTTCCACTGCCAAATTTTGATTCCTCTAAATGTGCTGAGGGTCCGCCTT
>032_ITIH1_NM_002215.3_hg19_chr3:52812451_52812591_minus
TCGCGCCCATAACTCCTTGTTCTTAAGCTGGGACTAGTAAGCGGCACCCCTGGGAGAAGGCATGGGAGTTGGGCAGGCACGCACACGGCAAAGTCACTGATGAATGCTGTCTTGGGGATTTCCAGGTCGAAGGCCACTTCCCTGGCTTCATTGGCCTGAGGGTCCGCCTT
>032_ITIH3_NM_002217.3_hg19_chr3:52828292_52828432_plus
TCGCGCCCATAACTCGTTGTGTGTCCTTTCCCTGGGGCTTTGGGGGCCATAGAAGGGTAGTGAGCGAGGGGCTCTGCTGTGGAGGTCCCAGCCTGAAGGTGACAGTCTAGTTTCACGCCCTGGCTGCCTCAAGAAGGGAGGGGCTGCAATCCAGGCTGAGGGTCCGCCTT
>032_ITIH3_NM_002217.3_hg19_chr3:52830129_52830269_minus
TCGCGCCCATAACTCCGTTTACACACCACTGCAGCCAGTGAGAGCTTGCCCTTTCCCGTCCAGTCACCCTGAGCTCCAGCTATGCGTGGGACACTGGCTCTGGAGCATCTGCCCCTGGCTCTTCCTGCTCATCCTCCACACCTCACACTCCCTCACTGAGGGTCCGCCTT
>032_ITIH4-AS1_NR_046615.1_hg19_chr3:52858165_52858305_plus
TCGCGCCCATAACTCCCTGTGCAGCACGTCCTGGAGTCACGGGCAGGGCCCTCACCCACAGTGGGGTCGCCATCGGTGAGCAGGATGATGAGTGAGACACTCCCTTCGGGCAGCCGCTCCTCCTGGTTGCTGCTGTCCAGCAACTGCACAGCCATCTGAGGGTCCGCCTT
>032_ITIH4-AS1_NR_046615.1_hg19_chr3:52858417_52858557_minus
TCGCGCCCATAACTCCTGGATGACCTCAGCCCCAGAGACCAGTTCAACCTCATCGTCTTCAGTACAGAAGCAACTCAGTGGAGGCCATCACTGGTGCCAGCCTCAGCCGAGAACGTGAACAAGGCCAGGAGCTTTGCTGCGGGCATCCAGGCCCTCTGAGGGTCCGCCTT
>032_ITIH4_NM_001166449.1_hg19_chr3:52865172_52865312_plus
TCGCGCCCATAACTCTAGAGTCAGGATAGATACGCCGTATTTCTGAAGTGAGAGGTGCTGGGCACGGGGCGCCTCCTTCTCTCTCCTGGGGTCCCAGGTTGCTGTTTGGGTGCCATTAATCTAGCCAGGGCTTTAGGTTCAACCCCAGCAAGGCCCTGAGGGTCCGCCTT
>032_ITIH4_NM_001166449.1_hg19_chr3:52865493_52865633_minus
TCGCGCCCATAACTCCCACTTTACAAGGAGCAGAGCGCTTCAACTTTAGCAAGGCCGGGACCCACCCCAGGCCTTTGGGCAGCGCTCCCCTGGGTCTGGGCTGTGGCAGCATCACACTGCTCATGACAACAGCATTCTGCCCTCTCTCAACCAGCCTGAGGGTCCGCCTT
>032_MIR8064_NR_107031.1_hg19_chr3:52879774_52879914_plus
TCGCGCCCATAACTCCTGTGATATGAAGAACCCTAGGGTGGCTCCTGGGAGCCACATAGGCCTCCCCAAAGTGGGAGACCCAGGGGAGAGTGGGATGTGGGAAGGTTGCCTGGGGCTCACCCTGGAAGTTCTGCCAGAGCTGCCTTACCACAGCTCTGAGGGTCCGCCTT
>032_MIR8064_NR_107031.1_hg19_chr3:52880630_52880770_minus
TCGCGCCCATAACTCTGGGTTCCCAGAGGAAATGGTGTGCCAGACGGGGTCACAGGTGCTTTTTCTCTTTTCTCACGTTTCTGAACTTTCTTATTTTAGCATCTAAAGAGGCAGCTGTAGCTAAGTTGTGTAGCAGAAACCTAGAACACTGGGGCCTGAGGGTCCGCCTT
>032_MUSTN1_NM_205853.3_hg19_chr3:52869034_52869174_plus
TCGCGCCCATAACTCTGAGTGGAGCCCAGCCTTCTGAAACTTATATAGCCTGCTTGCTTGTCCCGCAGAGTCACTGCCCCTCCTCTGACAGGCTCCCTGATGATTCAGGTCCGCAGGGTCGCTGGCTTCAGAGTTTATTCTCGGAGATGAGAGGGCTGAGGGTCCGCCTT
>032_MUSTN1_NM_205853.3_hg19_chr3:52869857_52869997_minus
TCGCGCCCATAACTCTTCCCCTTGCAAGGAGGGGTGTGTTAGGAGCTTCTAGCAAAGGAGAGCTAAGTGACCTTCCGGGGAGCCCTTGGGCCTGTTCTTGTCTCTGCAGCTCAGTATCTGGAGTGGGCTTCACTCTCCCCCACCCTCTTTGAGCACTGAGGGTCCGCCTT
>032_PBRM1_NM_018313.4_hg19_chr3:52720607_52720747_plus
TCGCGCCCATAACTCTACTGAATTTAATTCTCTGGGATTTGAAAGTAGCACGTATGTTTGCATTAGGCATTTCGCATTAGACTTAACGTTAGGTTTGGTAGCCAATAACACAAGAAAAGGATATAACTCCATAGTGCGTTAACCCAGAACTAATCCTGAGGGTCCGCCTT
>032_PBRM1_NM_018313.4_hg19_chr3:52721519_52721659_minus
TCGCGCCCATAACTCTCTCATTCATAAAGAGACCTAATCATACCTTTTCCATAGGTTCCACATTTGATGGCTTAATATCAGGATTAGTTTCAAGTTTTCTTTTCTTTTCTAGTTCCTTCTGCCTGTCAAGTTTCTGCTGCTGTTTTAGTTCTTCACTGAGGGTCCGCCTT
>032_RFT1_NM_052859.3_hg19_chr3:53164077_53164217_plus
TCGCGCCCATAACTCTAATTCACTCCTACTGCCATATGGGAAATAGAATGCTCAGAAGGAAAGCGGCTTGTCTGCAGTCACCCGGCCTAGACTCTAAAGGCAGGCTCCTATCTCCGGGCCAGGGTCCCCCCTCATCAATGCCACCGTCTCCGGTCCTGAGGGTCCGCCTT
>032_RFT1_NM_052859.3_hg19_chr3:53165312_53165452_minus
TCGCGCCCATAACTCCTAGGAGGGCAAGGGGTGCTGTCAGGGAAGACACTTTGGACAAAGAGGGTGGAGGAGCAAAGGCCAGTGAGTCACCGCCTGTTTGAGGACCAGTAAGGACTCGGAATGGCTATGGCCTAGATAGTGTTGGGAAGGGCAATCTGAGGGTCCGCCTT
>032_SFMBT1_NM_016329.3_hg19_chr3:53081055_53081195_plus
TCGCGCCCATAACTCAGACTCCCAGGCCGTGAAAGGCGTTATCGGACAGGGCCCAGAGGCGCCCCCACAGCAAGAAGAAAGTCTGGGGTTCTCACCGTGTGCCAGGTGCGAGCTCAAGCCACCTCCCTCAACCGCTCTGAGAAATATCCCACTTCCTGAGGGTCCGCCTT
>032_SFMBT1_NM_016329.3_hg19_chr3:53082082_53082222_minus
TCGCGCCCATAACTCTACAGGTGTAAGTCACCACGTCTGGTCAATAATTATTTAATAAATGGTAACTGCAGAATTAATAACAACCGATGACAGTGGTAGTGAGTTATGTCCATATTTTACTCCAAATAAATAAGCCAAAATAAAATCGGGATAGTCTGAGGGTCCGCCTT
>032_SNORD19B_NR_003687.1_hg19_chr3:52724873_52725013_plus
TCGCGCCCATAACTCGAGCTGGGCTCTGGAGCCTGATTGCTTGGGGTTTGTTGAAATTTATCAGGTAAGTTGCCAGAATAATTCAACTATTTGGAATTTTAGCGTGTGAAGGCAAAGAAGAATGCTGCTCCATTCAGAAGTGAAGTCTGCTTTGGCTGAGGGTCCGCCTT
>032_SNORD19B_NR_003687.1_hg19_chr3:52725303_52725443_minus
TCGCGCCCATAACTCTCAGTGTCTTCACTTCAATACTAAGACCAATTTTAGTTTCTTCATTTCTTGCACAAGTAATGCAAAGGCAGGAAAATACTATAAATTCAAACAAACCAAGAACTTTTAGAAACCAGCTTCCTACAGTAATCAGTCCCAACCTGAGGGTCCGCCTT
>032_TMEM110_NM_198563.2_hg19_chr3:52931624_52931764_plus
TCGCGCCCATAACTCCTTGAAGAGTGAAGGGGCAGAAAAGAGCTCAGCATCGCACTGGGGATTGAGGGATGTGGGTTCTAAGCACGAAGAGCCCCTGAGAAGGGGCGGACAAGGGGATGTCACCCTTGGGGGTCATGATTCCAGGCTGGGAAGTGCTGAGGGTCCGCCTT
>032_TMEM110_NM_198563.2_hg19_chr3:52931802_52931942_minus
TCGCGCCCATAACTCTCTGAGGGTGGAATTCAGGAATGATGATAATTTCTCCAGGATATAGGGATTTTCCTTAGAGGGAAAAATAATTTGACCACAGGCCGTCCCAGCTCCTACCTCCGGACCTGGAGCTCGTGATTCCCAGGCTCTCATTCCGGCTGAGGGTCCGCCTT
>033_CHRNA3_NM_001166694.1_hg19_chr15:78912113_78912253_plus
TCGCGCCCATAACTCTGGGGGCAGCTTGGGGAAGCGGGAGGAGAATCCTCTAGGAAGTTGAATCCAACTTCCTCAGGTCTTGAAATAGGATTTTTCCTGCTCCCCACTCTCCTTCCCCAGGATGAAAGAAGGGTCCCAGGCAGGAGGTCGGTTGACTGAGGGTCCGCCTT
>033_CHRNA5_NM_001307945.1_hg19_chr15:78857767_78857907_plus
TCGCGCCCATAACTCGCTATGAATAGACCGGACTGGGCCAAAAGGAACAAGGCGAGGATTGGGCGGGGCCAGAGGGAAATAGGGGCGGGGCTAGGCGCCGGGAGCTTCCACATGCGTCCCGAGCCCGCCAGAAGCTGCTAGGCTGAGGCTGCTGTCTGAGGGTCCGCCTT
>033_CHRNA5_NM_001307945.1_hg19_chr15:78858769_78858909_minus
TCGCGCCCATAACTCACACCATAGCTGCTCCACAAACGTGTTTTTCTTCAAGGTATTGAGAGAACTGACTCTAAAACTTTCCCAAGCACTTGAAACATGTAGGACTACGCGATTTCTTTTGTTGTTTCCATTCCTGTCCAAAACCTCTTGAAAAACTGAGGGTCCGCCTT
>033_CHRNB4_NM_001256567.1_hg19_chr15:78933828_78933968_plus
TCGCGCCCATAACTCCCTCTACTGTTGGGGAAAGAGCATGTGCTTGAGCGGGGAGGTCCTTGGGCTTTGCCTTCCCTCACCTCGAAGACGCTTTTAGGCAAATGAGTCATCTCAGGTTCATTCGCATGGGGTTTGCTGAAAGAAAGGACACTGCTCTGAGGGTCCGCCTT
>033_CHRNB4_NM_001256567.1_hg19_chr15:78934162_78934302_minus
TCGCGCCCATAACTCCAGAATTGAGGCTGCAGTTCCCGAGGTGGGGGCTGTCCCCCCACCCGCAAGGGAATGGTACTGATTCCAAAAACGCGTCAAGGACACCCTGGCTAGTAGAGGGATGTGCTTGAATCACCTGAGCGGCCTCTGTTCAGCCCCTGAGGGTCCGCCTT
>033_CRABP1_NM_004378.2_hg19_chr15:78631495_78631635_plus
TCGCGCCCATAACTCTCAGTTTATAGCAGAGCGAAGACTTGAACAAGAGCAGGACCGGACAAGAATCCTGTCAATTCAGAGAAAAATAATCACAGTTTATTAGGAAACTGAATTTCACAAAAGAGAGAGCATAAAGATGGGCTTTCGTGAATGGGCTGAGGGTCCGCCTT
>033_CRABP1_NM_004378.2_hg19_chr15:78632074_78632214_minus
TCGCGCCCATAACTCTATTCTGAAACCCTCTCCCCGCATCCCCACGCCCCCCACAGGACCCATGGGGAGTGAGTGGCAGGAAACCGCAACCCCCATCAACACCAGCTTGGGCACTGAGGCGCGAATCCACGAGCTGCGGGTCCTCCGCGTTCCGACTGAGGGTCCGCCTT
>033_DNAJA4_NM_018602.3_hg19_chr15:78557171_78557311_plus
TCGCGCCCATAACTCTGGACTCCCTGAGCACCCGTTGGGAGCTGGGGGCAGCCTAGGGAAGTCGGGACCTACTCCTGTACCCTTCCAAGGCAAGCATCCTGGGCCACCTAGCCGTTTCAGGGTCCAGGCCATGGGACCCCCTGTGCATAACACTGCTGAGGGTCCGCCTT
>033_DNAJA4_NM_018602.3_hg19_chr15:78557756_78557896_minus
TCGCGCCCATAACTCAACTGTGTGTCACTTGTCACCGAAAACCCAGAATATGAGTACAAGCTGATGTCAGGTTGCAGATGTCCGTGTCCCTGTTTAATAAAGAAAATGGGATTATTCACTATCTGACGCTTTTATCAGGTAGGCAGTAGGTGCACCTGAGGGTCCGCCTT
>033_HYKK_NM_001083612.1_hg19_chr15:78800016_78800156_plus
TCGCGCCCATAACTCATTACAGGCGTGAGCCATCTGCGCCCTGCCTAAACTGTTCGGGTTCTAACATTCCAGCATCCTCCTGCGGAACGCAGCCAGGCCTTACTCAGGCCTTCCAATCAGGACCCTTACAGTTCCTGGGGCTGGGATTGCGAGTCCTGAGGGTCCGCCTT
>033_HYKK_NM_001083612.1_hg19_chr15:78800405_78800545_minus
TCGCGCCCATAACTCATGAAACAGAAAGGTGGGGAATCTAGCATCTGCAGTTTTTCAAAGACAACAGTGCATTACTAGGTGCTTTTAAGGGTCTTCCTGGTGGGTGAAGGGGAAAAAGTGGTGGGTGAGCGGGCTGCAGAGGGGCTGCTGAACCACTGAGGGTCCGCCTT
>033_IREB2_NM_001320941.1_hg19_chr15:78729963_78730103_plus
TCGCGCCCATAACTCAACACAGGGACCGGAGGAGCTGAGGCGGAAGGATGGAGAGGCTTAAGCATGTGTTAACTGCCACTGGGAAGAAGTCGGCAATCACGGAAGCTACCGGAGGGTAAGAAAAAATTCATTCATTCAACAGTTGAGCGCCTCCCCTGAGGGTCCGCCTT
>033_IREB2_NM_001320941.1_hg19_chr15:78731249_78731389_minus
TCGCGCCCATAACTCTTTTGTGCAGACTCATAGCGGTGGGTGGCCAGGACCCTCAACATTGTTAAGGCTTTCATCCAAAAGGAGAAAACATAAGCACAGCCCATTTTCAGAATGAATAGTATTTTTTTCTCTTTTTTTTTTTTTGTAGAGGGAGGCTGAGGGTCCGCCTT
>033_LOC646938_NR_036495.1_hg19_chr15:79042971_79043111_plus
TCGCGCCCATAACTCCTTGACTTGGAAGAGCCCTGTGTTTCTGGCCTGGGCAGCCAAGTATTCAGGAACCCTCCCTGGCCACACGGTCATTGCCTGTTCTGGGCCACCCTCATCCGTATATCCCCTGGACCGCAGCTGTTGGCTGCTCTGACCCTCTGAGGGTCCGCCTT
>033_LOC646938_NR_036495.1_hg19_chr15:79044573_79044713_minus
TCGCGCCCATAACTCACAAAATAGGCCAGTTCCTCCAACACTGGGGCCACCATCTTCCCCTCTCTGGATTCTGCCAGGCCCCAGATGCTTTGTATCCACCAACATGGGCTCATGCGCTTCCCTGTCAACCAAAGGCCCAACAGACTCACCAGCCCCTGAGGGTCCGCCTT
>033_MORF4L1_NM_206839.2_hg19_chr15:79164779_79164919_plus
TCGCGCCCATAACTCCTAAAGCCTTTCTATGCAAAAACTAGCGGAATGCTATTGAATGTAGGTTTCCGAGCCAGCCCTATTCTCTCCGACTACTTCAACATCAACGGGGGCTTATTTGCCCAAGGGACGTCGCAACTGGGCCTTTCCCATTCTATCTGAGGGTCCGCCTT
>033_MORF4L1_NM_206839.2_hg19_chr15:79166027_79166167_minus
TCGCGCCCATAACTCTCGGCACTGCGCCCAAGAATAGCAGAGTGATGCCTCCAGGCAACACAAAGCGGAGGAAAACGCTCATCTCACTTTTTTTTTTCTGTCCCCACCCACCACTCTGTGGTATGCGGAGGGCCCCGGCAACCTTCTGGTCGTCGCTGAGGGTCCGCCTT
>033_PSMA4_NM_001102668.1_hg19_chr15:78832281_78832421_plus
TCGCGCCCATAACTCAAGGTGCTGGGATTACAGGCATGAGCCACCCGGCCTTCCTCATCATAATGTGTATGTCCAAAATGTATGCATCAGCAGTAAAAGTGAAAGCCAGAATGAAAAAGGAAGGTGATGAGAGGGGTAAAGTCTCATGTGGTTGGCTGAGGGTCCGCCTT
>033_PSMA4_NM_001102668.1_hg19_chr15:78833267_78833407_minus
TCGCGCCCATAACTCACTCTGGCTGGTGAGAGACCGAGGGCAGCGAACTGGTTGAGGTAATTGCAATAGGAATGGTGCAAAGTAAGGATGGCACAGAGCAGAGAAGCAGGGAGGACACAGAGACACTCGCCGGGGATTTCTGATTCGAGCTTTAACTGAGGGTCCGCCTT
>033_WDR61_NM_025234.2_hg19_chr15:78590344_78590484_plus
TCGCGCCCATAACTCTTGGCCTTCCAAAGTGCTGGGATTACAGACAGGTTGGTAGTGTTTTATTCATTTGTGACCCATGAACAGGGTTCTTTCTGCCCAGGGTAGGAAAGACAGGAAAGTGCTCAAGCCAGTTTGGCTAATGGGAATGGTATTCACTGAGGGTCCGCCTT
>033_WDR61_NM_025234.2_hg19_chr15:78591471_78591611_minus
TCGCGCCCATAACTCATTTATCCGTAGCTGGGAGGGCTGTATTAACCGAAGTTTTCCAGTAGTGGGCCACGCTGTCTTAGGTAGCGTGCTGGACAGATACAGACATCACTGGACGGGTACAGACAGAGGCTGGGTTCGCTTTACGCCAAGTACCGCTGAGGGTCCGCCTT
>034_CCDC39_NM_181426.1_hg19_chr3:180396016_180396156_plus
TCGCGCCCATAACTCCCTTACATTTCCTAATATTGCCCTCCTTTGGGGAAAAATTGCAGTCTTCTAAATTACACATGAGTAAATAGGTCAGAACGTGTTAAAAAGCATTTCCATTGTTTTCAAAAGGTAGAGTAACAGGATTTTCATTTTCCTTTCTGAGGGTCCGCCTT
>034_CCDC39_NM_181426.1_hg19_chr3:180396930_180397070_minus
TCGCGCCCATAACTCAATTGAAGCAGGCGGGAGGAAGCAGAGAGAGCCTGTTGGGGGCGTTTTCTGGTTGGCAGTACTACCCCAGCCCTTTTATTTCTCTCCTTTCCTAATCCTGTGCTTCCTCTAACACTCCCCCGCACCATCGCCCTCCTCCCCTGAGGGTCCGCCTT
>034_DNAJC19_NM_001190233.1_hg19_chr3:180707651_180707791_plus
TCGCGCCCATAACTCTCTTTATTTCTGGGTGTAGGGGTGGGGCTTCTCTGTGTTTTCTGTCCTTTGCTCCTGGGCGGTGGGTATTTGGAAATTCTTGCAGGGAAGGGCATGGGCAGCCTTACTCAGACCGATTTTTTCCCCCTACATCTTAGCACCTGAGGGTCCGCCTT
>034_DNAJC19_NM_001190233.1_hg19_chr3:180707948_180708088_minus
TCGCGCCCATAACTCTTGACATTCCATGTTCAGAATATGAACTGTCTTTAATCCCATTCTACAAAACGAAAACCCAAATATTCACAAAGTCTTGTCAAGTCACATCCTTAAATGAAGTTCTTTTACATTAAAAAATGCTACCGAGCAATCCCTGACTGAGGGTCCGCCTT
>034_FXR1_NM_005087.3_hg19_chr3:180629104_180629244_plus
TCGCGCCCATAACTCCTATTTGCGGAAATTTGCATGCATTTAACAGAGGAAAACGTGGTCTCCTGCTCTATTAAGTTTGTCTGACTACTTTTAATAAGGCGAATTCACCTAAACTCTGTTCTAGGGTGTGAACACAATTACTTGCCCTGAAAATACTGAGGGTCCGCCTT
>034_FXR1_NM_005087.3_hg19_chr3:180629526_180629666_minus
TCGCGCCCATAACTCAAAGCAGAACCATCTCCAGTTTTGTAAGCATAACAAATACTTTGGGTATGGATTTTAACAACTTAATACTGAAGCTCCTTCCCTAAGCAAGGGCTTTGGAAAATAATACTATAAGTGCTCCTTGTTATACTTACATTATTCTGAGGGTCCGCCTT
>034_LOC102724604_NR_125407.1_hg19_chr3:181160624_181160764_plus
TCGCGCCCATAACTCAAATGAGGGGAAAGGATAGTTTTGCCAAAGGCAACTGTTATCAAGGTTCTGAAATTAATTGGATGCTTTAATTGAGGTAGATTACTAGCTAATGCTTGCTTGAATACAGTAATTCTCCTATTAAATTATCTTTGAATAATCTGAGGGTCCGCCTT
>034_LOC102724604_NR_125407.1_hg19_chr3:181162460_181162600_minus
TCGCGCCCATAACTCCCATCCTCAGCCACATCACCACGTTCTCTCTTACTGACACTCTGTAGGAACTGGTTTCTGTTGGCCTTGGCTTTGAAATGTTGTTTAAGTGGCCAAAAGGCTGGAATAATCAAACATCTTGCCTCTGCTTCCTCAGAATTCTGAGGGTCCGCCTT
>034_SOX2-OT_NR_075090.1_hg19_chr3:181327552_181327692_plus
TCGCGCCCATAACTCAGGTAAATAAGCCCAGAAGACCTTGAATTTCAGTGTGTTCCTAATGGAGGAATAAATATAGTTTACTAATAACCCAACACATGTATTTAAAACAAATTAATGAAAATTACTTTGCACTCATGCCTTAGGTTCTAATCTTGCTGAGGGTCCGCCTT
>034_SOX2-OT_NR_075090.1_hg19_chr3:181328282_181328422_minus
TCGCGCCCATAACTCTACACCTGAGAAGAGGGACCAGCTGACTGTATGAAAGGAAAGAGCAAATGAGTAAAATGTCTTCCCCCAGCTACAGTCAGCCCTGGTGCAAGGGGAGTTTTCAAATGCACTGGCTATAGACTTTTGTCCAAAGCTGTGGTCTGAGGGTCCGCCTT
>034_SOX2-OT_NR_075091.1_hg19_chr3:180773794_180773934_plus
TCGCGCCCATAACTCCTTTTTTTTTTCAATTAAATAGCTGGGAAAATGTGTAAAACTATTAGCTCTAGGCTAAATAAAATGAAAAAGGTAATATTTAGATTAATACACTTTTAATGAACATTTTTTGGGGGGGTAACAAGCAGAGGAACAAAAATCTGAGGGTCCGCCTT
>034_SOX2-OT_NR_075091.1_hg19_chr3:180774958_180775098_minus
TCGCGCCCATAACTCAACCATATTTTATGTCATCAGCATTTTATAAGTGCCATATTTAAGTACTTCCCTGAAAATGCCATGAGTATGTATAAAGATGAAAGGCTTATGAATATAAATAAAGCTAAGTCTCCAACTGCAAACCTTATCATTTTCTACTGAGGGTCCGCCTT
>034_SOX2-OT_NR_075093.1_hg19_chr3:180892748_180892888_plus
TCGCGCCCATAACTCTGAACGAGCTGGTAATTTACAAAATACCCTTCCTTTGTGAGGAAGGCTAAAGAAAAAAAGAATCAGTAGCTTTTAAAGCTGGGCCTTAGTGGGACTCTAAATGCAATGAAAGCAGTCTGTGTTGAGAGACTGAAATGCATCTGAGGGTCCGCCTT
>034_SOX2-OT_NR_075093.1_hg19_chr3:180893073_180893213_minus
TCGCGCCCATAACTCCCAAAGCATAGAAGAAAAAGAAAAAGTTGGAGAAAAACATCACACACATCACGAGCCGACTTTCTCCACAAACCCATGCAGCTCCAAACTTTAAAGGCTCAAATTGTTGAGCATCCTGATTGAGCAAATATCCGACTTCGCTGAGGGTCCGCCTT
>034_SOX2_NM_003106.3_hg19_chr3:181428188_181428328_plus
TCGCGCCCATAACTCCCAACAAGAGAGTGGAAGGAAACTTAGACGAGGCTTTGTTTGACTCCGTGTAGCGACAACAAGAGAAACAAAACTACCTATTTGTAACGGACGTGCTGCCATTGCCCTCCGCATTGAGCGCCTACCTATTGAAATCTTTACTGAGGGTCCGCCTT
>035_MSL2_NM_001145417.1_hg19_chr3:135913444_135913584_plus
TCGCGCCCATAACTCATGTTTAACCACTTTTAACCGCCGTAGGTACGTAATCAGCTCCCGCGGCAAAGGTTTAAGAAAAAAAAAAAAAAAGCCTTGTGCATGCATCTTACCCCCACTTAAACCACCACCACCAGATGAACCGAGGCGAATTAAACCTGAGGGTCCGCCTT
>035_MSL2_NM_001145417.1_hg19_chr3:135913861_135914001_minus
TCGCGCCCATAACTCCGGAATTTCTTTTCAACCGGGAGCCATTGGTGTCGAAGTGTCTGCAATGAACCCCGTGAATGCTACTGCTCTCTACATTTCCGCGAGCCGCCTAGTGCTCAACTACGACCCCGGAGACCCCAAGGCGTTTACTGAGATTACTGAGGGTCCGCCTT
>035_NCK1-AS1_NR_110175.1_hg19_chr3:136580316_136580456_plus
TCGCGCCCATAACTCGCGAAACTCGTTTCAAAAAAAAAAAAAAAAGAGGCAGGTTACGGCGCGGGGGCGGGGAAGGGGGCCTGCAGCACCGGCGAGGGGAAGAACCAACTTACTGATGCCTCAGCCAGTGGCTGGAGCCCTAAGAATGGACAGACCTGAGGGTCCGCCTT
>035_NCK1-AS1_NR_110175.1_hg19_chr3:136580896_136581036_minus
TCGCGCCCATAACTCCGCGCGGGCAGGAAACCCACTCTGGACCCAATCTGATAGGTTCAGTCGCCCCCTTCCCCGGTCCCTGACGCGACAACGGTCTCTGCCGCACTGGGATTGGGCGGGCCCTCATGTCAATCAAGCGCCGTGCCTGATGTGGACTGAGGGTCCGCCTT
>035_NCK1_NM_001190796.2_hg19_chr3:136648904_136649044_plus
TCGCGCCCATAACTCTGTAGTTAACCTGTAAAGAGATATAAGTCCAGCTTTTACATTAGATAAACTTTTCCCTTTTCTCATAATTTCTGTATCCCTTTTTGGTAACTTAAATATCCGGTGTAATTAATGGATTTGTTTCGCAATGGTTGTGCTGGCTGAGGGTCCGCCTT
>035_NCK1_NM_001190796.2_hg19_chr3:136649976_136650116_minus
TCGCGCCCATAACTCATAAGGAGGCCACTAGCAGAATCAGCAGAATTAGGCTCTTATAAATTATTATTAGTTTTACTTCATGACCCAAACTCAATAACAGTCAAGAATTCACTATTTTCCTCTTGGTTGTATAGCTGTTCTCATAACTCATATCACTGAGGGTCCGCCTT
>035_PCCB_NM_000532.4_hg19_chr3:135969631_135969771_plus
TCGCGCCCATAACTCTGGCTCGTCTCTAGCCAGCTCAACACTTAACATAAGCTTTTGGGCAACTTATTAAATCTCTGTGGGTCATTTTAATAATAATTCTTCCTTCACAAGTGTATCGTTAGACCATAGATAGCAAAATGATAGGCGCTCAGTAACTGAGGGTCCGCCTT
>035_PCCB_NM_000532.4_hg19_chr3:135969996_135970136_minus
TCGCGCCCATAACTCACCTCTCCAAAATGGGCCGCCCAGCTTATCTCTGAAGGCCAGCTGGATTCTCGCCTCAAAACCCAGGCGGTGGGTGGCAGTGTTTCAACTGCTCAGTCCAGCCAAACATCGAGAGTAGCCTGCGCACTCCCAGAAAGGCCCTGAGGGTCCGCCTT
>035_PPP2R3A_NM_181897.2_hg19_chr3:135741325_135741465_plus
TCGCGCCCATAACTCAATAAAAAACTATTCTTAATAGTTTCAAATTCGAAGTTCAGTAGCCTGTTCTTTTTTTTATAAAATATTAAAGAGAAAAAGCCGAAAATGTTCTACATACTCTTTTTCTTCTAGTTTGAGAAGAAACTGCTTTATGTGGACTGAGGGTCCGCCTT
>035_PPP2R3A_NM_181897.2_hg19_chr3:135741776_135741916_minus
TCGCGCCCATAACTCATCATCTTTGAAAAGTAAATGTTTACTTCGCAACTGTCCAGCACACTTCTGAAGATAATCAGATTTAGCAAGTTGTCAATCTTGTCAGGTAGGAAGGTATTTTTTCTTCTTATCTCCCAAAGAAATGAAATTCAAGCATTCTGAGGGTCCGCCTT
>035_SLC35G2_NM_025246.2_hg19_chr3:136538106_136538246_plus
TCGCGCCCATAACTCACACTGTTTATGAGCAGTCTGAATTCCATTCTTGGGTCTACCTAAACTAGCACCCTCGGGCTATGGGGCCCAGTGGGGAGACCACCTAGCATGCTGGCTGCCTGGAGCCCAGGGAACTGTCAAGATGGCTCTGGAAGACTCTGAGGGTCCGCCTT
>035_SLC35G2_NM_025246.2_hg19_chr3:136538354_136538494_minus
TCGCGCCCATAACTCCCATATGACGCCACAGTGACTCACCCCTTGCTTGGGTTGGCTACTGGGCGAGAGGAAAGCAACAGCCCCTGGCCTTCATCATGGACGCTGCAGGAGGGCCCAGACACGCGACAGCGGAAAGAAACGGGAAACCGGGCCGTCTGAGGGTCCGCCTT
>035_STAG1_NM_005862.2_hg19_chr3:136471753_136471893_plus
TCGCGCCCATAACTCCCTGCTCCTACTTGGATTTAGCAAGGGCCTCAGAGCTTAGCATTGTATTCGCGATTTACGGCTGACAAGCGCTTTCACCAGGCAAGAGTGAAAAGGTTTCAAAAGGACTATTGGGGACTTCCCTCGCCATTAATCTAGACCTGAGGGTCCGCCTT
>035_STAG1_NM_005862.2_hg19_chr3:136472048_136472188_minus
TCGCGCCCATAACTCAGGGAAGAGGCGACGTTAAACATAAATAGTTTGTTAATGATTTCACCTTACTGATTATTTCTCTTTTGGCATCTAGAAGGCTAAGATTCTCATGTGTATTTCAGAGCTACTGAAAGTAGTCCTAGGTTGTGGAGGGAGAACTGAGGGTCCGCCTT
>037_LOC101927641_NR_110270.1_hg19_chr2:200472940_200473080_plus
TCGCGCCCATAACTCCTTTCCCCACAAGCACCCCCTTGTGGGTGCTTAGGGCGCCAAAACAATGAAACAAAAGACAGGCCTTCACCAAGGAGGTTAGGGGTTGCCTTTTAGACAAATTTAGTTGGTGGCTTGGGATTTTTATACCTTACACTGTTCTGAGGGTCCGCCTT
>037_LOC101927641_NR_110270.1_hg19_chr2:200473494_200473634_minus
TCGCGCCCATAACTCTAGGTGGCTAGCACAATCTCCTATGCTCTGGCCTTTTCCATTCCTGAATTCCCACCAAACCTGCTTTCCTATTTCCAATGCTTCAGCCCTTCATTGCTCCCACAATGTACCAGCCTCCTCAGCTGCATCTAGTGACTGGGCTGAGGGTCCGCCTT
>037_SATB2_NM_001172517.1_hg19_chr2:200331252_200331392_plus
TCGCGCCCATAACTCAGTGGCAGGGAAAGATGGAAGGATTGGCAAGGAAAGTGCAGGGCCAAGTAGAGTAGCTCAGAGCCTCAGCAATGGGCACCTGTCCTCCCCCAAACAACCTGTGGTCTCTCCGGCTCCCTGCTTTTCCACCATTGGTCCCACTGAGGGTCCGCCTT
>037_SATB2_NM_001172517.1_hg19_chr2:200332543_200332683_minus
TCGCGCCCATAACTCAATTATGGGTGATACCATGATGTTGGTGGCAAGTCTGGCTTCCCAGGCCAGAATCGCAGGGGTTTCAGGACCTGGATGCTGAGACCGAGAGGAGCAGTGGAGGCAGGGACACCCCATTCTGCATTAGGTGGCATAAGCTGCTGAGGGTCCGCCTT
>037_SATB2_NM_015265.3_hg19_chr2:200335146_200335286_plus
TCGCGCCCATAACTCACGACCTCAGCAGAGCCAGGAGAGGTTGGGTGACACCCACTGCGTATTGCACTTGACTCAAAACTGCCCTCGGCCTGCGGAAGAGGCGAGGGCAAGAAGCCTGGTGGCGGGTCAAACCTTCACCCTATTATTTTCTATCACTGAGGGTCCGCCTT
>037_SATB2_NM_015265.3_hg19_chr2:200335813_200335953_minus
TCGCGCCCATAACTCTCAGGAGAGGTAAACGACCATCCTTGGAACACGGAGCCCTTCTTCCCTGCCCGGTATCTGCGCGTGCCTTGGGTAGTCCGCACAACCCTCCCCAGCTCCGGATGCCCTGGGATACCCGGACCCAGGAGAGAGCGCGTCAGCTGAGGGTCCGCCTT
>038_LOC101929406_NR_110790.1_hg19_chr1:30509185_30509325_plus
TCGCGCCCATAACTCTCCCAGCAGGCACATAAGCGACAGCTAAGATTGACTTGATGTTGTCAATATTCCTCCCACTGTTTGCCATCTCAGCATCCCTGGGGAACCTGGGGACTCAGCAAGAAAAATCCCTGGCTGACTCTGAGAGCTCCGATTCTCTGAGGGTCCGCCTT
>039_ATP13A1_NM_020410.2_hg19_chr19:19778848_19778988_plus
TCGCGCCCATAACTCTCGCCTTACACTTTGAAAACCAAGGTAGGAGACAGATGAGATGGAAGGTAGGGCCGTTTCCAGAACAAGAGTAGTCGCTAATATGGGAACTAGTATAAACAACTCCTACCTGACCTGGGCGACGTATGCTGGGCCCTGCGCTGAGGGTCCGCCTT
>039_ATP13A1_NM_020410.2_hg19_chr19:19779358_19779498_minus
TCGCGCCCATAACTCGGAATCCTCAAATAATCCGCTCGCTGTGTGGGGTGTGACTGACAGGTGCTACCCACAGCCCCTCGCTGGGACCTTGGACCTGGACTTGCATGGAAGCAGAACTTGCTCCCGTTAGGGTCAACCCAACCAGACTGTTCCCCCTGAGGGTCCGCCTT
>039_CILP2_NM_153221.2_hg19_chr19:19649364_19649504_plus
TCGCGCCCATAACTCCCCGCGACCACCTGGGGCGCGGAGCGGGCCTCATCCATTCTCTTCCTTGGCTAAGCCGGGAGTGTGGATAAGAACCTAGGGTTCCTCCCGGGGTTTGGACTCTGAATCACCGGCCAGGTCTCCCACCCTGGACCGAAGGGCTGAGGGTCCGCCTT
>039_CILP2_NM_153221.2_hg19_chr19:19649712_19649852_minus
TCGCGCCCATAACTCAATCAAGTTCAGCTGGCTGTGCCTCTGCCCTCAGGCTGGGCTCCCCCTCATCCACTTGGCCTGCTGGAAGCCCCTCCCTTAGTCTGTCTTCCATCCCTGTACTACAGTCCGAGCTGCCGGGAAGTCCTTGGAATCTAGACCTGAGGGTCCGCCTT
>039_GATAD2A_NM_001300946.1_hg19_chr19:19575790_19575930_plus
TCGCGCCCATAACTCTAGAACAACTTTTCCTCTGTTTGCTGTTGAGCCTTTCCTTGCTGATAAGCAGCCACCTTCCACTGCTCCTGTTCAGCACCCTGCTGCCTCTGGCCCCCAACAGGGCAGGGTGTAGTTTGGCTCCACCAATGTTCAGCCACCTGAGGGTCCGCCTT
>039_GATAD2A_NM_001300946.1_hg19_chr19:19576648_19576788_minus
TCGCGCCCATAACTCTGAAAAGCAGGGAAGCATAACCAAATGAATAACTCAAGTGTCCCTACAAACCAAAAGCACCGAGTTGGACAGACAGCAGGTGCGTGGGTGGCAAAGGCCTACTGATGGCAGGGGAGCTGATGGAATGTGCCACTCCTTCTCTGAGGGTCCGCCTT
>039_GATAD2A_NM_017660.3_hg19_chr19:19495249_19495389_plus
TCGCGCCCATAACTCCTCCTCAGAACGGGGGCCAGGGAAAAGAATCCCGAAGCAGAGTCTTCTCAGAACCGGGGCGCGCGCCAGAATCTCCAAGATTCTCCTGGATAGAGAGGGTCGAAGCCACAAGACGAGGCAGAAAGAGCGCGCGGCCACCGCTGAGGGTCCGCCTT
>039_GATAD2A_NM_017660.3_hg19_chr19:19495604_19495744_minus
TCGCGCCCATAACTCCCTAAGGAGCATTTGGAGAATCCAGGGTCCACCGCCTTTTCCGAGGAATATTTGGGGCACATACACTCCTTTTCTAAGCACTCTTGGGGGCCGCTCTCCCTGTCCCTCCTTTATCTGAGGAAAGTGAGGGCTGCGCGCCCCTGAGGGTCCGCCTT
>039_GMIP_NM_016573.3_hg19_chr19:19753328_19753468_plus
TCGCGCCCATAACTCCAGGCTCAGACTCACACGTTCCCCAGTGAGATTTCGAGGTTGTCCAGGCTCCGGAAGATGTCACTGTACCTCTTCCTGCCCTCAGGACCTGGGGGGAGTCCTAGGGGAGGGGAGTGTAATACATGGGCTAACCACTGCCTCTGAGGGTCCGCCTT
>039_GMIP_NM_016573.3_hg19_chr19:19753855_19753995_minus
TCGCGCCCATAACTCCCCACAGGGCCCCTCTGTAGCCCTGGGGAGTCGGCAGTGCTGGTCTAGGCCCCTTAGGAGAGGGGGCAGGGGGGCAGCAGTAGAAATGTGGCGGGGTCCGACTTGGTGTTTCCGGCCGTCTTTGTGTCTGTGTTGTGTATCTGAGGGTCCGCCTT
>039_LINC00663_NR_026956.1_hg19_chr19:19886701_19886841_plus
TCGCGCCCATAACTCCTGGGCAACCCTATAATTAACCTTCTTGATTTCTCAATTTTCACATTCGCGAAAAAGGTGCCAGTGCGCGTGACATTTCCCTGAAGCCACAGCCCTTGTCACCCCCTGCAAAGCTCTGAAGTTGTGCACAGGTAGGCCAGCTGAGGGTCCGCCTT
>039_LINC00663_NR_026956.1_hg19_chr19:19887387_19887527_minus
TCGCGCCCATAACTCAGGGACTGTGCGCATCACTGGAGGAAGGGGCAGAGCTGCGCGCGCCTGGCTGAGCATGCTAGGACATGTAATCTCATGGCCAGTCCCAGCCCTTCGGCCACAAGGCTGCAGGACTACAATCCCAGCCTGTACCAGGCTCGCTGAGGGTCCGCCTT
>039_MEF2B_NM_001145785.1_hg19_chr19:19280281_19280421_plus
TCGCGCCCATAACTCGATTACAGGCATGAGCCACAGTGCCCGGCCAGCTATTTCTGACTAATTGGGTCTGCAACTAGGGGTTAGGGTGGCCAAGGACACAGGTCACCCATATCTGCAGCCCTGGACCCCAAAAGAGATAGGGAGGGAGGACTGTGCTGAGGGTCCGCCTT
>039_MEF2B_NM_001145785.1_hg19_chr19:19280896_19281036_minus
TCGCGCCCATAACTCGTCCCAGGGCCCAGGCCGAGCAGGTGCGTGTCATATCGGGTTGAGACTCCTGTGGTGTCCTCTGAACGGCTTCTGCGGGCTGGGTGGGTTTTGGAGGTCCGGGTGTACTGCTGGGCGTCCCAGGGTGGGGTGTGTGTCTACTGAGGGTCCGCCTT
>039_MIR640_NR_030370.1_hg19_chr19:19545039_19545179_plus
TCGCGCCCATAACTCCTGCAGCAGAACAGCACAGGACACCTGCTTCTGAGGCTTCCCACCCTCGGGGCAGAGAGGTCTTGGATTGGCAGATACAAAATAGTTAGGACTAATGCTGCCCATTGGGTTTCTCAGCTTGAATGGGGCTAAAAAGAGCGCTGAGGGTCCGCCTT
>039_MIR640_NR_030370.1_hg19_chr19:19545734_19545874_minus
TCGCGCCCATAACTCCACAGAGCACACAGGCAGCACGCAGGGCTCATTCTCCCAATGTAACCTCCTCACCATCATGTTGTCTGTCATGGACCCCAGGGAAACCAGCCACCATTCCTGGTGAAGGCAGTGCTAGGTTTACCCTCAAGATGAGGGCACTGAGGGTCCGCCTT
>039_NCAN_NM_004386.2_hg19_chr19:19322883_19323023_plus
TCGCGCCCATAACTCCGTGAGGGGGCCGTGTTGCGGGAGAAGACTTCGGGATTAGAGACAGAGCTCAGGATTAGGGAGAGGACCTGAGACCAGGGAGAAGTCCCCAGAATGGGGAGGGGGCTGAAGCGGGGGAGGGGAGCCCTAGGTTGAGGAGGCTGAGGGTCCGCCTT
>039_NCAN_NM_004386.2_hg19_chr19:19323216_19323356_minus
TCGCGCCCATAACTCTGGGGGCCCCCTCCCCACTGCAGTCCGGCCCGGAATCCTCCATTCAACCGCAAATTGGGAATCCCTACTTAAAATCCTGGGGTGTCTCGGCTGAGATACGGGGGTGCCCTGTTCCAGAGTCCCCCATTCGGCATCTGGGTCTGAGGGTCCGCCTT
>039_NR2C2AP_NM_001300945.1_hg19_chr19:19314085_19314225_plus
TCGCGCCCATAACTCAGGGAAACCGCCAATGCCCGGAGGCCAGGCCTTTCACAGGAAACAGATTTCCCGCGGGTTTCGGGGGCGGTGGCTTTTTGTGCGAGGCTGTTTCTCTGCGAATAGCTCTTGGAGCCAAATCTTGGGACCCGGAACCGCGTCTGAGGGTCCGCCTT
>039_NR2C2AP_NM_001300945.1_hg19_chr19:19314351_19314491_minus
TCGCGCCCATAACTCCCGCCTCAAAAAAAAAAAAAAAAAAAGGAAGTCTTTCGGATTCCAAAATCAGTCAAAATCAGTGCTCTACACCTTCGGGCGCCGAGGGACAGCGCCCCGTGCGCGCAGCCAGCCTTTTCCCTACAGCTTCAAGGGAACCACTGAGGGTCCGCCTT
>039_PBX4_NR_038198.1_hg19_chr19:19729980_19730120_plus
TCGCGCCCATAACTCGACAGCCCCCATTCATTTCCAGAAGCCCCAAGCCCCAGACCCCTGCTCAGTCCCCCTAATGCTCCCTGCATCCTCAGCCCCATCAGGTGGGCCACTGGGGCCCCTGGCTCTTCCTCTAGAGCTTTCCACGCCCCGTTCACCTGAGGGTCCGCCTT
>039_PBX4_NR_038198.1_hg19_chr19:19730327_19730467_minus
TCGCGCCCATAACTCAGTGCTAGGATTACAGGCATGAGCCACCGCCCAGTTCCTTTTCTTGTGCACTAGGAGCCTTCGATGCTGTGTCCTAAGGACTAGAAACAAAGATGTGAGGATTCGCTCTGATTTGGGGTACACTGCAGGGGAGTCTCTCACTGAGGGTCCGCCTT
>039_SLC25A42_NM_001321544.1_hg19_chr19:19174975_19175115_plus
TCGCGCCCATAACTCGGCATGACAGTAGCGTCGCGAGGGCAGGAAGAGGTTAAAGACCCCCCCCAACCCCACACTCCACGTCTACTGCCCCCTGGGGGCTACTGCATCCAGGTTTGAGCCCGTCACCCGCAGTCCACGCACGCCTGACACCACGTCTGAGGGTCCGCCTT
>039_SLC25A42_NM_001321544.1_hg19_chr19:19175505_19175645_minus
TCGCGCCCATAACTCCTGAGATACCAAGGCTTGGGGGACTATTGGAGGACCTGGGGGATTCGGGGGGATTATTACAGAGGGTGTGCGAACACAGGTGCACGTGGAAGAAAGCCCAAGGTGGGAGAGAGAAAAGGGGGAGACAGAGGTGTGGGGCTCTGAGGGTCCGCCTT
>039_SUGP1_NM_172231.3_hg19_chr19:19431178_19431318_plus
TCGCGCCCATAACTCCACGGGTCGCAGCAGGACGGACCCGAGGAGTCAGGGGAGACACCTAGCCCCAGGGACCCAGGCGGCCGCCTGAGAGGAGGCGGGGGCTGTTACCTGCAACATCCCGGTTGTCCATCTTGAGACTCATCCAATCCCACAATCTGAGGGTCCGCCTT
>039_SUGP1_NM_172231.3_hg19_chr19:19431436_19431576_minus
TCGCGCCCATAACTCTGCCGCCCAAAGCATCCTGGAACATGTAGTTTGTATTTGGGATGACTGCCGCTCCGGGAAGGTGTAAAAGGGCGACGCCGTTTGGTTATCGTGACTGGGACTTAGGCATCGCTGATAGGCTGAGGCTTCCGTTTCTGGAGCTGAGGGTCCGCCTT
>039_TM6SF2_NM_001001524.2_hg19_chr19:19383382_19383522_plus
TCGCGCCCATAACTCTAGGGTTAGGAGACAGGGACCAGGAAAGGGAACCAGTAGGGGGAACTGAGTCTAGGGACATGGTTAGCCAGCCCTGAACAAGAGGAAAGTCACAGGCCTGAGACAGGCAATGGAGTAGGGTGTGTGTGTGTGTGTGTGTGCTGAGGGTCCGCCTT
>039_TM6SF2_NM_001001524.2_hg19_chr19:19383733_19383873_minus
TCGCGCCCATAACTCTTTGGGTGGGGATGGGAAACTCTGGGGAATGCAGAGGTTTAGAAGCGCAGAGTCCAGGAGAAAATTTCCTTAGAACGAAGTTGTGGAGGCAGGGGAAAGAGGGGGCACGCCAGGACCTCCAGGGCGCACCCCTTGGCCTACTGAGGGTCCGCCTT
>039_TMEM161A_NM_017814.2_hg19_chr19:19248962_19249102_plus
TCGCGCCCATAACTCCCAGACCCCTAAAAGGTCTCGAGGGCAGAATCCCCAGAACGCTTAGGGGCTTCTAGTCCCCCTGGGTACAACTCCCGCCGACTCCCTCGGAGGTCCTGTAGCGAGAGCAGGGCTCCCAGAGAGGGACACACGGCCTTCAGCTGAGGGTCCGCCTT
>039_TMEM161A_NM_017814.2_hg19_chr19:19249298_19249438_minus
TCGCGCCCATAACTCCGAACCAGCGTATCTGAACTACAATTTCCGGCATGCAACGCGAGCGGCCTCCTCGTCCCTGGTGATTTGCCGGCTCAAGACACACTGATTGGTCGGACGGGATGCTCGTCAGACCAGAGTCGGGCTCTAATTGGTCGAGTCTGAGGGTCCGCCTT
>039_TSSK6_NM_032037.3_hg19_chr19:19625883_19626023_plus
TCGCGCCCATAACTCTGCGCAAAGAGGTCGCGCGCCTGAACTCCGGGGATGCGCCCGTTGCGCTGCACGGCTTGCAGCAGGTCGGTGGCGGCCGCTTCCATCACGATGTACAGTTTCCCGTTGCACACCTCGATGAACTCGAAGACGTGCACGATCTGAGGGTCCGCCTT
>039_YJEFN3_NM_001190328.1_hg19_chr19:19639359_19639499_plus
TCGCGCCCATAACTCTACAGGATTACAGGCGTGAGCCACCATACCTTGTGCAGCCCTGCCAATTGTAGGCATGGCGAGGGTATTTGTCTGCGGAGGGGCTCCTCGCTCCCTGAGAGGGAAGCTCAGAGACACGGGGATATCTGCAGGGAAAGTAACTGAGGGTCCGCCTT
>039_YJEFN3_NM_001190328.1_hg19_chr19:19640196_19640336_minus
TCGCGCCCATAACTCCCAAACTCACCAACCTCTGGCAAACAGGCCCTGCGTTCCAAATCTGCTCTAGCCATGACTGCCTTCCCCAGGCCTGTTTCCTCCTCTGGACAAGGGAGGTGGTAGCATTTGAGCTAAGCTCCGCTCTTCCCATGTCGGCACTGAGGGTCCGCCTT
>039_ZNF101_NM_033204.3_hg19_chr19:19780037_19780177_plus
TCGCGCCCATAACTCAGGAGGGTCTTAGGGGGAATCCCGCCTCGGGTGTGGGGTTCGTGCGGGAGGAGCCGTGGCCTGTGGGGTCCCCAGTTCCTCCTCCCTTAGGCGGTCCCCGTTTCCTTCGGAGTCTTCCAAAGGTGTGGGAAGCTGGGTTTCTGAGGGTCCGCCTT
>039_ZNF14_NM_021030.2_hg19_chr19:19843467_19843607_plus
TCGCGCCCATAACTCCAATGGCCCCGCCTCTTTATCACTGAGTGACAGCGGAGCAGGAAGGGGCGTGGTTGAGCTGGCCTGGCTTCAGTCCGGCTTGTCCCCGCCAGGACGTTTGCGTTTAAACCGAATGTGTTCTTTGCCTCCCATCCATTTTACTGAGGGTCCGCCTT
>039_ZNF14_NM_021030.2_hg19_chr19:19843664_19843804_minus
TCGCGCCCATAACTCCGTAGGGAGGACACCGTGACTTCCCGGACGCTGGGAAATGGTGAGTGTGCGGGGCCAGTGTCCGAGGGGAGGTTTCTGGTTGGAACCGTCTGTGGCCGAGGCCGGGGACCTCCTTGCAGTCAACTCCGGGGTTTGCAGACCTGAGGGTCCGCCTT
>040_FAAP20_NM_001146310.1_hg19_chr1:2138382_2138522_plus
TCGCGCCCATAACTCGGTGACCTGCACTCTGTCCAGGAGGAGGGGAGACTTGCCCAGGGACAAACCCGAAAACACGGCAAGGTCAGGGGAGGAGGGCACTGTTTCCTGTCGAAGTCCACATTTGTGAAAAAACATTGATTGGGCAGAGAGAGGTGCTGAGGGTCCGCCTT
>040_FAAP20_NM_001146310.1_hg19_chr1:2140369_2140509_minus
TCGCGCCCATAACTCCCCCTGGCCTGAGCTCTGGTCAGCCAGATGTGTCCTGCCCGACAGGGTCCGGGTGCAGGCCAGGGGGCTGGGCCCTGAGGGCGCTGGGTGGGTGAGTGTGGAAATGGTTTCTTCTGTGGAGTTGACTACATGCCTCCCTACTGAGGGTCCGCCTT
>040_LOC100129534_NR_024489.1_hg19_chr1:2283814_2283954_plus
TCGCGCCCATAACTCACCTCTCCCTCTTGAGCTCTTATGGGAGCGAGAAGTCACCGTGGCTGGGCTGAAGCCACTCTAGTGTTGTTTGCTAAAAGTAGCCACATCTCATCCTAAGCACATAGCCTGCTTGGAGGAAGCCAAATGTGGCAGGGCGTCTGAGGGTCCGCCTT
>040_LOC100129534_NR_024489.1_hg19_chr1:2284166_2284306_minus
TCGCGCCCATAACTCTCCTACCCAGACAGCCACTCACCTACAGGGCACAGACATCAGGCCAGAGAGCTTCAGGCCAGAAGATAATCCAACATGAGGCCTGAAAGAAACTTGGGCCAGAAAATCTCCAGGGTACCTGCCCGCCGAAGTCCCTTCCGCTGAGGGTCCGCCTT
>040_LOC100996583_NR_121638.1_hg19_chr1:2496358_2496498_plus
TCGCGCCCATAACTCCTGGAAAAGCTCTGGGGCCACCTCCCAGGTTTGGGGGGACAGAGCTCCAAGAGACGACGGCTGGGGACACGAGCCCTCATGGGGCCGCTGTGTGCTCACCCCTTGATTTTCTTCTTTTCATGCATGAGATTAGGCCAAGTCTGAGGGTCCGCCTT
>040_MMEL1_NM_033467.3_hg19_chr1:2563841_2563981_plus
TCGCGCCCATAACTCAATCATTTGGACAAGTCTGAGCTCAGCTTCCACGAACTTCTTTCTTTGGTCAGAATTAATGAATCTGCTCCTGCGTCCTGAATTCATTCTGTCCTGCAGGTATCCACAGACGGCTCCATGTGCCCCACGGCACACACAAACTGAGGGTCCGCCTT
>040_MMEL1_NM_033467.3_hg19_chr1:2564692_2564832_minus
TCGCGCCCATAACTCCCCAGAACCCACCATCCTCCTTGGAGATTGAAGAGAAAGAACACCCAGGGTGGGGCCTTTGTAACCCCCCACCGGGTGGTTAGGGGCAGAGCAGAGGGTGTGGAGTAGGACAAGGGCCTGACCTTCCTCCCAGCAGCCCCCTGAGGGTCCGCCTT
>040_MORN1_NM_001301060.1_hg19_chr1:2323905_2324045_plus
TCGCGCCCATAACTCGTATTCTAAATAGGCAATAAAATCATAAATTCTCCAGGCTGACTTAGTACTGGTCTGTGGCCCCACTGATAAAGGTATCGTTCGTTTCTCTGCCAGGTGTCTCACAGCACAGAGGGCTGCTTTCAGCCTAAGTACCTTCACTGAGGGTCCGCCTT
>040_MORN1_NM_001301060.1_hg19_chr1:2324828_2324968_minus
TCGCGCCCATAACTCAAAACCGATGTAACTAGTTTCCCTTCAGCCCGTCAGTAACGCCTTCACCCCAGAGCTTAACACTAAATCCTACAGATAAGCGCTGACCTGGACGCAGGATGGGGACAGGGCACATTACTCTGGAATACAGCCCAACTCGCCTGAGGGTCCGCCTT
>040_PANK4_NM_018216.2_hg19_chr1:2460440_2460580_plus
TCGCGCCCATAACTCACTGTTTCCTATGAGGATACAGCTCGAGTTCGGCCTTCACAAAAGGCAAATGTGCCCGCGGCACAGCCCGCCTGCCAGGGGTACGCCCAGCAGCTACGGGCCCTGAAGAAAGTCCTCTACAGGCTGGGGGCAGCAGTGTGCTGAGGGTCCGCCTT
>040_PANK4_NM_018216.2_hg19_chr1:2462095_2462235_minus
TCGCGCCCATAACTCCTAAGAGCGTCGCCCCCTCTGTCCCCCTCCCCTGGAGGGGCAGCAGGTCCCAGTCAGGGAAGGTGCCCATCCCCCAGGAAGCCGTGGCACTTGTTCATTCTACAGTTTTTCCCTTATCTGCTCCTACGGCCTCTGCCAGCCTGAGGGTCCGCCTT
>040_PLCH2_NM_001303012.1_hg19_chr1:2397107_2397247_plus
TCGCGCCCATAACTCAGAATCTTAAGCAAATTAACATGTGCAGCGGGCGGCTTTTAATCACCGCCTTTAATCGCAGGCCGCGGTGACGGAAATCATCTCCTGGCTGAGTGGCGGGCGGGGCTGGCCCTGAGGATGGATTATTCCTTAGAACCTGACTGAGGGTCCGCCTT
>041_CCDC25_NM_001304532.1_hg19_chr8:27629487_27629627_plus
TCGCGCCCATAACTCTGGGACATCAACTGCCCGGAGAGTGGCTGGGTGGACATCCCAGGGTCTTTTTATTGTTTTCTGTTGCATCCCAGACCCTACAACCCCTTCCTGAAAGGGTAAGTCGCGCTTCCCTTAAGAAAAAGTTGTTAGCAGGTGTCCTGAGGGTCCGCCTT
>041_CCDC25_NM_001304532.1_hg19_chr8:27631830_27631970_minus
TCGCGCCCATAACTCAGGGAAATTCCCCCCAAAGCAGCACACAAGCGTTATTTCAAAGCTATTAATGAATGAACAAACTGAAAGGCCAGGGTCTCTGGGAATTCAGGTCGAGCTGCGGCTTAAGGGGGGACCCCTCTGGGGCTAAGCGAGGAAAGCTGAGGGTCCGCCTT
>041_CHRNA2_NM_000742.3_hg19_chr8:27337420_27337560_plus
TCGCGCCCATAACTCCTCCCTCTCTGCCCCACTCGTTCCTTCCCTTCAGCCCCTAAAGAAGCTCATCCTCCACCCTAAAAACACTCTGCTTTCGGCCTTTCCCTCAAGCTACTTGCTAGCTCATCTCCCTTATTTTGTTAAAAGCAAAGGCCCTGCTGAGGGTCCGCCTT
>041_CHRNA2_NM_000742.3_hg19_chr8:27337720_27337860_minus
TCGCGCCCATAACTCACAGTGGGCCAGGATTCGCCATGCACAGGAGGAGACAGGAGTACTCATCTGATACTAGAGAAAAGGAGGCTTCACCGGAAAATCAAAGGCAAGGTCACCTGCAAGGAGGCTGACGGGGTGACAGAGAAGCAGCCACACCGCTGAGGGTCCGCCTT
>041_EPHX2_NM_001256482.1_hg19_chr8:27347644_27347784_plus
TCGCGCCCATAACTCGGTATCTGACAACCCCTCACAAGGTTCTTGAAGCTCCGTGGTGGAGGGTATCTTGGATAAATCCACAGAGACACATTCAAGAGTAAATTCTCCACTGTTGGAGACCTCACTCACTCTGTTTGGTCTCCACCAAAGACACGCTGAGGGTCCGCCTT
>041_EPHX2_NM_001256482.1_hg19_chr8:27348339_27348479_minus
TCGCGCCCATAACTCTCCTCATATGCACTGGGACTTCAGGGCCAGGTCTTCAGTTTCATGATTCGCATGATTCGCAGGGCTCCGGCACAGGAGCAATCTGAAAGCTGGGCTGCAAGCCCAGCGCGGTCTGCCTCCTGAGGCCCCGACCCACTGCGCTGAGGGTCCGCCTT
>041_MIR3622A_NR_037417.1_hg19_chr8:27559641_27559781_plus
TCGCGCCCATAACTCCTGCCCCAGACACCAGGCTCGCTTGGGTCCTGCCTAGGGCGCCAGCCTCTCTCCCATGTCATTGGTGTTCTGGAAAGCAGATAAACAACTGACTTCAAGTCCTATTTAAGTTTTATGGGGTAGCCAAGGTCTTCCAGGGCCTGAGGGTCCGCCTT
>041_MIR3622A_NR_037417.1_hg19_chr8:27560840_27560980_minus
TCGCGCCCATAACTCTCAATTCTGGGCCCACCCAGCCACCCCATCCTGTCCCCTCCAGCCTCACCCTGACTTCTCAGCTTTCACTTTTTTCTGCTGATGGGTTGGAAATTGCTACTCTCCTGTTTTCTCTCCACCTGCACTAACAAACCCCAAGTCTGAGGGTCCGCCTT
>041_MIR6842_NR_106901.1_hg19_chr8:27290004_27290144_plus
TCGCGCCCATAACTCGTGTTAAGAAAACTGCACCAAGTTCTTAGACAAAAGGTACCAGGATGATGATAAATTGTAGGAAAATTCGGGAAACAATTTTTTTAATGTCAGGAGAAGAAATTGGGAAGGTTTTCAGGTAGTGGAATGTTCAAGGTGACCTGAGGGTCCGCCTT
>041_MIR6842_NR_106901.1_hg19_chr8:27290916_27291056_minus
TCGCGCCCATAACTCTGGGGCAGGCTGTTCCGCTTCTCACCATCTAGGAAGAGAGGAGGAAGGAGGAGGTTGGAGCTGGGGACACAGGGACCTGGATGGGTGACTGACCTCCTCACTATTCCTACAAGGGACTCTCCTCCCATCCCAGCCCCTAACTGAGGGTCCGCCTT
>041_MIR6843_NR_106902.1_hg19_chr8:27467596_27467736_plus
TCGCGCCCATAACTCCTGCAGAAACCGTCAGCTCACAGGAGGGATAAGCTCTGGGCACTCCAAAGGGGAGAGGGATAAGAGCTCCGGTGGTCCAGACACAGCTTCGTGGAGGAGGCCTGGGAGCTGGGCTAAGGGGCCTGGGAGGGGAAGAGCTGCTGAGGGTCCGCCTT
>041_MIR6843_NR_106902.1_hg19_chr8:27468337_27468477_minus
TCGCGCCCATAACTCGATACCACTCTGGACAAGGAGGCCAGGATGCAGAAAGCCTGTGTGCCTCGCTGATTGTCGGGGAGGATGTGGCTTGGACAAGAGCCTGGTTCCTCCGATGCCAGGGTTCTTGTTTCTTCCACTCAACATTGCTGTCCTGCCTGAGGGTCCGCCTT
>041_PBK_NM_001278945.1_hg19_chr8:27695084_27695224_plus
TCGCGCCCATAACTCCTCCCCTGTCACGAAAGCCCCCGCAGAGGCCTCGGCTCCGGGCTCGGCCCCCGCCAGGGCTCGCAAAAAAAAAGCTCCTCTTACCAGAGTCTCACCGCCTGGAAGGAAAGGTCGGAGGTGAAAATAAGTCGTGGCCAAGTCTGAGGGTCCGCCTT
>041_PBK_NM_001278945.1_hg19_chr8:27695796_27695936_minus
TCGCGCCCATAACTCTTGATGCAAGTTCTTTGCTTACTGTGGTTTTTCTAACCCTTGGTGTACCTCGAAACAGAAATGAGCGGCCCCACAAGCGGTACCCCCTGCCCTGAGCTCTGGGCCCCTGGTCTGCCCCACGGCCCATCCCCTCCTGGGGACTGAGGGTCCGCCTT
>041_PTK2B_NM_004103.4_hg19_chr8:27181942_27182082_plus
TCGCGCCCATAACTCTTCATCGGACCCAGAGTGACATCCAGCCAATAGCTATGGGTAGTCCACTAATTATACTTTGAGAAACATTGACTTCCTAGCTTTGTTAACTTATCTAAGTCTCCAGTTTCTTTTCAGAAATGGGAAGGAGTCAGTGCAATCTGAGGGTCCGCCTT
>041_PTK2B_NM_004103.4_hg19_chr8:27182715_27182855_minus
TCGCGCCCATAACTCCTCGGATGTTATGTGCCCCTTGTGAGCAGTTAACTCCCCAATTCCTAACACCCCTCCATCCTCTGTCCACTCCACCTGCAGCCTTTTGGAGGCCAAAAGGTGTGTGTGAGGTGGGTGGGGGCGCAGGGCGGGCGGAGGAACTGAGGGTCCGCCTT
>041_SCARA3_NM_182826.1_hg19_chr8:27492017_27492157_plus
TCGCGCCCATAACTCCCTTTAACCAGTAGACGCAGAAAGGCATCACCAGCCCAACTTTCCAGCAGTGTAAATTTCGACCCTGGGGACCCATCAGAGAGGCCCCTGCATCCCCCACCGAGCCTTTCAACCGGGGGCCAGGCCTAGGATTCTCCCCCCTGAGGGTCCGCCTT
>041_SCARA3_NM_182826.1_hg19_chr8:27492243_27492383_minus
TCGCGCCCATAACTCATGTCTGGTTCTTATTTCCATCCCAAGAACTGGCTGCAAGGGCCACCCTGCTGCTGGCTCACCACCCTGGGGAGAGGTCAGTCCTGGCCCATGGGGCTTCCCCGGCGGCTTCCTCCCAAGGAGGTCAGAGGGTGGGTCAGCTGAGGGTCCGCCTT
>041_STMN4_NM_001283053.1_hg19_chr8:27115727_27115867_plus
TCGCGCCCATAACTCTGACAAAGTTTAAATGATTGAGTAGAACCAAAGGTGACACAATAGGTGCTAGGCCCCTCGCTTCTCCCCACTGTAGCTGCTGTCTTGTTTTTTCTTTTGCCTGAAAAGCCTCAAATTAGTTGCATTTTATTTCTACTTACCTGAGGGTCCGCCTT
>041_STMN4_NM_001283053.1_hg19_chr8:27116102_27116242_minus
TCGCGCCCATAACTCCTGGAAATCATTCATTATACCCCCAGCTCGCAAGCTGTGGCTTCTCCCCAACCTTCTCTGTACCACTCCCTCTTTCTTTCTTCCTCTCCGCCCTCACCCCTCTGGTTCTCCAGCTCCACAGGCAGCAGAGAAAGCAGGCTCTGAGGGTCCGCCTT
>041_TRIM35_NM_001304495.1_hg19_chr8:27167855_27167995_plus
TCGCGCCCATAACTCAGCTTGGCAAGTAGGTGACTGGTTTGGGGGAAATCTTAAGACTCCACACCCCTGGCCAGGTCTGTGGCTCCTCCTCCACTTCTAAATTGAGTGTGCCAAGCTACAGGGCTCGTGGGCTGCACCCACATCCGTGCCGCTTACTGAGGGTCCGCCTT
>041_TRIM35_NM_001304495.1_hg19_chr8:27169508_27169648_minus
TCGCGCCCATAACTCTGAAGGAACCATCCAGGCCTACTGTACCTGGCAAGAATTGAGCATGAACTCTAGTTATCTCAGCTAAACTTTGCAGAAGTCCTCAATTTCACTGTTTTAATGGGCACTTGCCCATTAAAACAGTGGTTGTCATGAGCACTCTGAGGGTCCGCCTT
>042_GRIA1_NM_000827.3_hg19_chr5:152869779_152869919_plus
TCGCGCCCATAACTCAAGCAGCTGGTGGATTGAGGACTATTGTGGGGACCCCCTGCCACCTACTGACTTACAGCTGAACCCACATTCCCAGCAGCTTCAGCCTGGGGGCTGGGGGAGCGGGCAGACCGAGCTCAGAAAGGCAGGGGAGGGTAAAGCTGAGGGTCCGCCTT
>042_GRIA1_NM_000827.3_hg19_chr5:152870385_152870525_minus
TCGCGCCCATAACTCTGGATATTGTTGGGGAAATTGGCACCTACTACCGCGCCTAGGAAACCGGTGCAGAAGAAGGCAAAAATGTGCTGCATATTCCTTTTTGCATTGGCGAAAAAGAAGCCCAGGTCCAATCATAGATTTGGTGTTTCCCCCCCCTGAGGGTCCGCCTT
>042_LINC01470_NR_109877.1_hg19_chr5:152351085_152351225_plus
TCGCGCCCATAACTCATAAGAATAAAGACAGTGTTTCTTTTGCTCATGATTATGCCTACAGCCATTAGCATATAACTTATATTAGGTTCTCGATAAATATTAATTGATAAAATGGCCAGAGTTCATATCCCAAGACTTCTAGATAAGTACTTGGCCTGAGGGTCCGCCTT
>042_LINC01470_NR_109877.1_hg19_chr5:152352672_152352812_minus
TCGCGCCCATAACTCTGGAGCCTTACTTACCACAGGGCTGAGGGGCTCCTTGGCCCTATAAAGCTGTTTTTCAGATGGGCTGTGGGAGGGAGCTGCTTTCTAATTCATCAGGTCCTAAAGGGACTTTCACGTGAGAGAACTAATCCAAACTCAGTCTGAGGGTCCGCCTT
>042_NMUR2_NM_020167.4_hg19_chr5:151784861_151785001_plus
TCGCGCCCATAACTCCCTTTTGAAGAGCCCCGGAGACACAAGCCCCTCCCCTTGACAGGCTGAGGGCCAATGAGAGTGTGTTAGGCTGCACTGGAGGAGAGGGGTGCTGGCTTCGAGTCAGGAAGCAGGGGAGGAGGCAGAGACCTCTCCCTGAACTGAGGGTCCGCCTT
>042_NMUR2_NM_020167.4_hg19_chr5:151785054_151785194_minus
TCGCGCCCATAACTCTCCTATTTTCATCATGCTGTACGGCTGACAAGGGTTAGTGGAGATTGGTATTCTTTTGCCCATGGCCCTGCAACTTTAATTTCTATGTCTACCCAGATTCCCACAACTTTGCAACCTGCATTGCTCAAAGTGCCCATCCACTGAGGGTCCGCCTT
>043_GPM6A_NM_001261448.1_hg19_chr4:176710536_176710676_plus
TCGCGCCCATAACTCTCACATGTTGATTGTCTTGGCAACTAAACTCATTGCAGAAGCTGTAAATCCATTATGTTCAATTTATCTTGTTTTTATTATTTTATTATCCTGATAAAAGCAGGCTGACTTTAAAAAATAATACTTCCTAGAAAGTCAATCTGAGGGTCCGCCTT
>043_GPM6A_NM_001261448.1_hg19_chr4:176711432_176711572_minus
TCGCGCCCATAACTCTTACTGCAAGCATCTCTACAGGGCAGTCTCAGGAAATCTCATTAATGTGTTAGCCCCTTTATTTTGCTGGTGAATTTGTTGACAGAAAGTAATTGGGTCACTGTATTGAAATGCCCCATGTAAGCTCAGAATTCTCTGTGCTGAGGGTCCGCCTT
>043_GPM6A_NM_005277.4_hg19_chr4:176923216_176923356_plus
TCGCGCCCATAACTCAAAAAAATTATATAACTCTATGGGTTATTGACCTAGTTCTTTCAAGAGTCATACTGGAGAAGTTATTTCAGTAAGTCAGTCCCCAAGGTGTACACAGCTTTTTCATGCAAAGCACACCCAAAAGTATACATATCTATGCTCTGAGGGTCCGCCTT
>043_GPM6A_NM_005277.4_hg19_chr4:176923702_176923842_minus
TCGCGCCCATAACTCATTATCTTGGCTACCGAGTCGGTTGTGGGGTGCTGAGACAACGTGTGTGTCTGTAATGTGCATTCAATGTATTTAGGAGAGAGACTTTGCACGTGTCTCTAATGAAAGTGAAAGGGGGCAGGGTGGGGGCCTCTGGGGAGCTGAGGGTCCGCCTT
>043_GPM6A_NM_201591.2_hg19_chr4:176733015_176733155_plus
TCGCGCCCATAACTCCCTTGACCCAGCTCGGCAAGTGTGAAATCACGAAATAAATGAAGGTTAACAAAGACTGGTCTAAGGAATAGTTCACTACAATACCGCAATGCTCTTCTCACTAATACTCGACTCTGCATTTCGGTACTTATATCTGAAAGCTGAGGGTCCGCCTT
>043_GPM6A_NM_201591.2_hg19_chr4:176734481_176734621_minus
TCGCGCCCATAACTCCTTTCTTTCTACTCTAGGAAAGGTTTATGCTCCTTGAAAGAGATACTGTTTATTTTCTTGCTATACCTTTTGTGAAGTATTGAGACTCTTGGACTGTGCCCTGTCACTCAGTAGGCTGAAGTACAAATGCTAATTATCGCCTGAGGGTCCGCCTT
>043_SPATA4_NM_144644.3_hg19_chr4:177116156_177116296_plus
TCGCGCCCATAACTCGATTACAGGCATGAGCAACTGTGCCCGGCCGTCCTTACCAGTATTAATGCCCAATATCACTAAAGAAAAAGCTTTGACTATTTTAATATTTTTGTAGTCACCAAAGCATTCTATATTGTCCACAATTTAATGATTGGTTGCTGAGGGTCCGCCTT
>043_SPATA4_NM_144644.3_hg19_chr4:177116383_177116523_minus
TCGCGCCCATAACTCTCAGCTTCTTCCCCAGGAACATCAACAGGTGCTTGAGTAAGCCAGTCCTAGGCCCCCCCGGTGGGCGCCCCGCCTGCTTTCCGCCGCCTGCCAGGCCTCAGATTGCCTACCCTGGCCTGGCTTATGTTTCAAATCAAGACCTGAGGGTCCGCCTT
>043_WDR17_NM_181265.3_hg19_chr4:176986484_176986624_plus
TCGCGCCCATAACTCCCACAGGGAAAATGTCAGTTTTGTGAAGGCAGATACATTAACCACATACAACTCGATTAATATAAACAAATAATCTTATCCATTGAGCTCTCCCACAGACCTTCTTGGGCCCAATCAGACAATAATGAAGTGCAGGCGAGCTGAGGGTCCGCCTT
>043_WDR17_NM_181265.3_hg19_chr4:176986865_176987005_minus
TCGCGCCCATAACTCTCCAGGGTCTGCCCCAGAGGCCCACGTGACAGCTACACAGGTCGCTGATTGGAGCGCCCGAGAGGGGGAGGCGGAAGTGGCTCGTGACCCTTGGAGACTAGGCTGAGGGAGAAGTGGTTACCTGGCAACAGAGAAAGTGTCTGAGGGTCCGCCTT
>045_CDC20_NM_001255.2_hg19_chr1:43825032_43825172_plus
TCGCGCCCATAACTCCCACAGCGCCGGCAGGACTCCGGGCCGAACTCCTGGTCAGTGAGGTGCCAAAGGAACTGAGTGAGAGCAGCCTTCATACTTTCTCCCTGGGGAGCCTGGTCAGACTGTCTTCTCTTTCTCCGCCCCAGGCAAATCCAGTTCTGAGGGTCCGCCTT
>045_CDC20_NM_001255.2_hg19_chr1:43825311_43825451_minus
TCGCGCCCATAACTCTTGGCTTCCTCTACATCAAAACCGTTCAGGTTCAAAGCCCAGGCTTTCTGATGTTCCTGGCATAAAGGGTAGTGAAGGAGCAAGATGGTATTATCCAAAGAACAGTCAGGTCCCGTGCCTTAAGCCCCTCTGGGACACATCTGAGGGTCCGCCTT
>045_HYI_NM_031207.5_hg19_chr1:43919690_43919830_plus
TCGCGCCCATAACTCGCCGGAAAAGGAGCAGGACCCGCGCCTGGAGAAGGTAGGGAGGCCGAGCTCCAGGGCCTGAGAGCCGGACGCGAAGCAAGAGAGAGCTGGCTGCCCGAGGGCCCGGTTGCAATGATGGGACGCGCACTTTAATACTGAGTCTGAGGGTCCGCCTT
>045_HYI_NM_031207.5_hg19_chr1:43919851_43919991_minus
TCGCGCCCATAACTCAGAATTTCCAAAGAAAAAAATTGCATATTTTAAAATTTGGACGGGAAAGCCAACAGGCTAGTGGTGTGATAACTGGCGGTATAAAAGTGCTTCTTTATTTGGTCATACAGCTTTCAAATGTTGCTTAACGAACAGATAGCCTGAGGGTCCGCCTT
>045_KDM4A-AS1_NR_033827.1_hg19_chr1:44173815_44173955_plus
TCGCGCCCATAACTCGGCAAAGTACGCCTCTCTTGCTTCCTTTCCTTCTGGCACTTTCCCCCGTTGTGTCCTCGGTGCTTTTGCTTGCAAGAGAAAATATCTTAGTGAGGAGGGCAGGTTTGGTTAGGAGAGTGTCCCATGAACATTTTGGATTCCTGAGGGTCCGCCTT
>045_KDM4A-AS1_NR_033827.1_hg19_chr1:44174106_44174246_minus
TCGCGCCCATAACTCATCTCTACAAGATAATTCTGCCTTAGAAACAACCTAATTTGTCATGGGGACTATCTTACTTTTAGTAACCTAATAAGAGTTTTTTCCTACCTTAATGTCCAGCTATCTATAATTCACAGTACATCCACTGAAAAGTTTGACTGAGGGTCCGCCTT
>045_KDM4A_NM_014663.2_hg19_chr1:44116034_44116174_plus
TCGCGCCCATAACTCGGCATGTTTCTCGGCCAATAGGAGAAGGAGCTTCCAGAATGGGTTCTGAGATTGGTCCTTTCCAATCTTCAAGGCCAATGGACCTCGGGAGAGGGGGGCGGGTCATCTGGGCCTTATTTTCTTCTTCCTGCGGCCGAGCTCTGAGGGTCCGCCTT
>045_KDM4A_NM_014663.2_hg19_chr1:44116543_44116683_minus
TCGCGCCCATAACTCGCGAAGCTGGCCAATCATAGGCGGGCTCCTGGTCACCCATAACTAATCAGGGTTGAAAGAAGCTAGTACCTGGAAGTGGGCCGGTCCGGTAGATGGGTAAGGGCGGTGAGGTTACTATAGGATGTCGCTAACGAAAGGATCTGAGGGTCCGCCTT
>045_LOC101929592_NR_125986.1_hg19_chr1:44192801_44192941_plus
TCGCGCCCATAACTCTGAAGAATCAGTAGAAATTAACTTGGTAAAAAGTGAAAGTGGATGGCTGAGTGGGACCAGCATTCAGAAGGCAGGTGCCTGCAGAGAAAGCCATCAGTTTTAACAAGAAATGCTGTATCAGAGATGAAACTAAACCTATTCTGAGGGTCCGCCTT
>045_LOC101929592_NR_125986.1_hg19_chr1:44193019_44193159_minus
TCGCGCCCATAACTCTTTTATTACCCTACCATAGAATCACATTTCTTTCCTTAGTGCACTTCTCTCACTTGAGAAATGCCCCCATTAATGTTATTACTTGATTAATATCGACCTCCCTTTTCTCCTTCCAGGGCTGAAATTGTGTCTGGTTTTGCCTGAGGGTCCGCCTT
>045_MED8_NM_001001653.2_hg19_chr1:43855043_43855183_plus
TCGCGCCCATAACTCCCCTGCTATATCGGCAACCAACAGCCTCCATCCAGCAGCTTAGGACAGGGCCTGAGCCAACCCACCACCTTCTTGAGCCGTCTTCCTTGGACTGCATCTCAGCCTCCCCGTATTACAACCTAATCCTTTCCCACGCCAAGCTGAGGGTCCGCCTT
>045_MIR6079_NR_106727.1_hg19_chr1:44303453_44303593_plus
TCGCGCCCATAACTCGCAACATAATGAAACCCTGTCTCTTAAAAAGAAATCTGTGAGAATCCAGTTAAGTTCCTTTTACAGATACCATCCAGGGGCCTGACTTATTTATCTATCTATTCCTTTAGGGTTGGGGATTTGTTTTGTTTTTACCCTTACTGAGGGTCCGCCTT
>045_MIR6079_NR_106727.1_hg19_chr1:44304401_44304541_minus
TCGCGCCCATAACTCAGTAAGCAAGACCCCTTAGCAGCATTCGGTAAAAGGAACTCCCTGGGTTATGCACAGATTCTTTCAGGTGCCAAAGAAGTCAGCAGCTCCAGAATGCAAAATGGACAGAGAAGGAAAGTGCTAAAACTCAAGACAGCCTCCTGAGGGTCCGCCTT
>045_MIR6734_NR_106792.1_hg19_chr1:43833029_43833169_plus
TCGCGCCCATAACTCTGTACTGTGCAGGGGGTGGAGGGTGGGTCCGGGCCACAGGTCAGTGCCTGGGGGAGCAGGACCCACCAGGATTGGGAAAGCCAAGTAAAGCCCCAGACTCGCCACCCACCCACCCACGTGGGACCAGCCTGATGAGCTAACTGAGGGTCCGCCTT
>045_MIR6734_NR_106792.1_hg19_chr1:43834030_43834170_minus
TCGCGCCCATAACTCCTAACGCTTAGGGCTCCTCCAAGTGTACAGGCTCGTGAGGCTTCCCTCCCGCTAAGACCAGTGCGCCCTCAGCACACGCAGTGTGGTCTCGCCCGCCGCTCTGCGCTCGCCCTGCAGGAGAGGGAGCTCTTTGAAGGCAACTGAGGGTCCGCCTT
>045_MIR6735_NR_106793.1_hg19_chr1:43913278_43913418_plus
TCGCGCCCATAACTCACGCCAGCTCTTACCACATGAAGCCATTGCGAATGGCCCGGCCAGGGGGCCCAGAACACAACGAGTATGCCCTGGTGTCGGCATGGCACAGGTAAGGCTGAGAGGGGCATCCAGCATGCACGCTGCAGGAGCTGGGGTTGCTGAGGGTCCGCCTT
>045_MIR6735_NR_106793.1_hg19_chr1:43913509_43913649_minus
TCGCGCCCATAACTCTGCTGACCGCAGAACGTGCCGCTCAGCCTCTCCTTGCTCCTCAAAGGGTGCAGCACAGTGACAGACAAGCAGAGACACATCAAAGTCATCCTGGTGTCGAAGTCCCTCAGAGTCCAGGTAGGAGCCAGAACTGTGCAGGACTGAGGGTCCGCCTT
>045_MPL_NM_005373.2_hg19_chr1:43803623_43803763_plus
TCGCGCCCATAACTCACCTATGCCCAGGAAGAGGGAGCCCTGGGAGGTGATGCAGGGCCCCGGGAGGGGAGGTAGAGTAAGAGGCTCTCCTGCTGGTCCCCTCCCCTTCCACATAAACATGCCTGGGAGGACCCAGGGCCAACTCACCAGCTGTTCTGAGGGTCCGCCTT
>045_MPL_NM_005373.2_hg19_chr1:43804437_43804577_minus
TCGCGCCCATAACTCTGTTGGGCATTTCTAGCTCTAGATGCCAAGGCTGGGAGGAATGACAAGGGAGTCTTGGGGTGCCTCAGGGGGTCTGGTAATAGGGGTATCCGTGCTGAGCTGGAAGGGCACAGGCAAGTCTGATTCCGGGAGCTGGACTGCTGAGGGTCCGCCTT
>045_PTPRF_NM_002840.3_hg19_chr1:43995439_43995579_plus
TCGCGCCCATAACTCAGTAGGTCTTGGAATAAATCTTCAGGTAGGTTATTGGTTTCACCCAGAAATTTCTAGGGTCATTATTTGAGTTTGGTATGAGAAGTCAGAAACTCAGTACTGACATTTAAATTACATTTAGAGGGCATTATCATGTCTTTCTGAGGGTCCGCCTT
>045_PTPRF_NM_002840.3_hg19_chr1:43995754_43995894_minus
TCGCGCCCATAACTCAACACCAATGCACTCTGAATTCGATTCTCAATTCCAGAGTTGGGATTGGGTCACCATAAAAGGACCCCCAAACACAGATACTGACCTGAAACCCCACCCAAACTTGAGACCATTTAGGACCCTAAACCAACCCAGCTTTACTGAGGGTCCGCCTT
>047_LOC100507431_NR_125383.1_hg19_chr11:130730992_130731132_plus
TCGCGCCCATAACTCATGACAAGTCGATATCATAACGAATTTGTTGTATTTCTTGGTCAGGGAAGAAGGAGAGAGAAAAAAACCAGTGCCTAGTGATGACGCCAAGTCAAGGTAAAACCTGGCCAAGGGTGGACCTGGCTCCAGTGTCTCTTCCACTGAGGGTCCGCCTT
>047_LOC100507431_NR_125383.1_hg19_chr11:130732088_130732228_minus
TCGCGCCCATAACTCTTCTACACCAAGGTAGCTATAAAGGCTTGCTTTCTAGGCTGGGTTTCCCTGCACAGGCCCACTGAACCACTCAAACCTCAGAGGTGGAAGTGCCCAGCGGGCCTCATGGTCAGCTGGGGATAACGGAGTCATTTTCGCAGCTGAGGGTCCGCCTT
>047_LOC103611081_NR_125382.1_hg19_chr11:130739396_130739536_plus
TCGCGCCCATAACTCTCTAGGGGCTATTTTATATTTTCCAATGTCTGAACTGTTTTTACAACAGATTTTCCACAGAAAGCTCAACAAGTCACTAAACTTTCTGAGTCTCAGAATCTGGGACTTAAAATCAGGGGAAGAGATGTGAATGGCTAAACCTGAGGGTCCGCCTT
>047_LOC103611081_NR_125382.1_hg19_chr11:130740222_130740362_minus
TCGCGCCCATAACTCTGTTTAGGTGAGGTAAAGAAATCCATTACTCAAATGTTTCATCAGAGGCTACCCCCTGTTCAGGTGTGCACCCTGCACCCATGTGGGTTTGCGGATGGCATATAACACTTGCAGCAGCAGAGCTCGTTGCCACACATCCACTGAGGGTCCGCCTT
>047_SNX19_NM_001301089.1_hg19_chr11:130785935_130786075_plus
TCGCGCCCATAACTCTGGGTGCTGTTCAGGGAACCGGGGCTCCAGGCCCTCAAAGTCCTACAGGCACTGCAAAGCGACAGCTGCAGCTCCGCGTCTCCCCATGGCTACCACTAACAGAGCCCTCCAACTCGCCCCTTCCAGCTGAGGTGTGGCTTCTGAGGGTCCGCCTT
>047_SNX19_NM_001301089.1_hg19_chr11:130786988_130787128_minus
TCGCGCCCATAACTCTCTCCTTCCCCTGAATTCCTATAAGATTTTGTATTTTACTATATCGCACGCTGACTGGCATTACTAGATAGCCAATCGCGTTCAAAGCGCTGGCATCCCCAGTTAGCAGGAGGTCCTGGAGGACAAGGTCTGCTTCTATTCTGAGGGTCCGCCTT
>048_ARHGAP9_NM_001319851.1_hg19_chr12:57872741_57872881_plus
TCGCGCCCATAACTCTTCTGAGAGCCCCGGAGAGAAAACACACTACCTTGAGGTTCATCAGGGGAAGGAAGAGCTTGAGGGGACAGTGGAGAAGCAGGAGGTAAGGTCTCACCGTCTCGCTGCGACTGCGGCGCGGGGGCTTCCAGGACTTGCAGCTGAGGGTCCGCCTT
>048_ARHGAP9_NM_001319851.1_hg19_chr12:57872975_57873115_minus
TCGCGCCCATAACTCCCAGCTCTGTGCCCTCTATGCCTTTACTTATACTGGGGCAGATGGCCAGCAGGTGTCTCTGGCTGAAGGGGATAGGTTCCTACTGCTTCGAAAGACCAACTCCGACTGGTGGTTGGCAAGACGCCTAGAAGCTCCCTCCACTGAGGGTCCGCCTT
>048_GLI1_NM_001160045.1_hg19_chr12:57852600_57852740_plus
TCGCGCCCATAACTCTCCCCCTACCTTCACCTTTTCTTTTCCCCCTTGACCCTCAGACTGAACAGTTAACCCACTGACCTTCCACACCCAAGGGGGTGGTTCTTGGAAGCAGAGCTAGGATGTGGGAGGTCTGCCTGTGGGGTTGAAAAAAAGGGCTGAGGGTCCGCCTT
>048_GLI1_NM_001160045.1_hg19_chr12:57853356_57853496_minus
TCGCGCCCATAACTCGGCTGGCCCCAAAGAGGCCCCGACAACCAGATTGAGGAAAATATTGCGGGGCAGGGGGAGAAGTTCAACCGAGAACGATAATAGTGGAGGTAGGGTAGTCGCCTTTGGTTGGTGCTAACTGAGCATTCTGCCATCCTGTGCTGAGGGTCCGCCTT
>048_GPR182_NM_007264.3_hg19_chr12:57388606_57388746_plus
TCGCGCCCATAACTCTGTGCAAAAGGGCTGAGGAATGAAGTGCCAGGAGAGAGGTGGAGGTTGGAGACCACCTAGGAATGGTGGGTGTGGGGGGATTGAGGGGGTTGTTGAGGGGGAACTGGCTGGGGGTGGGGAGAAATGTTGGTGGACACCAACTGAGGGTCCGCCTT
>048_GPR182_NM_007264.3_hg19_chr12:57388927_57389067_minus
TCGCGCCCATAACTCTCTCCAAGGTCACTGGTAGGCACTGCGGTGACCCCCTCCGAGGGGCCAGGCCCCCAGCTGGGTTTCACTGACATTGGGACCAGCACACGCCTATTGGGATGAAGGGAGGGTTGGAAGGGAAAGCAGACCTCGAGAGCCTTCTGAGGGTCCGCCTT
>048_INHBC_NM_005538.3_hg19_chr12:57828309_57828449_plus
TCGCGCCCATAACTCTGAGGAGGAATTTAATCTCTCACCTTTGAACCCCAGGCCTGGCAGCTCACATGGATAACAACTGTCTCCCAACATTGGCCCAGGGACGTGTCTTTCCCTAAACAAACCAACCTCTCCTCACATCCCCCACTCTGTACTTTCTGAGGGTCCGCCTT
>048_INHBC_NM_005538.3_hg19_chr12:57828661_57828801_minus
TCGCGCCCATAACTCAAGAAGCAGCTCCCGCTGGCTCTCCAGTTCCAAGGTGGGCCCCCCACATGCTGGACACTGACCGCCAGCTCTGGGAGTGGCCACTGTGGTTGGAGCCAGGAGGAGAAAGGCCAGAAGCAATGAGGAGGTCATTGCTGGGGCTGAGGGTCCGCCTT
>048_INHBE_NM_031479.3_hg19_chr12:57849141_57849281_plus
TCGCGCCCATAACTCTACTTTCAGCCTTCCTGAGTCCCAGACAATAGAAGACAGGTGGCTGTACCCTTGGCCAAGGGTAGGTGTGGCAGTGGTGTCTGCTGTCACTGTGCCCTCATTGGCCCCCAGCAATCAGACTCAACAGACGGAGCAACTGCCTGAGGGTCCGCCTT
>048_INHBE_NM_031479.3_hg19_chr12:57849860_57850000_minus
TCGCGCCCATAACTCCTCAAGCAAAGAGTGCCAGGAAGGGTGGGGAGCACGTGCAGCCACAGGCGGGCATGGTACAGGTGGTGGGACCGAGGAGTGGACAGGTGAAAAGTGAGCAGGGAGCTGTAGGCTGAAGTGGAGTCTGCCCGAAAGACAGACTGAGGGTCCGCCTT
>048_LRP1-AS_NR_131938.1_hg19_chr12:57542386_57542526_plus
TCGCGCCCATAACTCTGTATTCCCTTCACCTTGGAGGATGCCACCACTGTAGAAAGAATGAGGCAGACTGCAAGATTGGGGTCCTGGGAACATGGGTGTGTATGGTGAGGGGAGGTTCTGAGGTTGTAAATAGAGGCCTTGAAGGAAATCGGGTTCTGAGGGTCCGCCTT
>048_LRP1-AS_NR_131938.1_hg19_chr12:57543035_57543175_minus
TCGCGCCCATAACTCGGAGACACAGGGCTGGCCCGGGCCAGGAGAGAGGAGGAGCAAGAGTGAGCTGTTAAATGATTAGGAAACTCAGAACAGGAATGGGAAGCAAAAGTGCCAGGATGCAGGGGGCCTAAGGCCAAAGAGTGGGGTGGCTAGAGCTGAGGGTCCGCCTT
>048_MARS_NM_004990.3_hg19_chr12:57882118_57882258_plus
TCGCGCCCATAACTCACTCCACGCCTTCTTCCCTCCCAGTCACATCTTTCACTTCCTTTAATTACCCTCAATATAATACCCTTCCCTTATCTCTCTCCTCCCCTCTTCCGTCTTCCCGGTCCCCGCCTCACCCCAGTAAACTGCTCTTCCCTTCCCTGAGGGTCCGCCTT
>048_MARS_NM_004990.3_hg19_chr12:57882681_57882821_minus
TCGCGCCCATAACTCAAGGATAATAGGAGAAGTGGTCGATTGGGGTGTGTGGCGAGGGCTAGGGGTTTGGCAAAGACAGCTGCAGAGAATCTGGCGTGTTTCGGTCCCGCCCCCCCATCCACCGCCCACCAGCACCAGCACGAGTACCTTCCGGGCTGAGGGTCCGCCTT
>048_MIR1228_NR_031597.1_hg19_chr12:57588129_57588269_plus
TCGCGCCCATAACTCCCACCAGGTGCCACCGACTGCAGCAGCTACTTCCGCCTGGGCGTGAAGGGCGTGCTCTTCCAGCCCTGCGAGCGGACCTCACTCTGCTACGCACCCAGCTGGGTGTGTGATGGCGCCAATGACTGTGGGGACTACAGTGACTGAGGGTCCGCCTT
>048_MIR1228_NR_031597.1_hg19_chr12:57588866_57589006_minus
TCGCGCCCATAACTCAGGTCTAGCAGTGGAGGTGATGGTTCGCCGTCGTCTGCAGGGGTGTCTGTGTGTGGGGTGGAGTTGGGTGGGGTCTGTCCCTCCCTGGGGCACCTCCCCCGGCCCAATCCCAGCTTCCTTACCACAGTGAGCAGCCTCGTCTGAGGGTCCGCCTT
>048_MIR616_NR_030346.1_hg19_chr12:57914133_57914273_plus
TCGCGCCCATAACTCCTAAAGAGCGGACGCCCCAACTTTGAGGAGACGGGAGGGTAAAAGGTAGATGGGAATCAGTACTCGCCTCTCTCCTCAGGTTCCAGCTCTGATTTTGGCTCTGTCGCTGCCACCCGCTCATCTTTAACATGATACGCTCACTGAGGGTCCGCCTT
>048_MIR616_NR_030346.1_hg19_chr12:57914853_57914993_minus
TCGCGCCCATAACTCGATTACAGGCGTAAGCCACTGAGCCCGGCCAGGAGACCTCTTTAAGAAGACTCGAGATGTCGACAATCCCAGTGGATGGATACCAACTTTAAAAAGAAAAGTTCAAAAGGCCTATGTGCCCATTAGCTGGGAGGGGCCAACTGAGGGTCCGCCTT
>048_MIR6758_NR_106816.1_hg19_chr12:57906209_57906349_plus
TCGCGCCCATAACTCTTGGAGAGCTGCTATCTTGAGTTAGGAGTTGAGCTGAAATAGGAAATAATTAAAATGAGAACTCAACCTAGAGAAACGAACAAGAACCTGAAGAAAGCAAAAGTCTAAAGCTAAAACTCTTTAGTAGATATAAGCAAAGACTGAGGGTCCGCCTT
>048_MIR6758_NR_106816.1_hg19_chr12:57906472_57906612_minus
TCGCGCCCATAACTCCCCGTGTCCTGGGCCATGTCCCCAAACACTCCCACACCGCGGCTCTTAGAGAATTTCCCATCCTCATAGTTCAGGTACTCTGGACAGAGGAGAATGAGTGAGAACCATCTGCTCACATCACATCCTTCCCCTCTCTAGCCCTGAGGGTCCGCCTT
>048_MYO1A_NM_005379.3_hg19_chr12:57444278_57444418_plus
TCGCGCCCATAACTCAGGCAACATGGCGAGACACGTCTTTACAAAGAGTGTCTTCCTAGCAAAAAAACAGTACCTCCCTCATACCTACTCTTCCTATCTTATCGGGAGTCAGGGGATGTTAATGAGATTACTTGGAGAGCTAAGCAGACAAAATCCTGAGGGTCCGCCTT
>048_MYO1A_NM_005379.3_hg19_chr12:57444927_57445067_minus
TCGCGCCCATAACTCAATAAATTATGTAAAGGCAGGTTGATAATAGAACTGCTGATGTGCCAGGCTTACGCAGAGTGCTTCTGTGAGAGCCATAGAGTTTGGACCTTGCACCAAGCAGCCATAGCTGAGAGTTGGAGAATCAAGTCTCTCTTCAGCTGAGGGTCCGCCTT
>048_NAB2_NM_005967.3_hg19_chr12:57481214_57481354_plus
TCGCGCCCATAACTCCCTGCAGAGCCCCACGCTCTCAGGCCCGCCTTAAGTGCACACTATACGGGAGTCAGATGCACGCACAGGAGAAGCCGCACAGCCCAGCCTTCGCTAACTTTTCCCGGCTCACTGCTAACATTCACACGTCCAGCACCACACTGAGGGTCCGCCTT
>048_NAB2_NM_005967.3_hg19_chr12:57482039_57482179_minus
TCGCGCCCATAACTCTCCTAGATATCCCCGCGCCCCTCCTCAGCCCCAATGGAATAATCTGAGGGGGTCGCTCTCAGAAACCCAGGCCTCCATGCTAGCCTGGAAAGTTTGGGAAACAGGAATGGGAGGGTTATGCTGCACGCCACCACTTAGGTCTGAGGGTCCGCCTT
>048_NEMP1_NM_001130963.1_hg19_chr12:57471920_57472060_plus
TCGCGCCCATAACTCACTGCATTTCTGTCAACTACATCCGTTCTGCCACCCGTGCCCTGCGTCCTGACAGAGCATACGCTCAGATGGTGTTTGCTGATTTGCCGAATGAATGAGATGGTCCCTTTCCCGCGGCTGCTCTGCCTGCCCAGAATGGTCTGAGGGTCCGCCTT
>048_NEMP1_NM_001130963.1_hg19_chr12:57472254_57472394_minus
TCGCGCCCATAACTCCCGGGCAGCAGCTGCCAAGGGGGCAGGTGCCGAGGGGGTTATTTTTGGAAAAGGGATTGTCCCGAGGGCGCGGGCCGTTACTCTGCAGAAGGGCGGTGGCTCTACCGAGGGCCGCCGGCGTAGTGTGGTGGAAGAAACTTCTGAGGGTCCGCCTT
>048_NXPH4_NM_007224.3_hg19_chr12:57608535_57608675_plus
TCGCGCCCATAACTCCTGGGCAGAGCGACAAGGGACCCCCGCTGCAGCTTGGAAGGCATACCCCTCCAGTCAGCATCCCCCACTCCGCCTGTCAGGACCTGCTAGGAGAAGGTCCACCAGGAGGCAGTTTCTCAAACTACCCACCCGGGAGGCAGCTGAGGGTCCGCCTT
>048_NXPH4_NM_007224.3_hg19_chr12:57609845_57609985_minus
TCGCGCCCATAACTCAAGTCTGAGCTCCCTTAGCCTCTGGCTCTTCGCCCGAGAGCCTCAGGGAAAGAGGCCTTGGAGTGGGGTTGGAGGCAGGGAGGGCATGGGAGGAGAGACTCCCCTTCCAGACAGCCTCCCCCTTCAGTGGGGCACGAGAGCTGAGGGTCCGCCTT
>048_SDR9C7_NM_148897.2_hg19_chr12:57327907_57328047_plus
TCGCGCCCATAACTCAACCAGCTGTTTGGCCAGCAGGTTCCCGAAGCCAGAGTCACAGCCTGTGATGAAGACGTACTTCTCTGAGAGGTTGCCAACCAGATTGCAGTTCTTGAACCAGCGATACATAAATGAGAGGTCTGTGAGGGCCGCCATAGCTGAGGGTCCGCCTT
>048_SDR9C7_NM_148897.2_hg19_chr12:57328372_57328512_minus
TCGCGCCCATAACTCCCTGGAGACCAAAATCCCCAGGCTGGGTTGGGGGCAGGGTGGGGACAGGATTTCTAGGGGAGCTGTCTGGGGTGAGTCCTCATCTTTCATTTGCCTGCCTTACACCGCCTGGGTGAGCCACCACTCATCACCAACATTACCTGAGGGTCCGCCTT
>048_SHMT2_NM_005412.5_hg19_chr12:57623434_57623574_plus
TCGCGCCCATAACTCCCTCCCGTTAGCTTTGGCGCCTCAGCGAGCTCTTCTCGCGCATGCGTTCTCCGAACGGTCTTCTTCCGACAGCTTGCTGCCCTAGACCAGAGTTGGTGGCTGGACCTCCTGCGACTTCCGAGTTGCGATGCTGTACTTCTCTGAGGGTCCGCCTT
>048_SHMT2_NM_005412.5_hg19_chr12:57623655_57623795_minus
TCGCGCCCATAACTCGCCAGAATGAGGACAGGCTCGCAGTTAACTCCACGCGCGCCCAGGGGTCTTGGGGATTCCCCAGTTACACGTCCGCTCCCTGAGGCCCCAATCCACGTGCATGGAAAAGCCAAGAGAACCCCAGAGTTTGTGACTAGGAACTGAGGGTCCGCCTT
>048_STAC3_NM_001286257.1_hg19_chr12:57645534_57645674_plus
TCGCGCCCATAACTCGGATTACAGGTGTGAGCCACCGTGCATGGCTAGATTGCTTTTTATCTGTAGGTGGTTGGAGGAGTACTTTGCTATCCTGTAAGAAAGTGAAGAATATGTAGTATTGCTTCATTCCCTCCAGCAGCTCCCAGAGACATCTCCTGAGGGTCCGCCTT
>048_STAC3_NM_001286257.1_hg19_chr12:57645789_57645929_minus
TCGCGCCCATAACTCCATCAGTTATATACTGAGGCATCAAAGGTGGGAGATGGAATCAGGGAATCAAAAGGGTTTAGGAAGTGTGAGGGTTGGCCATCCTACCTTTAAGAGTTTGCAGTTCTCATGAGGAAGGGGACATTACTTAGAAATGATTTCTGAGGGTCCGCCTT
>048_STAT6_NM_001178079.1_hg19_chr12:57504836_57504976_plus
TCGCGCCCATAACTCCGAGAGCTCCCCCCACGAATCCACCCCCATGCACTCATAGAGGCCCCCGCACCCACCTCGGAGGCAACCCCTCACCTCGGCAACCCCTCTGCTGTCTTCTCCCTTTCTCAGCGGGCACTTCCAGGCCCCATAGGTCTGTACTGAGGGTCCGCCTT
>048_STAT6_NM_001178079.1_hg19_chr12:57505152_57505292_minus
TCGCGCCCATAACTCCCCCACGTGTTCCCCCACTCGGCACAGGAGGCACACATATTCACCCCACTTTCTTCCTCTTCCTCCTCCAGCCCACTTTCTCTTCTCTGTGTCGTCAGAGCTCCAGGGAGGGACCTGGGTAGAAGGAGAAGCCGGAAACACTGAGGGTCCGCCTT
>048_TAC3_NM_001178054.1_hg19_chr12:57409576_57409716_plus
TCGCGCCCATAACTCCTCATGGTGCCTGGGAGAGCAAAGGGACAGGACTCAGGTAAAGGAGAGAAGAGGAAGATACAGCATGGGTGAAGACACAAGAGACATTCATTACCAGCAGCTTGGCTTGACCCTGCTTCCCCAGCCCCCAACTCCACTGTCTGAGGGTCCGCCTT
>048_TAC3_NM_001178054.1_hg19_chr12:57409779_57409919_minus
TCGCGCCCATAACTCCCTCCTCCAGCTGACTGAGGAAACAGACCAGTCCATGTCCTACAAATCTATCATCTTTCTTGGGAGCTAGAGTCCTCCTGGCACCACTATAGCATTGCACATCTCCTGGGGAGATATCTGATGGGGTAGCAGGGAAACTACTGAGGGTCCGCCTT
>048_ZBTB39_NM_014830.2_hg19_chr12:57399054_57399194_plus
TCGCGCCCATAACTCAAATTTTTCTCCTATTAATTTCCTCCCAAATACAAGCTTTCCTAATTCATTGAGCATATTCTTTTCCCTCATGATGCCAAATACCATGCACATGCTTGAACACAACTATCAAAGCTCCACTAGCTACTGAGGAACATATACTGAGGGTCCGCCTT
>048_ZBTB39_NM_014830.2_hg19_chr12:57400546_57400686_minus
TCGCGCCCATAACTCGAGGAGATATATAGTAATCAAACAATCTTACAACATTTTGTAAAATGCCCATAGTAGATGTTCTGAGGAGAAGCTTTTGGAACTGTGAGCGTAGAACAGGGGAGGTGAAGAGAGTTTGGATAGGGTTTTTCACTCTTCAGCTGAGGGTCCGCCTT
>049_CA8_NM_004056.5_hg19_chr8:61192615_61192755_plus
TCGCGCCCATAACTCTGTTATTATCAAATACCATACACAAAATCCCGGACTAGCAAAATATTCTATTTGTATTTGTCAACAAAGACATAATAATTTATGATTCTAGGAAATTTGGGTCATTTTTAAGTGATTAGGAAAAAAGAATACCAGAACAACTGAGGGTCCGCCTT
>049_CA8_NM_004056.5_hg19_chr8:61193225_61193365_minus
TCGCGCCCATAACTCAGAAGAGTTCCTGTTTGTTATGCAATGTGTGCACTTCATTATTTACACGATTTCACTAGGTGAATGGGAGCTGTGTACACAGCCAGGTGAGCCTGCAGCAGCGCCCCAGACTCTGACAGCGAACACCCTCTGTCTACTGCCTGAGGGTCCGCCTT
>050_ADM5_NM_001101340.1_hg19_chr19:50190560_50190700_plus
TCGCGCCCATAACTCCAGTGTGGTGGGTCTGAGCAGGCAGGAGGATGGAAGGCTTGGAGCCTGGAGTCGCCGGGAGTGGTCTGGGTTGGAAAAGTGGGTCCCGGCCGATGGGTGCGAGGGTGGGTGGCACTCAGGGTAGTCATGGAATGTGGACCCTGAGGGTCCGCCTT
>050_ADM5_NM_001101340.1_hg19_chr19:50191682_50191822_minus
TCGCGCCCATAACTCCACAGAATGGCAGCCACCAGCAGGTGCCAAGGCCGGTCCCCCCACTGCTGAGGCTGGCACTGCAGTACCTGCGAAAGGAACCCCAAACCTCCTTTGCCCCCAGGAAACAAAGCCAGACCCCAGCTGAGGATTTATTGGCGCTGAGGGTCCGCCTT
>050_AKT1S1_NM_001278159.1_hg19_chr19:50380315_50380455_plus
TCGCGCCCATAACTCCAACACGGCAGCATTTCTTGCTTCGGTTTGCCAGGCTTCAAAATGGCGGCTCAGCCCGCTTTCTCGCGACGGTGACTCAGAAATTCGTCCGGGGCCGCTTCGTTTCTGGGGGCACTGACGGCTTCATCCCGTTATCCTGACTGAGGGTCCGCCTT
>050_AKT1S1_NM_001278159.1_hg19_chr19:50380624_50380764_minus
TCGCGCCCATAACTCCGGCTACGGAGAGTGCGCAGGCGCAGTGTTCGCCCTCTCGCCACGAAGTAAACAAGTGGGAGGGTCTGAGAGCTGCACCACCTGGGGCAAGCACGCCTTGAAACGCCCACTTCCTTCTCCATATTGTATACTGGAATTGACTGAGGGTCCGCCTT
>050_ATF5_NM_012068.5_hg19_chr19:50431176_50431316_plus
TCGCGCCCATAACTCTTCCATTTTTGGCAGGGTTGGGAGATAGTTCCTATCCAGTGGAAGCTGAAGGACGGTTTGAAAGGAAGCCAAGGGCAAGGGATGGAGAAAAGGACGCAGCTGGGGCCTCGATGTCTGAATCCCTGCCAGGGGATGGGGCCCTGAGGGTCCGCCTT
>050_ATF5_NM_012068.5_hg19_chr19:50431382_50431522_minus
TCGCGCCCATAACTCGATTACAGGCGTGAGCCATCGCTCCCGGCCTCAGCATATTTTATTAATAGGAACTCTGGGGCCCAGTCTCATTTCTTCCTTACCACTTGTAAGAGCCGCAGACGTTGGACTGTCCAACACCTGCTGTCATTCTTCTGTCTCTGAGGGTCCGCCTT
>050_BCL2L12_NR_104205.1_hg19_chr19:50168534_50168674_plus
TCGCGCCCATAACTCTCCCAAAACATTTCCAACACAGAACTTCCATTCAATTCCCCTCCGACTGCCCGCCTCCCTCCTCCAGGACAGAGCACGCCCCAGGTTTCGAGACTGAACTACCCCCATCTACGGAGTCCACCCCTCCCTCTCTAGAACCCCTGAGGGTCCGCCTT
>050_BCL2L12_NR_104205.1_hg19_chr19:50168880_50169020_minus
TCGCGCCCATAACTCAAAAAGAAAGCCCCAGCGCTCTAGAGCTCAGCTGACGGGAAAGGGGGTGCGCAGCCTCGAGTTTGAGAGCTACCCGGAGCTCCAAGACAGGGGTGGGTTCCAGCTGCCCGCACGCCCCGACCTTCCATCGTAGGTAACGCCTGAGGGTCCGCCTT
>050_FCGRT_NM_001136019.2_hg19_chr19:50015684_50015824_plus
TCGCGCCCATAACTCCAGAGACCTCCAAGTTGTGGACTCCGGAGGCATCGAGTTCCTTTCCCAGTTTTGTCAAGAATTCCCTGAGCGGCAGACACCCTCAAAGTAAAAAACGGGAACCACAGAGAAGGAAAAAGAAGAACCACAAGCGTTTTGAGCTGAGGGTCCGCCTT
>050_FUZ_NM_001171937.1_hg19_chr19:50315761_50315901_plus
TCGCGCCCATAACTCCCATAGCCAAATTAACAGCTGCTTTTAGAGAGCTGGAAGGCCTCCGGGGTCATCTTCAACAGGGACTATCACCCAGGCCCTGTCCCTGTCCCACGTTCCCTCCTGGGGACCTGTCATGGAAGCTTTTCCACACCACAGTCCTGAGGGTCCGCCTT
>050_FUZ_NM_001171937.1_hg19_chr19:50316634_50316774_minus
TCGCGCCCATAACTCCGGGCACAGCTGTTTTTTCCGTTTAGAATGTAAATCATCAAAGCCTACAGGATGGTGGCTAGGCAACGCCTTGGCGCAGTCATCATCTTCAATCCGGCTTCTTGGTTCTCTTTACCTCCTCGGAGAAACTAGAAAGCTTTCTGAGGGTCCGCCTT
>050_IL4I1_NM_152899.1_hg19_chr19:50399960_50400100_plus
TCGCGCCCATAACTCGATTCCAGGCATGAGCCCCCGCGCCCGGCCTCTTTTCCCTCTTCCTCATCTCCCCAGCTCCTGACTGCTTCTCAGTCCCTATTTCTGTGGGTCCTGTCTCTCTGTCCCCCCACCACTGGCCGTGTCACTACCTCCAGCTCCTGAGGGTCCGCCTT
>050_IL4I1_NM_152899.1_hg19_chr19:50400283_50400423_minus
TCGCGCCCATAACTCAGGGACGGGGGCAAACCGAAGGGGATTCCCCGTTGTTGGCACGGTTACCTGAGCATCTATTTCTGGCCTCCAAACCACCCCAGAACTATCTGGGGCAAAAGGAAGTGAATAGACTGATTAACTTCCTCCAACCCCCTTTCCTGAGGGTCCGCCTT
>050_MIR150_NR_029703.1_hg19_chr19:50004940_50005080_plus
TCGCGCCCATAACTCTTCCGCGCCTTTACCAGAGCATTGGTGGGGGTGGGGGTGTGCCTCGGGGAATTGGGCAGAGCTGCTGTCAGAGAGGCTGCCTGCCCATGTCTGTGGGTGAGGACAGTGGAGCCTGAACTGAGATGCCTGCCTTCCCCTGGCTGAGGGTCCGCCTT
>050_MIR150_NR_029703.1_hg19_chr19:50005223_50005363_minus
TCGCGCCCATAACTCTTGGAATATAAAGAATTTCTTCAGGTTGAATTACCTAGAAGTTTGTCACTGACTTGTTCCTGAACGATGACACATGAATATATGGGCTAAGAAATAGTTTCTCTTCATAAACAATTAACAAATAAAAAAATTAATTCATTCTGAGGGTCCGCCTT
>050_MIR4750_NR_039905.2_hg19_chr19:50390363_50390503_plus
TCGCGCCCATAACTCGGTTACAGGCGTGCGCCATCGCACCCGGCCTTCAGCTTAAATTTTTGCTACAGCGTATCTAGGAGTGTCAGTTCCCTTAGCGCTCACCAGCAGCGGGCAGAGGTCTGTTTCGTCGGGCGTGCTGGGCGTCCTGCCTCCCTCTGAGGGTCCGCCTT
>050_MIR4750_NR_039905.2_hg19_chr19:50391116_50391256_minus
TCGCGCCCATAACTCTGGCATGGGGCAGAAGGGAAACCTACGCGGCCCCACCCCCACTGCGCTCCCAACTAACCAGGCTTTCAATAATCCCACACTAAACACCTGCTCCCCGGAGGTACTGCGGCCCTGGGCAGCGCCCAGCTCAGGGGGGACAGCTGAGGGTCCGCCTT
>050_MIR5088_NR_049811.2_hg19_chr19:50185491_50185631_plus
TCGCGCCCATAACTCGTCAAAGCCAACAAGTTAGACCACGGTGAGCCCAGAAAGAGGATGGGTTTGTGGGAGTGGAGGGGGTGATGCCCTGCTTCCCCAGGGCCCTCTGAAGAGCAGTGGGGTCTACAGATGACCACAGATTCAGCAGCTCCCAACTGAGGGTCCGCCTT
>050_MIR5088_NR_049811.2_hg19_chr19:50185926_50186066_minus
TCGCGCCCATAACTCATCTCAAAAAAAAAAAAAAAAAAAAAAAAATGCTGGGGATGTACCTATGATGGTGGTCATGCAAAAGAGCGGATGCCGCAACATCCTGGAAAGTGTTAAACGACATGACAAGCAGGTGTAAGAAGCCAAGGGCAAGAGGCCTGAGGGTCCGCCTT
>050_MIR6799_NR_106857.1_hg19_chr19:50294052_50294192_plus
TCGCGCCCATAACTCAAAAATACACCCATTTTCTCAGTTTGTTGTGGAGAGAAGATAAACGTGTGAATCCACCCAGAGACCTGTGGGAGTGCTGGACAGGCCGAAGGGGTCCGGGGGCAGCTGTTCCTGCTGTCGTGTTAACATCACGCTGATTCCTGAGGGTCCGCCTT
>050_MIR6799_NR_106857.1_hg19_chr19:50295069_50295209_minus
TCGCGCCCATAACTCACACTGTCCATGCTGTCCCTGTGGGGACACCATGCAGGGCAGGGGAAGCAGAGTCAGTGACCCCAGCCCTGCACACCTCCCCTCCTCTCCTGTTCCTCCCAGGAAGGGTGTGCGAGGCCAGCGAGAGGGACAGACAGCCACTGAGGGTCCGCCTT
>050_MIR6800_NR_106858.1_hg19_chr19:50333052_50333192_plus
TCGCGCCCATAACTCACTTCTCCATTGTGTCTCCCCGGAAGCTGCCTGCGCTTCGGCTTCTGTTTGAGAAGGCAGCCCCCCCGGCCTTGCTGGAGCCGCTGCAGCCTCCGACAGATGTGAGCCAGGACCCGAGGCACATGGTGCTGGTTCGGGGACTGAGGGTCCGCCTT
>050_MIR6800_NR_106858.1_hg19_chr19:50334354_50334494_minus
TCGCGCCCATAACTCCCTTCTTCTGCCCCTCCATCCCCAGAACAGCACTTGGCCAGCCGCAGGACCCCAAATGCTTGGACCTTGCAGGATTCGAGGACTCGTAAGCTGTGCGATGCCCTGGACTCCCAGACCCAGGGATTCCTTGGGTTTCTCGGCTGAGGGTCCGCCTT
>050_NOSIP_NM_001270960.1_hg19_chr19:50084127_50084267_plus
TCGCGCCCATAACTCGGGAAGCCCACTTTCCCAAATATATCATCCACTTTTCTTGCTGCATCTTAAAACAATTGAGAAGAGACAACTACGCTCCCATTTTACAGACAGAGCCATTGGGAAATTGAAAATCAAAGCCGTTCAAGTCGCTCTCAGGACTGAGGGTCCGCCTT
>050_NOSIP_NM_001270960.1_hg19_chr19:50084458_50084598_minus
TCGCGCCCATAACTCCCCGTTTCTGGCAGGTGGGCGGAACTTGCCATTACCTGCCCTGGGCGGGACTCAGGTAAGGGACAAAGTATTTAAAGGGACCTTGGGATAAAGGACTTAAAGGCCAGAGCTCCATGAGGAAGCCAAGGTGTCGAATACCACTGAGGGTCCGCCTT
>050_PIH1D1_NM_017916.2_hg19_chr19:49954894_49955034_plus
TCGCGCCCATAACTCCGAACCCCAGTGCCTGCTCTGGCCCTCAATCGACTCCGGATACCTACTATCCTGTTCAAAAACCTAAGACTGGCCTAAGACTACATTTCCATTCAAGACCGAACACCATCGTCAAATCCGTGGGGAATATGTGTCTCTAGCTGAGGGTCCGCCTT
>050_PIH1D1_NM_017916.2_hg19_chr19:49955072_49955212_minus
TCGCGCCCATAACTCCGCCTTGGGGTTTATTTTTGATTGATGCGAGGGGCGTGGCTTGTCGATAACGCGATACCAGCTTGTGAATGAACACTGGGGTACTCGGAAGTGTGGCATACTCCAGTCCTGTGTTTACCGATAGACCGGAAGTGTGGCTTCTGAGGGTCCGCCTT
>050_PNKP_NM_007254.3_hg19_chr19:50370139_50370279_plus
TCGCGCCCATAACTCTAGCTAATTCTAAATCAAGCACAAACTTTATCTTCCTGTACTCCCTAGAGAGCACCTTCCGACTTCGGGGCTGGCTGCACCACTGCAATCCCGCGTAGCAGCCAAGCGTCCCTCTGGATTGTTCCCGCTTTTGCAGCAGGCTGAGGGTCCGCCTT
>050_PNKP_NM_007254.3_hg19_chr19:50370988_50371128_minus
TCGCGCCCATAACTCGAAGCCAAAGAAGGACTTAGGGGCGCTGTCGGGGGCGGAGGTTTCCTCGACTGACAATGACCATCAGATGGGAAAAAAATCTTCCTCCCTGGGATGAAAATTAGAAGTCAAGGTGGAAAGAGGCAAATCTGCTAACGGAGCTGAGGGTCCGCCTT
>050_PRMT1_NR_033397.4_hg19_chr19:50179542_50179682_plus
TCGCGCCCATAACTCCACCGAGTGGACGAGGAGTGATAATTCCTTTGAGCCAATCGTTGGTGCCTGAAGCCCCGCCTTCTTCCCTACCCGTGGGCCAATTGCCGTGTTCTCCTTGAGGCCGGCCGCTTGGCGAGGGTGGGCCAAAGGCTGCGTGACTGAGGGTCCGCCTT
>050_PRMT1_NR_033397.4_hg19_chr19:50179809_50179949_minus
TCGCGCCCATAACTCCTCCCAACCCGGGGGGAGTCTGGAGGAAAAAGGGAGCTTGTGCTCATTACCTGGGGGAAAAACGGAATCGGTGAGAGGCCCAGAGAGAGGAAGGGCATAGCTGGGGTCCCGAAGCAAGTGAGGAATAGGAGTCCGTCGTCCTGAGGGTCCGCCTT
>050_PRR12_NM_020719.1_hg19_chr19:50094263_50094403_plus
TCGCGCCCATAACTCCCGGGCGCATCGGAACTGGTTTTCTGTGCAAACGCGCCCTACACCCCCAGGCCCTGCTCGCGCTCAGTCTCTCTCTCACTCTCCCTTTTTTTTTTTTTTTTTTTGCATTTGCACGGGATTGTGGGAGGAAGCGGAGCGCACTGAGGGTCCGCCTT
>050_PRR12_NM_020719.1_hg19_chr19:50095255_50095395_minus
TCGCGCCCATAACTCTGCGTTCTAATTCTTCTCTTCTTCCCACCTTTGCAAGAGCAGTGCCTGGGGCGCGGGGGGGAGGGGTCACCAAGCCGGGAATCCAAGGATGGGGGGAAGTCCAGGCCTTGCTTCGCCAGTCCCTCCCACCTTCCCAAGGCCTGAGGGTCCGCCTT
>050_PTH2_NM_178449.3_hg19_chr19:49928676_49928816_plus
TCGCGCCCATAACTCTGTTCTGCAACATTCACCGTTCTCTGCATCCAGCTCTGCTTATCTGCTGTTACCTTGGACACCAGAGCAGGTAAGAGACCCCAGGACCTCAAGTAAGCCTGTCCCATCGATGTGTCGGCCGCCTCCACCTCCACCTGAACCTGAGGGTCCGCCTT
>050_PTH2_NM_178449.3_hg19_chr19:49929173_49929313_minus
TCGCGCCCATAACTCTCCTTCCTCTCCGAGGTCCCCCGGGACACCTTGACTCAACAGTTGTTTACACTACAGGAGGCTCCTAACGGCTGAGGGCTGGACTCATGGATTTGAGGGAGGAGGGAGACATTTGGGCTCTGGGTTAAGAAGGTTGCTGGCTGAGGGTCCGCCTT
>050_PTOV1-AS2_NR_110730.1_hg19_chr19:50362917_50363057_plus
TCGCGCCCATAACTCCCTCGGGCTCCTGAGTTGAAGCCATGGCCGGTTGGCTCAGGTGGCTGTGGTGAGGTGGCCCCAGACACAGCCTGGCCTGCCCAGGAGCTCTGAAATGCAGGTTCTTGGGCCCTTCCCGACAGAGCCTGTTGGCCTTTGGCCTGAGGGTCCGCCTT
>050_PTOV1-AS2_NR_110730.1_hg19_chr19:50363140_50363280_minus
TCGCGCCCATAACTCTCACACGATGCTTTGTAGGAAAAGTGCACGCAGCCGGCCTGGCAGGCACAGGGCGTGGTGTCACCAGACAGCACCACAGGGACCAGCATCCCTCCAACCACGGCATCATGCCGTGGGCTCCATGAGCCAGGCACAGCCTACTGAGGGTCCGCCTT
>050_PTOV1_NR_130963.1_hg19_chr19:50354732_50354872_plus
TCGCGCCCATAACTCCCCATAACCACTCTAGGGTTAGGTATTACCCACGTTTAAGGAACAAAAATCGAGGGAAAAATCTTATACAACTACTAGTAAGTAGTCATTCCATTTTAGCAGAGCGAATGAGCGAATCCACGGAAGGCCGGGGAGCGACGCTGAGGGTCCGCCTT
>050_PTOV1_NR_130963.1_hg19_chr19:50355450_50355590_minus
TCGCGCCCATAACTCTAAGTCTCGGTATCCATGTTTATGACCCCAGGAAGCCTGTTTAAGGTTTCAGTAGGGCTGCCACAGCTCTGTGCCATCCACACCGCTGAGGCAGTGTATTTAAGAAGCGGACCCGAGCGCGAACCCAGGGGAAATCTCACCTGAGGGTCCGCCTT
>050_RCN3_NM_020650.2_hg19_chr19:50030318_50030458_plus
TCGCGCCCATAACTCATTACAGGCATTGAGCTACTGTGCTCAACCTGAGGTCATGTATTTTTAATTCATAACTTTTACAAATATTTACTGGATGACTGCCATGCCAGGCATTTTGAGGAATTCTTGGCTACTGTCTGACCACCTGAATCCTTGGACTGAGGGTCCGCCTT
>050_RCN3_NM_020650.2_hg19_chr19:50031539_50031679_minus
TCGCGCCCATAACTCGATTACAGGCATGAGCCACCACGCCCGGTCTCAAAGGTCCTCTTTAGGCCTCAATTTTAACTTAATTTCTTTTTCCCAAGGATAGAAGGTAGAATTTCATTTCTCACAAAGAAATGAAGTTCAGTCCACGCCATTTCTCTCTGAGGGTCCGCCTT
>050_RPL13A_NM_001270491.1_hg19_chr19:49993279_49993419_plus
TCGCGCCCATAACTCAACCCCATGCACCGCTCTGAGACCTGCCAGCCACTCTTCCCCAGGGTTGGGGACTCCAGGCTCAAGAAGTAATTATGTATTAGGCTAGTTTTTCATTTAAACAGGAACTTAGCTCTGGCAAGTACTGCGCTGTGTCTGGACTGAGGGTCCGCCTT
>050_RPL13A_NM_001270491.1_hg19_chr19:49994057_49994197_minus
TCGCGCCCATAACTCAAACAATGTAGGTAGTTGCGGAACATCATGGACGCCACAGGTAAGGCCGCTGCCTGTGGGGTTTGGCATAGCTCACCTTGTCGTAGGGCGGTGGGATGCCGTCAAACACCTTGAGACGGTCCAGAGCGGCCTGGCCTCGCCTGAGGGTCCGCCTT
>050_RPS11_NM_001015.4_hg19_chr19:49999160_49999300_plus
TCGCGCCCATAACTCGATTACAGGCGTGAGCCACCGCGCTAGGCCGAGAGTAACTTTCACTGCACCTCTGAAAGTTCGTGGGCAGCTCCTGCCCCTAACAAAGATGGCGACGCCGCCACACATGCTCCTAGCACTCCCCGGCCGCCCACCCTTCACTGAGGGTCCGCCTT
>050_RPS11_NM_001015.4_hg19_chr19:49999977_50000117_minus
TCGCGCCCATAACTCGCCCACCCAGGATTCACTCCTTATGTAGTACATAAGGATTCAGAATTAAATACCAGACGGCAGGCTCCCTGGATTAGCCCTTAGGAGTCCGTTTCCACAGAATTACCCCTGAAGACCGGAGAACTCCAAAAAAACCTTCTCTGAGGGTCCGCCTT
>050_RRAS_NM_006270.4_hg19_chr19:50145031_50145171_plus
TCGCGCCCATAACTCTGGATTCTGAGAGCCCCAGAATGTGGGCAGCACAACATCCAGCAAGTCGTGCTCACTCCGCCGGACTACAATTCCCTTGCGTCTGTTCTGCCTGGCGCCTCTTACGTCACCTCCTGTTCCGCCACCCTTTCCGCGCGCGCCTGAGGGTCCGCCTT
>050_RRAS_NM_006270.4_hg19_chr19:50145622_50145762_minus
TCGCGCCCATAACTCCCAGGAGGGAGGTGGAGCTACTCCTCAAAACCTGCTGCTTCCTCGGAGCGCCCTATATACGGCCGCGCGCGCGAGTCGACGAGCTCCGCCTACCATACTAAGGCCTCGGAGACGATGCCCCAAGCAGCAGTGTCACAGGGCTGAGGGTCCGCCTT
>050_SLC17A7_NM_020309.3_hg19_chr19:49945167_49945307_plus
TCGCGCCCATAACTCGTTCCTTCACTCCTCCCCGCCCCCACCCCGCAATTCCATCCCCATCCCACCTCGTCCCCAGTTCCAATAGTCTCATCCAGGGAGTTCTTTGTTTTCTCATTCAAGGGAAATTCTTTCCCCTCAAGTCCAACGCCTACTTCCTGAGGGTCCGCCTT
>050_SLC17A7_NM_020309.3_hg19_chr19:49944394_49944534_minus
TCGCGCCCATAACTCTGAGGAGGATGCTAATTCCCACCTGGGCGCAGACTGACAGATGAACGGGCGATACCCCGGCATGGGGGTCCACCCATCTGTCCAGTTTTCTGCCGTGGGCTCCGACGGCGCTGTTCTCCCTGGTCGAGCCTTGTCCATTACTGAGGGTCCGCCTT
>050_TEAD2_NM_001256661.1_hg19_chr19:49865229_49865369_plus
TCGCGCCCATAACTCCAGAAAGCCCCGTAACCTCCCCTCGGCCACCCCAGAGGCCCTCCCTTCTCCGTAAGAAGGACCAAATGCCCCCCAGATTACACAAGGGGTCCTTCTCACTCCAAAGTGACACCGCCGCAGACGCACGCCCCACACCCCGCCTGAGGGTCCGCCTT
>050_TEAD2_NM_001256661.1_hg19_chr19:49865459_49865599_minus
TCGCGCCCATAACTCCTGCTTTGGGGTGTGTGAGTTGGGGTGGGGAGTTGCTTCTTAGGAGGTGAGGCGTGCGTTTGCGGGACCGTCTCTGAATGGTTCGCAGCCCTCTTTTTGCCCGGGGGCCCGAATTTGCTCCCGTGACCGAGCCTCAGTGACTGAGGGTCCGCCTT
>050_TSKS_NM_021733.1_hg19_chr19:50268640_50268780_plus
TCGCGCCCATAACTCAGACTCCATCTCAAAAAAAAAAAAAAAGAACTTCAAGTCCTGGGATTAATAATTTTTCTTGTGTTTAATGGGGCTGCTTTATGTTCTTCAGGGGCAAACAGCACCCCCCTCCCATATTAGAAATGGACTCTCCCTGTGACCTGAGGGTCCGCCTT
>050_TSKS_NM_021733.1_hg19_chr19:50269627_50269767_minus
TCGCGCCCATAACTCAGTAGAGAAGGAAAGAGGGGAGGGTGTCACTCCGCTCGGCTGGGATAGGTGGAGCGACGCCTGCAATTCCCTGCTGCAGAGAAGGGGTTGGGCGAGGCAAGAGAGCGTGCGGTGTTTACTGCGCAAGCGTCTCCGTGTTCCTGAGGGTCCGCCTT
>051_IMMP2L_NM_032549.3_hg19_chr7:111201685_111201825_plus
TCGCGCCCATAACTCCACATGCCCAAGCTGTTAAACTCTATAGACTGTGTGAGGCTGAAAACAGTCCGGGGCCTGGAGCCTGTGACTTTGAAGGTGGGTCCTCCAGTTCCCGATGAAAAGGTAGAATCTGGGCCCAAGTTCCCCACGAGCAGTTCCTGAGGGTCCGCCTT
>051_IMMP2L_NM_032549.3_hg19_chr7:111202904_111203044_minus
TCGCGCCCATAACTCCTTCAGTATGAAATTCCCGTTTCTCTCAAGTAAACCGCCTGTCCTGTGTTACTCACTTTGTTTTACCTGGAGGCAGCAAAACTGAATAGTTTTCCTGAGTGCTCATGAGTAGGAAAAAATGAAATGAAGAGTTGCCCAGACTGAGGGTCCGCCTT
>051_LRRN3_NM_001099660.1_hg19_chr7:110729679_110729819_plus
TCGCGCCCATAACTCCCTAACATACAGAACTGACTCAGTGCTTTCTGAGTAAATACTAGAGTATCCAGTAAATAATAAAACCTTACAATAATATTCTGAAATAAGTATTAGGTTAAATGAGATGCTACTTTTATCTTGAACTTATTTTGATTCATCTGAGGGTCCGCCTT
>051_LRRN3_NM_001099660.1_hg19_chr7:110730582_110730722_minus
TCGCGCCCATAACTCCTACTTAATTTAGCATATGTGCTTGGTGTTCAATAACACTTTTTTTTTTTTTTTTTTAGCAATGACATTTCTTGTCTGGATTGACCAGATTTTTAAAATAAAGCATATATTTGCCTCTCTGTAATTCACAACATTGGCATCTGAGGGTCCGCCTT
>052_BRCAT54_NR_109865.1_hg19_chr5:44809613_44809753_plus
TCGCGCCCATAACTCCTCGTGGGCCTCCTCAGCCCACACAACCCGGCCCTGGCCGCTGCCGCCCTCGGTGAGCCTTGGATTCCGCCCCAGGGCGGAAGGGAGAGATGGGGATTGTACTGGGTTACTCTGCCGCAGATTTACCCCTCGTCATTTCTCTGAGGGTCCGCCTT
>052_BRCAT54_NR_109865.1_hg19_chr5:44810933_44811073_minus
TCGCGCCCATAACTCATCTAAATAAATTTGGTTACTATTAGAACACTAAAGAGTACTAACTTAGCAAATGATAACTTAGGAATGATTGAGGTAAGAGTCTGGGTTATGTGGTAATTTAACTATTATGACTTAAATATAACATTCAAACATTTATTCTGAGGGTCCGCCTT
>053_EFCAB10_NR_027068.1_hg19_chr7:105222194_105222334_plus
TCGCGCCCATAACTCCAATGATTAACAAGGCTTGAAGTGCTGGCATCACAACTCAGCATGAACTAATAACAGAAGGAACTTGTGCAATTTTGAGGGTGCCCAGTGGAGAGTTCTTTTTATTATTATTATTTAAGACCTTTATTAACAGGTGCTTGCTGAGGGTCCGCCTT
>053_EFCAB10_NR_027068.1_hg19_chr7:105223014_105223154_minus
TCGCGCCCATAACTCGGAGAATGCTCCCGAAGGCCAGGCCCAACAATGCCGGCCCTACCGCAGGCAAAGGTTCCCACCTTACTACATGCGGAGACCCTATGGGTGTCGACCACAGTATTCCAGCCCTCCTGTGCAGGGAGAAGTGATGGAGGGTGCTGAGGGTCCGCCTT
>053_KMT2E-AS1_NR_024586.1_hg19_chr7:104653789_104653929_plus
TCGCGCCCATAACTCACTGTCTGTCCCTCCCTCGTTTAATCACCGCCATATAAAGGAATTCCCACTCCCCTCCCCGCACATTGTCCCACCGGTGGGGAAATCCTTCCCCGAGGCCAAGAGAAGTATAGGAGGCAGCGACGGCAACTGCACCGACGCTGAGGGTCCGCCTT
>053_KMT2E-AS1_NR_024586.1_hg19_chr7:104655512_104655652_minus
TCGCGCCCATAACTCCTAAGGCTCCGGCACAGTAAAGGACGGCGGTAATGCAAAAGGAGTGGGGGAGGAGACTGAGAAGGCTGGGTACTGGGGTGACCACTTCAGGGGCGGGTTTACCCTCTCCAGGAGAGGATGAGGAGCTAGCTGTCTCGCTCCTGAGGGTCCGCCTT
>053_LHFPL3-AS1_NR_034141.1_hg19_chr7:104445450_104445590_plus
TCGCGCCCATAACTCTACTTCACTCCCACCAGCCAGCACCCAGTGCCAATCTGGAGCAGCCAGAGGGCTCCCCTCAGGGGCCCCCATAGGCTCAGATGCCCTGGGAAAGGCCTAGTGCTTCCTTCTCCTCTTGTATCCCCTCACTTCTCCGTGTGCTGAGGGTCCGCCTT
>053_LHFPL3-AS1_NR_034141.1_hg19_chr7:104446129_104446269_minus
TCGCGCCCATAACTCCAGACTAAAAACTGTAGATGGTATGAGAAGAGAGGGGTTTGGGATAAGCCTAAAAAGCCCCATAAGAAAGCATAAATCTGACTGTCATGTAGGATTATGGCTCTCCTAAGAGCTGGGAGACTGTGGAGGCTGACTGAAGGCTGAGGGTCCGCCTT
>053_PUS7_NM_001318163.1_hg19_chr7:105148445_105148585_plus
TCGCGCCCATAACTCAGTAGTATAAACAAGCCTTGGAGATGGAAAGCTAAGTGGAAGAATATAAAGCTAATTTCTTTCTAAAGAAGAAACCTAATACAATCAAAATAACTTTATTCATAAACTAAATGTACCTTTCTTTTAAGATTCCCGAGAACCTGAGGGTCCGCCTT
>053_PUS7_NM_001318163.1_hg19_chr7:105148932_105149072_minus
TCGCGCCCATAACTCGATTACAGGTGTGAGCCACCGCGCCCGGCCTGAAACCAGCTTTTATATAGGTGATTGTTACTTTCTACTCTTTCCTAACAGGTTTTCTTAAATGTTTTCTTGGAGCCTTAAAGATGGAGATGACAGAAATGACTGGTGTGCTGAGGGTCCGCCTT
>053_PUS7_NM_001318164.1_hg19_chr7:105161610_105161750_plus
TCGCGCCCATAACTCCCTCAATAGTCGAGGCTCCCCCAGGCCAATGGGGCATAGTCATTTCATAGATGATTAGAGGCTTGGGGATGGGGGGGAGGGAACCTTAGTAACCCTTTATTTTTGGAATGGAAAAAAAAAGTAGTCTGACGGGACCAAATCTGAGGGTCCGCCTT
>053_PUS7_NM_001318164.1_hg19_chr7:105162046_105162186_minus
TCGCGCCCATAACTCTAAAGAACTCTTAGATGCTTGGTGAAATCGCTCTCTGCCGCTGGTGCGACTCAGGCGCGGTCGCGAGGAAGGTCCAGGGTGAACGCGCGTAGGCTGGGAGTCCGCGTTGGGGCGCTCCCTGGCTTGCAGGCCGCTCCGAGCTGAGGGTCCGCCTT
>053_RINT1_NM_021930.4_hg19_chr7:105170608_105170748_plus
TCGCGCCCATAACTCATTGTATACCTGTATCAAAACATCACATGTCAGACGGCTGGGCAGCCATGGCGTCCTATATCGATGAACACGACTGTGAGCCGTTGGACCCTCAAGCAGGAGACTCGAACCAACATGGTGCTGGAGCTCGTAAGGTCACTCTGAGGGTCCGCCTT
>053_RINT1_NM_021930.4_hg19_chr7:105171417_105171557_minus
TCGCGCCCATAACTCTGGTAGCATCTCGCCTCCGCGCGAGTCCTCGGCTCCATTCGCAGCCAGCGTGGCCTGTGGAGTCTGGCTAAGGCCAGCGACACACTCACTACCCAGCCTCGGAGGCCGTAGGACTGAGTGCCACAGCGACTTCCTCTCGACTGAGGGTCCGCCTT
>053_SRPK2_NM_001278273.1_hg19_chr7:104939801_104939941_plus
TCGCGCCCATAACTCTACCTTAAGGCTTCTTTCGGATATCCTTTATCTTCTCATTTTTTAAGGTCTACCAAAAATAATCTGAACCTAAAAAGACACTAAAGCTAACACATATATTGCTAGCTAAGGAAAATTAGCAAAAGAAACATTAAGAAATTCTGAGGGTCCGCCTT
>053_SRPK2_NM_001278273.1_hg19_chr7:104940721_104940861_minus
TCGCGCCCATAACTCTTAACGTTTCAGTGCATATGGATGGGGGAGGGTGTTCTGGGGCTGGTGGAACGTAGAGGGCATTCATGGTGGTGAAAGTGGGATGTAGGAGAGGGTTTGGGTGATGATGGATAACTGGGTTCACTGTGTGCTAACTGAGCCTGAGGGTCCGCCTT
>053_SRPK2_NM_182691.2_hg19_chr7:104909047_104909187_plus
TCGCGCCCATAACTCAGGCTCCACTATTTTTCTTAAAAAAATCAATCACCCTTTGCAAAAGCAGAACAGCTTGCCCCAATACACATCTTCAATACAGCACAATACCAGCATGCAGGACAATACGTTATATAGCAAACTTGACAAGAAAAAAAAATCTGAGGGTCCGCCTT
>053_SRPK2_NM_182691.2_hg19_chr7:104910601_104910741_minus
TCGCGCCCATAACTCCTCAAGGTGAGTCTCAGCACCACCCCAGCTATAGGCGCTGTGCTCTGCTCTCCCAGTGGCTCGGCAGCTTGGCTACACCCTGTGGTAGATTCTGCTCTCTCATCAGGTATTCATGCCGCTTTTATAATGCTCATTGAAGTCTGAGGGTCCGCCTT
>054_LOC349160_NR_046103.1_hg19_chr7:136848650_136848790_plus
TCGCGCCCATAACTCATCACATGCCAGATTAACTCAGTGAAAAGAAAGCCACACTTTAATCTATGTAACTTTTTTCTTTTAGTTACAGGGCAAAAGAGAAACTCCTATCCGTGCTCAAGGGAAAAAATAATAACACACAAAACAGAAGGCGCCATCTGAGGGTCCGCCTT
>054_LOC349160_NR_046103.1_hg19_chr7:136848852_136848992_minus
TCGCGCCCATAACTCATCCAGGAGAGGGACAGAGGTGGTCGGTTGGTGCGACTCATAAACAACCTCTTCAGCACAACCTGGTTGAATGTGGAGTTGTTCCGTCTGACCAGAAACCTGTACAGTTTGACCAACAGCCTCAGGTAGACCAATATCCTCTGAGGGTCCGCCTT
>054_PTN_NM_002825.5_hg19_chr7:137026953_137027093_plus
TCGCGCCCATAACTCTATTCTTCAGATGAGTGCAAAGCCACTTTGCCAAATAGGATATTTTAAATGGACAATTGATGGCATTTTAGGTTACATTTTTGGCCCCCCACAATCCTTTAATGATATTCAGAATGGAAAAGCACTCTCTTCAAACCAGCCTGAGGGTCCGCCTT
>054_PTN_NM_002825.5_hg19_chr7:137028001_137028141_minus
TCGCGCCCATAACTCGAGTTTGCCTTCACCCTGTGCCACTTTTCTGGGTGCCAGCAGATGATGGTGGTAGGGGTGAGAGAGGCTGCCTGGTGTCTTTGCTGATAGGACTGCTTTCAAAACTGACTTGCTCCAGAGGCCAAGGGAGGCATATTTTTCTGAGGGTCCGCCTT
>055_SPATA31D1_NM_001001670.2_hg19_chr9:84603320_84603460_plus
TCGCGCCCATAACTCCTGAGAGTGGCAATGCCTGGGTACAACAAATATTCCAGGCAGTATTTCAGGCTTTCAAGGCAGTGTGGTTGGTGGGGTCCAAGTTAAGAGCTCCAAACAGTAAAGCGGGACTTGGGTAATGCCTGGTTTACTGTTGGAACCTGAGGGTCCGCCTT
>055_SPATA31D1_NM_001001670.2_hg19_chr9:84604123_84604263_minus
TCGCGCCCATAACTCAAATTTCAGCAGAGACCGTTCTCCTTCAGAGAGCCCACAATCTCTAAATAATCCCACCTGGGACCACAGAATTACTGTGTTTGGGATTTTATCCTGGAACTCTCCACCACAGCCAGATAGGTAGCTTCACATGGAAAACTCTGAGGGTCCGCCTT
>055_SPATA31D3_NM_207416.2_hg19_chr9:84558381_84558521_plus
TCGCGCCCATAACTCCCTCCACCCTCAGAAACCCTCTGTGACTCTTCCACGCTCTGTGATGCAGGCCTGTGCTTACAGTTAAGCCTGGGCACCCTCAGTGCTCAGTTGCTTCAGGCAGCTGAGCTATTCAGACCATGGAGAATATCCTCTGTTTTCTGAGGGTCCGCCTT
>055_SPATA31D3_NM_207416.2_hg19_chr9:84558875_84559015_minus
TCGCGCCCATAACTCAAATTTCAGCAGAGACTATTCTCCTTCAGAGAGCCCAGACTCTCTAAATAATCCCACCTGGGACCACAGAATTACTGTTTGGGATTTTATCCTGGAACTCTCCACCACAGCCGGATAGGTAGTCTATGAGCTACAGATGGCTGAGGGTCCGCCTT
>055_SPATA31D5P_NR_026851.1_hg19_chr9:84527961_84528101_plus
TCGCGCCCATAACTCCTGAGAGTAGCAAAGCCTGGGTACAGCAAATATTCCAGGCAGTATTTCAGGCTTTCAAGGCAGTGTAGTTGGTGGGGTCCAAGTTAAGGGCTCCAAACAGTAAAGGGGGACTCGGATAATACCTGGTTTACTGTTGGAACCTGAGGGTCCGCCTT
>055_SPATA31D5P_NR_026851.1_hg19_chr9:84528763_84528903_minus
TCGCGCCCATAACTCAAACTTTAGGAGAGACTATTCTCCTTCAGAGAGCCCACATTTTCTAAATAATTCAATCCAGGACCACAGAATTATTGTGTTTTGGATTTTATCCTGTAACTCTTCACCACAGCCAGATAGGTAGTCTATGAGCTTCATATCTGAGGGTCCGCCTT
>056_DCLK3_NM_033403.1_hg19_chr3:36781775_36781915_plus
TCGCGCCCATAACTCTTAATATCTATTTTATATTATAATTTCACTGTATTAGTAGTATAATCTATCAATAAGGTAGAAGTCTACTGTGCACAGCTTCTTCTGGCATCACAAGAACTCATGGACCCACATGATGTGGTAGGTATTTCTTAAAGCTCCTGAGGGTCCGCCTT
>056_DCLK3_NM_033403.1_hg19_chr3:36782366_36782506_minus
TCGCGCCCATAACTCAGTATCAGCCACTACCTTGTCATCTCATCTGACACCTGCGTCTAGATGGAAATCATCTCAGAACAGATTGTACATTATAATTAAAAAACAAAAAACATTCTGTGTAGATTTGCTGGGCCAAAATCTCATCCTGGCACAACCTGAGGGTCCGCCTT
>056_EPM2AIP1_NM_014805.3_hg19_chr3:37034110_37034250_plus
TCGCGCCCATAACTCCTCTGCCTTGTGATATCTGGAGATAAGTCAACGCCTTGCAGGACGCTTACATGCTCGGGCAGTACCTCTCTCAGCAACACCTCCATGCACTGGTATACAAAGTCCCCCTCACCCCAGCCGCGACCCTTCAAGGCCAAGAGCTGAGGGTCCGCCTT
>056_EPM2AIP1_NM_014805.3_hg19_chr3:37034525_37034665_minus
TCGCGCCCATAACTCTGGCGCAGAGCGGAGGAGGTGCTTGGCGCTTCTCAGGCTCCTCCTCTCCCCTTGCGGCCTTTCTAACGTTGGCCCTGCTCTTGTGGCCTCCCGCAGAATGTGGATGACGCCCAAAAGAAGCAAGATGGAAGTCGACGAGGCTGAGGGTCCGCCTT
>056_TRANK1_NM_014831.2_hg19_chr3:36987127_36987267_plus
TCGCGCCCATAACTCGACAGAGTAGTGGGTCGGAGAGGACCACCTCTGGCTGCTACCTCCCCAGCGGTTCTCGGCCTAGGGAGCCGGTTTGGTCTTCACAGCTTCTCTGGGCCTGGGAGTACTTTCCTACACACCAGAGAATCCACCCAATCAGACTGAGGGTCCGCCTT
>056_TRANK1_NM_014831.2_hg19_chr3:36987423_36987563_minus
TCGCGCCCATAACTCAATGCACAGAAATCTCTGTGAGATTCTAGAAGCAAGGAGACCACTAGCTAGACTGAGACTAGTTCACAACGCAGAATGACCAGTGGAGAGAAGTATACTGTGTGCCTTAGGTGTGTCCACGTGTTACCAAAGCCTCTCTGCTGAGGGTCCGCCTT
>057_ATXN7_NM_001128149.2_hg19_chr3:63953433_63953573_plus
TCGCGCCCATAACTCTGCCAGGACCTTTGTAATTCAAGTGCTTTTTACAGTAGTAGCAAATGTTACATAAGCCCAAACATGGAGCATATTTGGAGTTGGTGGGCAGACCCAAATCATGATGCAAGCCTGCAGTAGCAAGTGTGCAATGAAGCACACTGAGGGTCCGCCTT
>057_ATXN7_NM_001128149.2_hg19_chr3:63953737_63953877_minus
TCGCGCCCATAACTCCCCTAGCTCTGCAGGCTCCCTCCCTCCACTACTTGAGCAGCAGAACCCTCCTGGCCTGCTGGCAAGGCAAGACAAATGCCAGGAGGAAAAAGGCCTGCATAAACTCTTCCCAAATCTGCTTGGTTCTATGTAAGGTTAGCCTGAGGGTCCGCCTT
>057_ATXN7_NM_001177387.1_hg19_chr3:63883175_63883315_plus
TCGCGCCCATAACTCTCAGGCCATAGGAATATTTGGTTACCATCTTAGAGTACATGAAAATAAATAAAAGTTGAGCAAAGCACTATTACCTCCTCCACATCTTGCTTTATAGCCAGTGAGAATTATAGGGAGAGAAGTATATGAGTAGTGAATTTCTGAGGGTCCGCCTT
>057_ATXN7_NM_001177387.1_hg19_chr3:63883933_63884073_minus
TCGCGCCCATAACTCTGCAAAAACAGAAAAAAGGCAAATGGATGAAACAGTGGATGGACAAAGCTAATCAGAAACATACAATCTCATTGGTTGCCAGATATTCCAAAATTATATGTGCTTTGAGATGTCAAACTGTTAAATTTCAAGACATTTTACTGAGGGTCCGCCTT
>057_C3orf49_NR_026866.1_hg19_chr3:63804838_63804978_plus
TCGCGCCCATAACTCATCATTTCTGTATTTGCCTTGTTCAAGAATCTGTGAAGTGTTCCACAAAGGTCCATGGAATTTCACACAGCTCTGTCAAATACATCACTGGTGACCTCTGTGAAGTTGTAAACAGGGCCAGTCCCACAAATAATGTCTCTCTGAGGGTCCGCCTT
>057_C3orf49_NR_026866.1_hg19_chr3:63805259_63805399_minus
TCGCGCCCATAACTCCAACGCAGTACCCTCCCCGCCAATCCATCCAGAGTCCTCATTCCTAAATGCAATGCTTAAAAGGACATGCCACTATGCCAAACCCAAAGACTCTCATTTGACAGAAAAGGAAATGAATCTCTGTTACCTTTCTATCCCCTCTGAGGGTCCGCCTT
>057_LINC00994_NR_033978.1_hg19_chr3:64072489_64072629_plus
TCGCGCCCATAACTCCTAGAGGGTTTTGGGTCTTGACTCTGAACAACAGACACAACCTTCCCACAGATATCCTCTTACCTGCCATGATGTCACCAGCTGGGTGGAATTCATACAGTCCATGAAGTAATAGGAAGAAGACCTCTGTGGTCCCTGCACTGAGGGTCCGCCTT
>057_PRICKLE2-AS1_NR_045697.1_hg19_chr3:64054030_64054170_plus
TCGCGCCCATAACTCTGTGTGGGCTTCTGAGGGGTGGGGAAGACATGGGGCCAGTAACATAGAACTATGGTGGATTGGTAGCTTCAATGAGTACAAAAGGAATTCCAGAGAAACTTAGATATTTGGGTGTACATCACTGCTCACTGGAATAAAAGCTGAGGGTCCGCCTT
>057_PRICKLE2-AS1_NR_045697.1_hg19_chr3:64055153_64055293_minus
TCGCGCCCATAACTCGTCAGGAAGTTTTCTTAACAACTCACCTAAGACATACCATCCAGATTTGGCGAGGACAGTGGCCATTCATGCTGGCCTCTCCCAGTCTTCTTTTCCAGATATGAAATCTTGGACTTCTCCATGCACACACACCCTCCACTCTGAGGGTCCGCCTT
>057_PRICKLE2-AS3_NR_046702.1_hg19_chr3:64172528_64172668_plus
TCGCGCCCATAACTCATCTTGATACTACATTAACTCTCACACCAGGCTACAGTGTAGACTGCCCAGTCAGCAGAAAGGGTGTGCAGCTGTGAATTTATGCAGGAAGTCTAAGTAAGAGGCCAAGTCCCAAACTTTAGGACCCCAGAGTGAATTTACTGAGGGTCCGCCTT
>057_PRICKLE2-AS3_NR_046702.1_hg19_chr3:64173084_64173224_minus
TCGCGCCCATAACTCAAAATGGAATTTCATGGTACAGGGAGATGCATGTCTCTCCAACTGAATTGGATTAAATTCCCCCTAAGCTGCATCTCCTAGTTAGCCTTCACTGTCACTCACCTCGGTGTTTTCAATGCAGTTTGAGAGATGAGTTGGGACTGAGGGTCCGCCTT
>057_PRICKLE2_NM_198859.3_hg19_chr3:64211005_64211145_plus
TCGCGCCCATAACTCCTGAGCCAGACCCGGGGTGACTAGTCAGCTGCTCACAGAGCTCAAGCCACTGAACCAGGAAATGTGCTGCTTGGTCAAAAAATAATAATAACTCTCGGTGGCGCTGCTGGTGGTGCCTGAGAAGTCGCTGTTGCAGTGCTCTGAGGGTCCGCCTT
>057_PRICKLE2_NM_198859.3_hg19_chr3:64211297_64211437_minus
TCGCGCCCATAACTCTGAACCTTGGCACCTAAGAGCACAGCTTTTAAGAAGAAAAAAAATAGGCATGTGTCTTTAAAGCCTCTCTTCTTATATGTGATTTTTTTCATGCTCATTTGGAGGTTACGTAGCTGGGCCTTTGCATCCAGCAAAGGCTTCTGAGGGTCCGCCTT
>057_PSMD6-AS2_NR_038286.1_hg19_chr3:63988494_63988634_plus
TCGCGCCCATAACTCTTTTTGTCAGCCAGCAACTTACACGATGTGTCCGTTTTGTTATTCACTCATGAAATACAATTTAAAATATTTAAAATATTTTGTATTCCAAAAATATAATACAAAGAAGTACCTCTGAGAACATTGAAAAAAATGTATAACTGAGGGTCCGCCTT
>057_PSMD6-AS2_NR_038286.1_hg19_chr3:63989886_63990026_minus
TCGCGCCCATAACTCATCTTGTTATGCAGGGCCGGGATACCTGCAAGGGAATGGAATTAAAAAGGTTAAGAGATTGAGCAGTTGAACCTTTTCTTGGGAGGTTTGAGGACAAGCCATAGTGAAAGGATTTACCTACAGAGAGCACCTCATTATTACTGAGGGTCCGCCTT
>057_PSMD6_NM_001271781.1_hg19_chr3:64007702_64007842_plus
TCGCGCCCATAACTCCCAATTTTGTAAAAGCAGTAAATAAAATTCTCTAGATGTACACTTACGTTTTTATCGGCATGGGGTGAAATGGGGAAGAATACAGCCCTAGCTGCTGTTTGGGGAAATGACAAGGCATTTCATGGAGACGACTTTTTCATCTGAGGGTCCGCCTT
>057_PSMD6_NM_001271781.1_hg19_chr3:64009676_64009816_minus
TCGCGCCCATAACTCTGTAGCAATGTGAACAAAAGGAAGCTGAAAATGCAGGCATGTAATGATTTAATTTATGTGTAAACAAAACGATGATGCTGTTGTACTATGACGTAGAATCCTGGGTGCAGTTTTTTTTTCTTCTTAAAACCGCAGAAAGACTGAGGGTCCGCCTT
>057_SNTN_NM_001080537.1_hg19_chr3:63638418_63638558_plus
TCGCGCCCATAACTCCCAATCCTTCTGCAGCCCCAACATCCACCTGCGCACCTAGGAAAATGCCCAAAAGGTCAGTGGCACTTGGCTGTCTTTTATTGAGTTTCATTTAAGCTTGCAGATATATTTCCAAAGAGTTTATGTCAACAGCTTTATAACTGAGGGTCCGCCTT
>057_SNTN_NM_001080537.1_hg19_chr3:63638747_63638887_minus
TCGCGCCCATAACTCTCCTTCCAAGTGGAGAGATTTGTCCTGGGTACTGTGCATACAGCCACCCATTCTCTCATCTTCTGTTTTGTGTCAGTCCTTCCTAAGCAACAGTCACTTGCCCACTGTTACTATTGTCATTCACTCCATGGCAACTATACCTGAGGGTCCGCCTT
>057_THOC7-AS1_NR_104326.1_hg19_chr3:63847848_63847988_plus
TCGCGCCCATAACTCTCTGGCTCATAACTTTCTAAATTCTAGCAATACTTGTCAGCTTTGAGTTCTTCCAACATCTTGGGGTCTTTATACAAGTGGCTACCAACCCAGAACACCAGTCCAATATCTATTTATTCTTCAAAAATGGGATTAACTTCCTGAGGGTCCGCCTT
>057_THOC7-AS1_NR_104326.1_hg19_chr3:63848541_63848681_minus
TCGCGCCCATAACTCAGGACGATAAAAGATGTATGTGTGTGTGTTAGGAAGGGTGGTTGTCAGCTGGGATGAATTTAGAGGGGCAAAGGCTGGGTTTGTGGACAGTCTAAGGGAGATGGTCTATGGACTGAGAGCGGAAATAAGGTGACACTTTGCTGAGGGTCCGCCTT
>058_RGS6_NM_001204423.1_hg19_chr14:72398402_72398542_plus
TCGCGCCCATAACTCTTGTCCTATTTCCACCTGCAGCTTTTTGAATCTAAGTACACATCGCATTTCAAAACTCCCACGTTAAAGAAAGGCATCAGTTCAAGTTACTTTCTCATTTTCTGTCTTCGACTTTTTTCTGCTTCCCCCAAGAATATCTGCTGAGGGTCCGCCTT
>058_RGS6_NM_001204423.1_hg19_chr14:72399871_72400011_minus
TCGCGCCCATAACTCACAACATCGGAAGACTGGAAGTATCTAAAAGCGCCATCCTCTGCGCTCTCGTCCCCGTCGGTGTGCGCTTCACACCCAGAAACCCAGGAACATGATTTATATGCAGACCTGCACCCATCCCACACAAGTCCACACGCCAGCTGAGGGTCCGCCTT
>059_CEP170_NM_001042404.1_hg19_chr1:243419001_243419141_plus
TCGCGCCCATAACTCAACTGCTGCATATTAGCAAATTTCGAAGCGTCAAGGCCTTCAGTGAGCCCTTTCTGTCATTTGGGTGGTCCAGGCAGCTGAAGAGTGGGATGGAGGCGGGACTAAACCAGGCTGGGCTGGAGGAAAAGGGCGGGGCCTGCCTGAGGGTCCGCCTT
>059_CEP170_NM_001042404.1_hg19_chr1:243419628_243419768_minus
TCGCGCCCATAACTCAAGGAGTTGATTGAGGTAACTACGGGAATCTGAGGAAACATCGTTGCTTAACTGTAAAAACTAAATCAAACTATTTCATCCTCCTCAAGACCACAGCAACATCCATCTTGCTCCTCTGTAGCGTGGACGGGGCAGAACCCCTGAGGGTCCGCCTT
>059_MIR4677_NR_039824.1_hg19_chr1:243507752_243507892_plus
TCGCGCCCATAACTCCAGTTTACACTGTTAGGAAAATTTCTTTTATAGTTGCCTAAAATTATCACCTTTCACATGAATGGTGAGAATACAACAGCATGCATATAAAATTCCAATCTGACAGGTCATAAATATACATTTGGATATGTGTATCTATTCTGAGGGTCCGCCTT
>059_MIR4677_NR_039824.1_hg19_chr1:243508888_243509028_minus
TCGCGCCCATAACTCTTTTTTCCTCTAGAAAATTATAATGGAATTTTAAATAACTGAGACTCTTTCCTGATGTATTTTTGCAGTTAGTCCAAAATATTATGCTGTCAGAATGCTGTAGAATAATACGAAAGGCCAAAAGTATGCCAATATATTGACTGAGGGTCCGCCTT
>060_ZNF536_NM_014717.2_hg19_chr19:30860844_30860984_plus
TCGCGCCCATAACTCCAATTAAAAAAAATATATGTTGTGTCCACAGTGGGGGGATGGCCATCGCTGAGAAAGCACTCTAACGTGGATGGTGACACACCTGTGGCATTCTCTTGGTTATACGCAGTTTGGGATGCAGAATGCTGTAAATCCTCTCACTGAGGGTCCGCCTT
>060_ZNF536_NM_014717.2_hg19_chr19:30863222_30863362_minus
TCGCGCCCATAACTCCTATGATGACAACGTGGAAACTCTCTTCTCCAGACTCACCTCCCCTGTTCCAAAGCTGGCCTCAGCAAAATCCCAGGGCCGTGTCCCGGCAGTACCAGGGGCGGCTCCCAGCAGGCCACGTGTGAGCAGCAAAATCACACCTGAGGGTCCGCCTT
>061_CNOT1_NM_206999.2_hg19_chr16:58662850_58662990_plus
TCGCGCCCATAACTCTTATCAGCCTTGAGGCCTACAAGTGCTCAGCTCACTAGCGGGACACTTGTCCTGGGTGAGCAGGACCGCCACTACTGCAGACACCGGACCGAGTAGGTGGGGGCCAACTTCAAAGAAAGTGTGAGCGCCCAGGCGCGCGACTGAGGGTCCGCCTT
>061_CNOT1_NM_206999.2_hg19_chr16:58664705_58664845_minus
TCGCGCCCATAACTCTTACAAGCGTGAGCCACCGCGCCCGGCCTTAATTTCAAAAGGTAATAGAGCTAACCAGTCAACACTTCCTTCCCAATCCTTTCTCTTTTGGGTACAGGTGAGTATAAAATCTTACCAACTATCATAGTTAACAAACAAACCTGAGGGTCCGCCTT
>061_GINS3_NM_001126130.1_hg19_chr16:58426307_58426447_plus
TCGCGCCCATAACTCGATTGCTTCTGCCTGGGCGGTACCGCCCGAATTGACTGCTCCTGTCTGATGCGTCCCCGGGCGCGGGAAACGAGTTTCAATCCACTTTCCTGACCCCAACCATCCTGCCCAGTCTCCGCTTCCCCGTCTTGTACACCCCTCTGAGGGTCCGCCTT
>061_GINS3_NM_001126130.1_hg19_chr16:58426911_58427051_minus
TCGCGCCCATAACTCAGAACTCTAATTCTTAAGTATTCAGCTGGAGCCAATCTTTAAGCATTCAACACACGTTGCATGGGGTAGGGGGAAGACACTAATTTGGACAGTTTCAAAAAAGAAATCAATGTTGGAGGCTGCCTGGCGACCTAGGATAACTGAGGGTCCGCCTT
>061_GOT2_NM_002080.3_hg19_chr16:58768293_58768433_plus
TCGCGCCCATAACTCCGGCGGGCGGAGCGGCGTGGGCTCAGCGGAGGTCGTGGAAGAGGATGACTGCACAGTTTACCTACGCCCAGCCCTTGCTGCGCTTCATTCATTTAATCCAGCTGGGCCAGGCCTGGCCGGCCGAAGAGGTGGCTGCTGTTCTGAGGGTCCGCCTT
>061_GOT2_NM_002080.3_hg19_chr16:58766654_58766794_minus
TCGCGCCCATAACTCCTAGTGGGCCAGAGCCAGGAGGAGTTATTTATGCAACAAATTTGGAAAACCAAAGGAGTGCTTAAAATTTCCGTCAAGAGAAAGTATGTTTCCCTATTGCAGTAATCTTAAAATAATACCTTGTTTTATGGATTTGGCTACTGAGGGTCCGCCTT
>061_NDRG4_NM_001242833.1_hg19_chr16:58533074_58533214_plus
TCGCGCCCATAACTCCTTGCTGCCCAGGAGAACAGGGCACGGAGCCTGAGATAGACCTAGTGTTCTGCTCCCCAGAGACCCGAGAGCCAAGCCCCAAACTGGTTGCCTCTGGGAACGAGGGCCGGGTGGGTCTACAGGAGGTGGGCATGTCAATGCTGAGGGTCCGCCTT
>061_NDRG4_NM_001242833.1_hg19_chr16:58533620_58533760_minus
TCGCGCCCATAACTCCTCCGAATACAAAAGCCGAGACCACACGTACAGACTCACCCATGTCAGGTACACACAGGGTCGTCACAGACATGCACAGCTTACCAATGCGGGGCAGGGCAGGGTGCATGGGCACTGCCCAGACAGCTAGAGCCCTTGACCTGAGGGTCCGCCTT
>061_PRSS54_NM_001080492.1_hg19_chr16:58329825_58329965_plus
TCGCGCCCATAACTCCCTGTCTCAAAATAATAATAATAATAATAAAGTGAGGCCTGAGTCCAAAGGGAGCCGCTACCTCCTTCCCCCATGGTTCCCCTGATGTCCTGCCGGCTTCACCACCCTCCCTCACCTTTAACCCTGGGCAGGGGGGCGGGCTGAGGGTCCGCCTT
>061_PRSS54_NM_001080492.1_hg19_chr16:58330482_58330622_minus
TCGCGCCCATAACTCCCATCTGGGCCTCTGGTTTGGCAGAGCTGGTCTGGTAGCTTAGATTGGACCCGGAAACTGAGAGGCTAAAGAAAACTGGGCTAAGTCTGAAAGAAACCACCCTGGGAGTGTAAGATGCTGACGGGGACTGGAAATTCCAACTGAGGGTCCGCCTT
>061_SETD6_NM_024860.3_hg19_chr16:58548786_58548926_plus
TCGCGCCCATAACTCAGGTTTAACCACCATTTGTTTTATTCATTTATTTACCCAATAGGTAGATATTGAGTCCCTACTATGTCAGCTAATAAAACCCACCACGTGCTATGCAGCAGATTAAAAACGAGGATGTACTGGCAAATAAGGGCAGAGAGCTGAGGGTCCGCCTT
>061_SETD6_NM_024860.3_hg19_chr16:58550357_58550497_minus
TCGCGCCCATAACTCCTTCCATGAAGGGCAGCACGATGGACTGGTACTCGCTGCGGATGTTGGCCAAATCCTTCTCCACGGCCTCAGGTACGCCTGTGCCCTGGAGCAGGCACCGGCGCTCCTCCTCTGGCCTGCAGGGACACCCACACCCAGGTCTGAGGGTCCGCCTT
>061_SLC38A7_NM_001308384.1_hg19_chr16:58718580_58718720_plus
TCGCGCCCATAACTCTAACACTTCCACCCTCCAGAGCCTGTCTCCGGCCACCTACCTTGGGGGATTCTTTCCCGAGCCGGCTGCGGAGACACGTGAGCATGCATCACATGACGCCCGCTCGGGCGGCCGCGGGACACGCTGGGAGTTGTAGTTTCCTGAGGGTCCGCCTT
>061_SNORA46_NR_002978.1_hg19_chr16:58583145_58583285_plus
TCGCGCCCATAACTCTGAGAAATTGGCTGCAGCTTTATCAGAGGTCAGGAGCACCTGAAATAGTGTAAGATTAAGAAAGATATGAGAATAAGCTTATGAAAGAAAACTCAACTAAGTATTTGAGAATTCCATTATCCTATCCTAAAGACAAGTCACTGAGGGTCCGCCTT
>061_SNORA46_NR_002978.1_hg19_chr16:58584987_58585127_minus
TCGCGCCCATAACTCAAACTGAGAGAATTGTGGAGCCCCCAGAAAATATCCAGGAGAAAATTGCTTTTATTTTCAATAATCTCTCACAGTCAAATATGACACAAAAGGTGAGCATGCTGTCATAGTTTATAAATGCCTTCTTTTTTCCTTAATGGCTGAGGGTCCGCCTT
>061_SNORA50A_NR_002980.1_hg19_chr16:58593413_58593553_plus
TCGCGCCCATAACTCAGCTCCAATTTTGAAAACAAAAACAAGGTATGCTATTCACCAAAATATGTATTTTTAAAATATCTAATAACTGCACTTCCAGGCTTAAGTGTGTGGCACTACTTCATACCTTCATGGCTATAGAAAATGACAAGCAAATGCTGAGGGTCCGCCTT
>061_SNORA50A_NR_002980.1_hg19_chr16:58594193_58594333_minus
TCGCGCCCATAACTCGGTTGGTTTACTTACATGTGCTAGAGAATAGGAACTGATATTTTTTACCTTTTCCCCTCTATTTTAGGAGTGTTTCTCAGGAGCTATCAGAAACTATCCTCACCATGGTAGCCAATTGCAGTAATGTTATGAATAAGGCCCTGAGGGTCCGCCTT
>062_NTM-IT_NR_046820.1_hg19_chr11:132154308_132154448_plus
TCGCGCCCATAACTCAAGGAGCTCGGGATGATGTGCAAAATGTGATGCCTATTTATGCTTGAATAACAATTTGGATGAAAAAATTGGCATCTTAAAAAAATATTTGCATCATGGTTATATTCCTAAATGATGAATGAAAGAAAAGAAGCATCCAGCTGAGGGTCCGCCTT
>062_NTM-IT_NR_046820.1_hg19_chr11:132155453_132155593_minus
TCGCGCCCATAACTCTCTTGTGTGTCCTTTGGTCCTAAGAGCTAAACTCATATTGCCAATTTGATGCCTGGGGAACCGCTGTGAATATAACTCATGGAGAAAAAGTGATAAGTGTAATGGGTGGTGCCCGAGACATAGCAAGTCCAGGTGCACCGCTGAGGGTCCGCCTT
>062_OPCML_NM_001319106.1_hg19_chr11:132813168_132813308_plus
TCGCGCCCATAACTCCTGCCTCAGCTTTCCAGCCTAGCAGAACCAGATGCCCCCTCCTGCATCCAAAAAGAGCTTTCTTGACGCTCCCCTGGGGAGGAGGGAGGCGGCCAGGAGGGGAGAGGAAGAAGCAAGGTGCGGGGATGAAGGTCACAGATCTGAGGGTCCGCCTT
>062_OPCML_NM_001319106.1_hg19_chr11:132813340_132813480_minus
TCGCGCCCATAACTCTAATAAACCATTTCCTCCTCTCCTTGAAGCCGCAGCTTTTTATGACAGCTCCTGTATGTCAGAGACACTTGCCTTCTTCTTTGGGTTATAAACTTTTGATGCCAGAGCTCTGCAGAACGTGCCCAACTGAATCTTAAAGTCTGAGGGTCCGCCTT
>063_KCNQ5-IT1_NR_120503.1_hg19_chr6:73338851_73338991_plus
TCGCGCCCATAACTCTCCAAAATACACTATTAGTTCCCTTGTGGCAGATGGAATTTTACTCTGTTGGCCATTCTATGTGTCAGACTCAATTAGACCTAATGAATTACTTTACTACCTACATATATATTCTATTCTGAATTAAGTTTATGTCTGTACTGAGGGTCCGCCTT
>063_KCNQ5-IT1_NR_120503.1_hg19_chr6:73339503_73339643_minus
TCGCGCCCATAACTCACCTGAAACTCTGAGACCATCAAAGAATTTCTTTAATTATGAAAAAAAGTGCAGATGTGTGGCCAATCTTTCTCCCAGGTTGCAACCAAATAAAACTTCAAATAACGCACTCATAAATGGCTGAAGAAAAAGGAAATTAACTGAGGGTCCGCCTT
>063_KCNQ5_NM_001160133.1_hg19_chr6:73329840_73329980_plus
TCGCGCCCATAACTCTTTCACCCTGAAAGTCCCTGCACAGAAACTCCATAGGGAGTCTAAATATAGCAACAGCACCCCCTCCCGCCCCCTCCGCCTTCAGTCAGGGTCCCGCGCAGCTCTAGGATTGGAGAGCTTACTCCAGGGCGCTCTCTGCACTGAGGGTCCGCCTT
>063_KCNQ5_NM_001160133.1_hg19_chr6:73331177_73331317_minus
TCGCGCCCATAACTCTGCCATCCTTCCGCAAGGGGTGAGAGCGGGAACAGCCCTGCCCTGCCTTCCAGGTATTATCTAGCCTGGAGGCTGGAGCGCAAGGTAACGCTCCGGGAAGTGGCACTCGGGTCCCCGCACACGGGCGAGTCCTCAGCAGTCTGAGGGTCCGCCTT
>063_RIMS1_NM_001168407.1_hg19_chr6:72922752_72922892_plus
TCGCGCCCATAACTCTTGAGCAGCAGAGAGTGGTTTAAACAGCAAGGCTTAAATCTCTCAAGCTGGATTTATTTCCAAGTTTGCTGTCATGTGTGCACCTGGGATTCATGTCTCTTCAGAAGGGTGGGAAGAAGTGAGGTCTGTTGATTCCGAAGCTGAGGGTCCGCCTT
>063_RIMS1_NM_001168407.1_hg19_chr6:72924316_72924456_minus
TCGCGCCCATAACTCCAAGATTCCATCTCCCAAAAAAAAAAAGAATGCATGAATCATATAAGCCTATGTAGGCTCAAGTCAACTGAAATAAAACATTTTAATACACTGCATGTGTCTATTGTTGTGCTTGAGTTTTGAGATTTAAAAAAATATTTCTGAGGGTCCGCCTT
>063_RIMS1_NM_001168411.1_hg19_chr6:73076011_73076151_plus
TCGCGCCCATAACTCGATATAGAACCTTCCCCTTAATTGTGTAAAAACCTTTTAAACAAACTTATCCTGGAAATCACGTATTAGCCCTGAGCTTTACTTCTCTGAGATTTCTTACCTAATTGGAGAAGCTATATTATATTCAATAAAGTAGGCAACTGAGGGTCCGCCTT
>063_RIMS1_NM_001168411.1_hg19_chr6:73077037_73077177_minus
TCGCGCCCATAACTCTAAAAGCTGACATTTCCCTGGTCCTTGCCTGAAAATAACAAAATAAAAGGCAAAATTTAGGAAGCCTAAATAGAAAATGTGACTGATAATTTCAAAATGCAAAGTAAATATACTTCTGAATTTCCAAAAGAAATGCTCATCTGAGGGTCCGCCTT
>064_PRKD1_NM_002742.2_hg19_chr14:30395312_30395452_plus
TCGCGCCCATAACTCAGTGATTTTTTTCCACCTGGAGCTTTTAACATTCCTGTGCTCAGTGCTGCAATTCACAACCCTTAAGATTTAGCAAACTCTGTTACAAATAATTTAAAGAAAGCAATTCATGATTATTCAAGTGATAATTAGAAAGCAAACTGAGGGTCCGCCTT
>064_PRKD1_NM_002742.2_hg19_chr14:30395793_30395933_minus
TCGCGCCCATAACTCAGCATTCTTGAATTCCTCAAAAGTCACCTCACTTGTAGAAGTGCGTAGTCCTCCAGCATTTGGAAGAGGTGGCAGGGACCTTGGGGCCCGGGAAGTTCGCGACCCCAGGAAGCGGGTCTGAGGCGGTGCACCCCATCCACCTGAGGGTCCGCCTT
>066_DPH1_NM_001383.3_hg19_chr17:1932942_1933082_plus
TCGCGCCCATAACTCCACAAACCTGCACCAAGACTCTCAACTTGGAGCTGGGCTGGTGGTCCCTGAGTTCTGTCCTGCCGGACAGTAGAGTCCCCCTAGGTAGGGAACGTGGCCCCACACGGCGGCCGGGTGACCGACCACTGCTTACCAGGAGGCTGAGGGTCCGCCTT
>066_DPH1_NM_001383.3_hg19_chr17:1933230_1933370_minus
TCGCGCCCATAACTCGGGGGATACCCGCTGGGCGGGGCCATAAAGGAGGAGATAGGGGCGGGGCTGTAGTGGGCTCCACCCCAGCCCAGAATGCCGGGACTCAGGATTCCCTAGAGGTCCCCGACTATGCAGTTGCCCTTGCCCTGCGACTTAGTCTGAGGGTCCGCCTT
>066_LOC101927839_NR_110888.1_hg19_chr17:2134960_2135100_plus
TCGCGCCCATAACTCAGCCTGGGCGACAGAGCAAGATTCTGTCCCTCCCTCCCCCCACCCAAAAAAAGCAAGCATAAATGATAATGAAAGGAATGCCAGTCAGGCTCTACCTTAATCCCAGCTCCCAAATATTCCCTAAAAGCAGGCAATACCAACTGAGGGTCCGCCTT
>066_LOC101927839_NR_110888.1_hg19_chr17:2135407_2135547_minus
TCGCGCCCATAACTCATTTTAATTTTTAAAAATTTTGTAATTTAAGGAAATAAAACTCTAGTTTCTTGAAGGGAAGAATTGAAGCAGCATTGTGGTAGGGGAGCACTGAAACCCCATTGCATCCCCCATCTGTGCCCAATTTGTTCCAATCTGGCCTGAGGGTCCGCCTT
>066_LOC105371485_NR_135642.1_hg19_chr17:1921214_1921354_plus
TCGCGCCCATAACTCAGCTAGACTCTCTGCCTTGTTTCATCTTCTTTCTTTTCCTAAAGAATCACGGGGAGAACTGACCTCTCTGGGACTCAACCGTGGCTGGAAGGGGACAGGAGAAGCCCTTTCTGGAGGACAGCTGAGCCCTGCAGCTGCCACTGAGGGTCCGCCTT
>066_LOC105371485_NR_135642.1_hg19_chr17:1921390_1921530_minus
TCGCGCCCATAACTCTCAGCCCTCCCCATGGTTTGCTCTCCCTGGCTTCCCTCCAGGGTGACCTGATGGACTTGCTAGCACAGCCCCGGAACACACTGGCTCCACCACCTATACCTGCCCCTCTTGCCTTGTAGTGCTCCCTACCTCCTGGGGGGCTGAGGGTCCGCCTT
>066_METTL16_NM_024086.3_hg19_chr17:2415238_2415378_plus
TCGCGCCCATAACTCTTGAAGAAAGAAGAAACCCTCGCGACACCTGGGGTTTGCTGCTCCTAACAGAAGGCGCGGGGGCGTGGTGACGAGCGGAGTCCTTTGAGGTATGGCAGGAGGAGGACATGCGTTCGAATTCGCGAGAAAACTTATTTAAACTGAGGGTCCGCCTT
>066_METTL16_NM_024086.3_hg19_chr17:2415465_2415605_minus
TCGCGCCCATAACTCCTCAGTTCTTTCGCTGTAAACGAGAGTACTCTTCCCCAACCCACAGGCTTATATCTCTTACAATTCAGTGAGTGAGACATCGGCTGAGGACACACCTGTTGCACAAAAAGGGCTCACTGCACGCCATCACACCCAAGTCTCTGAGGGTCCGCCTT
>066_MIR132_NR_029674.1_hg19_chr17:1952664_1952804_plus
TCGCGCCCATAACTCTGTTCAGACGCTTCGCGGACCAGGTTAACTTTACAAGCTCATTGGCTTCCAGAGGGTTGGGGACCCTTCTTATCCTCCTAGCTCAGAGGGAAAGATTCAAGAGTTTACTCTTCGCCCAATGCCCACTTCAGCTAGGGGTTCTGAGGGTCCGCCTT
>066_MIR132_NR_029674.1_hg19_chr17:1954228_1954368_minus
TCGCGCCCATAACTCCCGTTGCTCATCATTTCTGGGGAGGTTGGCCCACCTTCCCCAACTTCTCTGCCGTCCCTCGGGTCTCCAGCTCCTGGGTGGTACCTGAATCCCCGCTGGGCCTTCCCTCCCAGGCCCAGGTTCCTCCGCTAAAGACTCCTCTGAGGGTCCGCCTT
>066_MNT_NM_020310.2_hg19_chr17:2303384_2303524_plus
TCGCGCCCATAACTCCCCGCACCCTCCCCACGGGGCCAGGGAAGCCGAAGAGCTGCTCCGCGTAGAGTAGTCCCCACCCCCACTCCGTTACACACACGCCCACTCGTGTGCTATACACACGCCCGTGTACACGTCCGTTCATCTGCTCTTCCCGACTGAGGGTCCGCCTT
>066_MNT_NM_020310.2_hg19_chr17:2304670_2304810_minus
TCGCGCCCATAACTCTGTGCAGATTTTTCCCCCCTAGGATGCATGACGATGCCCTCAAAGGAAAGGAGTAAAGCCAGCAAACATTTTGCCTGCTTTCTATGTTTCTAGCTGTCTTCCAACCAGTCCCTAAAATAGGAACGCTCCGAGGGTGCCATCTGAGGGTCCGCCTT
>066_OVCA2_NM_080822.2_hg19_chr17:1945517_1945657_plus
TCGCGCCCATAACTCAGACTTCGGTGAGACAAGCCCCGCTCCGGAAACGCACTCAGTTTCCTCCATCTTGTTTCGTCCCCCTCGACACCCTTCAGCATCCCCCACCCTGCGTCCACCCGCATTCCTCCCACCCAGTCCACACCCTTCATTTCTCGCTGAGGGTCCGCCTT
>066_OVCA2_NM_080822.2_hg19_chr17:1945973_1946113_minus
TCGCGCCCATAACTCCTGGCCCAGGGCACACACAAGGGCTGCTAGCGCAGCCCCTTGGCTGAAACCAAGAAGGCCGTCAAAAGGCCCCAGCCTGTTCAGTGCCTGTGCCACCATCCCCAGTGATTCCTCCAGGCCCCTGCAGACGGCGGGCTCTTCTGAGGGTCCGCCTT
>066_SMG6_NM_001256827.1_hg19_chr17:2169704_2169844_plus
TCGCGCCCATAACTCTCTGTCTACAGCAGAATGGGAAGGTACACCATTTACTCCTCTATATTTTATTTGCCTAAAAACACAATACACAAAAAATAAACAAAGTGACTACTGAGAGAGGTTTCTTCAGTGTGGAAGCTGGCGTTTGCAGCATGGCTCTGAGGGTCCGCCTT
>066_SMG6_NM_001256827.1_hg19_chr17:2169992_2170132_minus
TCGCGCCCATAACTCACTGCTGGACTGTAAGGCTAATGTCTTTGTGGTTGGTAGTGAGTGCAAGTTTCTCAAAGTACATCAGCCCTACCTATAAACCCTTAATGCCCCAAATGACCTCGGTCACCAAACCACTTCAGGGCTTTATTTTTATCCTACTGAGGGTCCGCCTT
>066_SMG6_NM_001256828.1_hg19_chr17:2141029_2141169_plus
TCGCGCCCATAACTCCCAAACAGTGGTGCATGCCTGGAGCTTCTTTGGCAACAGAAACAAACCACAGCTGAAGTCTTCAGAAATAAAAAGCAAGTTCAAGCTTGGTGCTAGAGAGAGTAGCCAGGCACATGGGCCTTAGGGTTATGCCAAACAATCTGAGGGTCCGCCTT
>066_SMG6_NM_001256828.1_hg19_chr17:2141599_2141739_minus
TCGCGCCCATAACTCTAGTCCAGCCCCAAACATGTCACTCTCTGCCATTCCACATCTTCCAAGAGTTTTAACGGCTCTGAAATTTTTTAGAGAAAAAAAAAAGAGTTTTGTTTTGTTTTGGAGGGGTGGGTACTTGAAATGGCATGTGGAGAAAACTGAGGGTCCGCCTT
>066_SMG6_NM_001282326.1_hg19_chr17:1992545_1992685_plus
TCGCGCCCATAACTCCTCCAGAGGAGAAAGAGCTGGGCGGGAGAGGCTCCCTTCCTGGGCTACATTAGCACGTGGGGCTGGACTGGGGATAGAGGCGACTAAAAGGGCCGCCAGCCAGGGAACACCCTGGGGAGCCTACGGACCTCTCCTCTGCGCTGAGGGTCCGCCTT
>066_SMG6_NM_001282326.1_hg19_chr17:1993085_1993225_minus
TCGCGCCCATAACTCCATGACATTCGTGAGCTACCGTGCCCAGTCAAGAAACACCATTTTTCTTTACTTCTCCACCTCTCCACCTTAAATACCCCAGAACAGTAACCCAGTCTACTCTCTTGACCTAGAGGTTTTCTCCTTTGTTCCTCGCTCCCCTGAGGGTCCGCCTT
>066_SMG6_NM_017575.4_hg19_chr17:2206420_2206560_plus
TCGCGCCCATAACTCCCTCCAGTGGCGCAGCTTTCGGAAGCCTGTCTTGGGGGGGAAAAGTTCAGCAACGAAGTCGCAGGCTCTTAAACCTTTCTCCCCAATTCCTTCTCTCCGACGTTAAAGCGGTGGCCGGGGCAGGCCCGCGGAGGGCGGCCCTGAGGGTCCGCCTT
>066_SMG6_NM_017575.4_hg19_chr17:2206810_2206950_minus
TCGCGCCCATAACTCTTCAAGGTCCCAAGTAATGGCCCGCGGCGCTAGGCCGGGCCTGTGGCGGGAGAGCCTGGCCTAAGGTGTCCAGAGGAGCCCAGGCTGAGGGGTGTCTCTGTCAACCCGAGTCCCAGACTAGCAGTGTCCTTGGTGTCCACCTGAGGGTCCGCCTT
>066_SNORD91B_NR_003073.1_hg19_chr17:2233484_2233624_plus
TCGCGCCCATAACTCGATTACAGGCGTGAGCCGCCGCGCCCAGCCAAACCTTTATTTTTAAGGCTGCCAACCCTTATTCAAAATCTGGTCTGAAAAACATACTTGGAGAAGTCTCAGAACCACACAGAGATTGCATCACTGAGATGCTTCAGACACTGAGGGTCCGCCTT
>066_SNORD91B_NR_003073.1_hg19_chr17:2233919_2234059_minus
TCGCGCCCATAACTCTGGGTAAATGAAGCATCTTGAAGGATGAGGGTTGGCTTTAAAAATTTTATCTGAGAGACTCAACATATTTGGAGAAAGCTTCCTCGCTATTGGGACTTTGAAAGGTAACTCCATGATTGCTTTCTGCTTTCTTGTGGCAGCTGAGGGTCCGCCTT
>068_FOXG1-AS1_NR_125758.1_hg19_chr14:29234890_29235030_plus
TCGCGCCCATAACTCGCTCGCAGCTACCCGCTTCCAATTCGGATTAGAAGCTGAGGCTGGAGCGGCGAGGAGAAAACGACATCGAGTCACCCCGCGCGTGAGCGACGCTCTGGAGCAGGAGAGAAGGAAAAGGAAGAGACACACGTATATAGCATCTGAGGGTCCGCCTT
>068_FOXG1-AS1_NR_125758.1_hg19_chr14:29235873_29236013_minus
TCGCGCCCATAACTCGAGGCGGCTATAGCCACAATTAATTTTCCGAGCTACAGGCGCACACTAGGGCTGTAAAAAAATTTTTGGTTTAACCTTTCCTACCGCTGGGCCAATCAGAGCTGGCGGCGTGCGGGAGCGTCTCTCTCGCCGTCGACCAACTGAGGGTCCGCCTT
>068_LINC01551_NR_026732.1_hg19_chr14:29241348_29241488_plus
TCGCGCCCATAACTCTCCAGGTTTAAAGTATTTTACTTGAATTTGTCTGTTGTAAAGTTAACAAAAAATATTAATATGTAAAACACTGAGAAAATGATGTAATTGAACTAGAGGAGTTAAAGTATTATTTCAAATATGTTTCTTCAGCCTGTTACCTGAGGGTCCGCCTT
>068_LINC01551_NR_026732.1_hg19_chr14:29241738_29241878_minus
TCGCGCCCATAACTCTTCACCTTCACCCTTTGTTAGTCTAATTCTCCAACAGGCTTTTAGTCTCAAACACAACCAACCACTTTAGCTGTTCATAAAATTAATTTCTCAAAACCAAAATTTTCCCAGTGCATGCAAATTCCTCAACAATGTTGTAGCTGAGGGTCCGCCTT
>069_ADRB3_NM_000025.2_hg19_chr8:37822607_37822747_plus
TCGCGCCCATAACTCCGGAAAGAAAAGGACCCTGGGTCCCATTTTGGTTCGCTACTCCTCGTTCCCTTTTCTCTCCAAGCAAAGCCATCCCACCTTCTCTTAATAAACTCCACACTCAAAAAGTTGACCCACGGACACATCGCATGCTTCCCGACCTGAGGGTCCGCCTT
>069_ADRB3_NM_000025.2_hg19_chr8:37824479_37824619_minus
TCGCGCCCATAACTCTCACCAAGCTGAGGTCTTGGGAGAGGAGATACTGGCTGAGCCCTATTACTTAATTTAAAATACCTTAGGGGAGGCCACCCAAGTGGATGCGGGGCTCCTGTGAATCCTTTGCTTGACTCCAGCGGGTTACCTTTGCCTCTCTGAGGGTCCGCCTT
>069_BAG4_NM_001204878.1_hg19_chr8:38033003_38033143_plus
TCGCGCCCATAACTCACATGATTAAAACAATAAAAAATGTTGCTTGAGGAATAATGCACAGACGGAATTTAGAAAAAAGGAAAGCCAGAACAACTGCAGACGGTTCTTTTCGCTTTTGTATAGGACTGAGCTCCTCTTCCGGACAAAAACCAGGACTGAGGGTCCGCCTT
>069_BAG4_NM_001204878.1_hg19_chr8:38033269_38033409_minus
TCGCGCCCATAACTCGGAATACCTAGAGAGAGGATTCATTAAAAAGCGAAAATATTAAGACAGCGGCAGTTGGACTTAATTGGCAGTAAATGTAGGCGCTCTACGGTGTGGCCATTTGCTAGCTTATTTTACTGTGAGGGTCATTAGCACCTTCACTGAGGGTCCGCCTT
>069_C8orf86_NM_001303531.1_hg19_chr8:38385218_38385358_plus
TCGCGCCCATAACTCTTCAATATCTGTGCCATTTGAGCCAGCCCCTTTCGCTAGATAAGGAGCACCCAGAGCTAGTCACATGATAGAAAGTGCTGGCGGCTTCTGGAGGGTGGTCTTCAGTGTCTCTGAGGGTGCCCTTTCTCTTTCTGGCAGCCCTGAGGGTCCGCCTT
>069_C8orf86_NM_001303531.1_hg19_chr8:38386057_38386197_minus
TCGCGCCCATAACTCTTCCTGAAGAAGACAGGAAGAGATGCTCAGGTCAGGGAGGGAATGAGACCCCTGGGGAAGGGACTCCTCCCAGCTGAGGAGTTGATTAGAAGCAATCTTGGAGTTGGCAGGAGCCTTAGAGACTGCCTGAGCCAGTCCGGCTGAGGGTCCGCCTT
>069_EIF4EBP1_NM_004095.3_hg19_chr8:37888290_37888430_plus
TCGCGCCCATAACTCGGGAATCGCGGATTGGACCGGGTGTCCAGGCTCAAGGGCGCCGTGATTGGAAAGAACGGAAAAGGGGCATCGGAGAGACAGCGAGGGTCATGGAAGTGGCCGCCCGCTTCCCCTCTGAGTGCGTCTTCCAGACCCGAGTTCTGAGGGTCCGCCTT
>069_EIF4EBP1_NM_004095.3_hg19_chr8:37888450_37888590_minus
TCGCGCCCATAACTCGTGGGCCACCCTAACTCCGCCCTCTCCCGCTTCGGGAGCGCCCCCAACACCCACAAGGGGCAGCACAGCTCGGCATGTGGCTGTCCTGGAGGCGTGCGTGTTTGTTAGGTGTCAGCTGTCTGACACCTAACAGAAAGAGGCTGAGGGTCCGCCTT
>069_FGFR1_NM_001174067.1_hg19_chr8:38324783_38324923_plus
TCGCGCCCATAACTCACCCCTTCTGGAAAGGGGAGTCGTTTTTCGCTCTCAGCTCAAGCAGATTCAGCCATTTGGTGACGACACCTCCTTAAAACCTATTCCAAGAGAAGCTAACCTAGCCCTCCACGTCCTCCGCAGTTCATCTCCCACCCCATCTGAGGGTCCGCCTT
>069_GOT1L1_NM_152413.2_hg19_chr8:37797318_37797458_plus
TCGCGCCCATAACTCTCTCCACCCACAGAAGCTTGGGCTGCACCCCTCCCCCTGCAGCAGGGAACACTGTCCTCCTAGAGGCAGTTACCATCACTTAAGTCTTATACTTCAGAACTGCTAGGCATCTACCTCTATAGGCTAAGAATATCTTGTTCCTGAGGGTCCGCCTT
>069_GOT1L1_NM_152413.2_hg19_chr8:37797576_37797716_minus
TCGCGCCCATAACTCATGAGGTTCTGTTGCCCTGGCAACCCGTTGTCCAGCGCCTCTGCACTGGGGCTGCCAAGGTTCCAGGAAGAGGCAGGACTGCCCGGCCCAGCCTTGGAGGAAGACTTCTGGGCAGAAGCGGAACACAGGAGCAGAGACACCTGAGGGTCCGCCTT
>069_LETM2_NM_001199660.2_hg19_chr8:38243191_38243331_plus
TCGCGCCCATAACTCGCGTGAGCCACCGCGCCCAGCCTAAATAAAAAAAATTTTTAACTCTTTCTTCTGGAGCCAGATAAAATGGATGGGAAAAGATAACTGGGGAATGAGAATATTTCTAGATGTTTCATTTTCCCAAGATGGCTCAGTTGGCCCTGAGGGTCCGCCTT
>069_LETM2_NM_001199660.2_hg19_chr8:38243914_38244054_minus
TCGCGCCCATAACTCTCTAAGATGATGATGCTCATGAAGATGGTACAATCTTCAGAGACATTTTGATTTCTGGTCAATAGTATCTAGTAATGCAACTTCAATGATTGCCAAGTACTTAAAAGTAGAGCAATACATATCTATCTGTAGCCTTAAAACTGAGGGTCCGCCTT
>069_PLPP5_NM_001102560.1_hg19_chr8:38127069_38127209_plus
TCGCGCCCATAACTCCTCGTTCCTTAGCAACACAGCCGCATTCTGCAGGAAGCTACACTACCTGAGGTTGGCTGGATTGTGTCATTTAGTCCTCCCACCCAGGATGGCCTCCTGCCCAGAGTGTTGTAGCAAAAAATTATTGGCAAAGAACAAGCCTGAGGGTCCGCCTT
>069_PLPP5_NM_001102560.1_hg19_chr8:38127637_38127777_minus
TCGCGCCCATAACTCCTGTGAACCATTACTTTGCCTAAATCACTTGAGACTTGAGTCTTTAATAACAAAGCATCAATATTCACTAAAGTCAATCTCTTTTGAGTTTCTGTGACTTGGCTAGAAGCTCTTGACACTAAGGGATTAGTGTTAATTTTCTGAGGGTCCGCCTT
>069_RNF5P1_NR_003129.1_hg19_chr8:38458512_38458652_plus
TCGCGCCCATAACTCCCAGCTTTACATACTGGACACTCTTGCCGTTCTGGCCGTGCCAGCCACTGATGAAGACATGGCCAACAGTACAGGTGGCCACACACACTGACCACAGCTTCCCGAGCAGTCTCCAAACATATATTACATTCGAAGGTCGCCTGAGGGTCCGCCTT
>069_STAR_NM_000349.2_hg19_chr8:38008199_38008339_plus
TCGCGCCCATAACTCAGAATTGGGTGGCCTGAGCCTCATCCGCTGAGAGCTGGCCAACCCCTCATCGCCTCCTTCCCGCAGCGCTCACCCTTCATGTTGCGCATGTGTCTGTAGGAGCTCCCAGCGCACAGCTTGAATGTCGCTAGCAGCATTGTCTGAGGGTCCGCCTT
>069_WHSC1L1_NM_023034.1_hg19_chr8:38240112_38240252_plus
TCGCGCCCATAACTCGGCGCGTTCAGTGAGGCTGATTAAAGAACAACGCGCAACCAGCGCCATACGGCGCTCCTCAGGGTGACTCGGCTCTCTAGCTCTTAAGGGTTAGAAGCGACCCTCGCACGGTCCCCGGTGGGTCACCGCGCGAGGGCGGGCTGAGGGTCCGCCTT
>069_WHSC1L1_NM_023034.1_hg19_chr8:38240664_38240804_minus
TCGCGCCCATAACTCACTGTGCACACACTTAACCTTCCATTGTTTTCCATACGTTTCCTAGGATGCGGGGGGCTAGAGGATGACGGAGAGTTGCCTCCCGGTTCTTCCTCTCGTTCTTATCTTGGGCCCTCTAGGACAAATGTCCCTCACGTCCCCTGAGGGTCCGCCTT
>070_BRINP3_NM_001317188.1_hg19_chr1:190444941_190445081_plus
TCGCGCCCATAACTCTGACTGTACTGAAAGTTTTTTTTTTCTTTTTCTTTTTTTTTTCCTCCCTCCACCCTTGCGCAACAACAGCAGTCCTCCAAAGAGAATGTTTGAATTGAATTATATGAAGCCCTCCTTTCTTCAAATGAAGTCACGGACTCCTGAGGGTCCGCCTT
>070_BRINP3_NM_001317188.1_hg19_chr1:190446321_190446461_minus
TCGCGCCCATAACTCCATATGGCCATATTTATTAATTAGTATGTTAGTGGCAACTGCACTGCTAAGACATAACCCATGTAATGTATTACCCCAATATCCCATGTATTACCCCAATATCTTTTACCTTCTTTATTTTTAAAATATTTGTCCTCATTCTGAGGGTCCGCCTT
>071_GTDC1_NM_001006636.3_hg19_chr2:145051060_145051200_plus
TCGCGCCCATAACTCACACTAATAACCTATCCATGGTAAGGCTCTAAAGACAAGGATAGATTTGAACATAACTCTAAACATTAAGTCCTCCCTGTGTCCACACAGCATGCATTTCAAACTGAACTAAGTAAAGACTCCAACACTGTCTAGAGAGACTGAGGGTCCGCCTT
>071_GTDC1_NM_001006636.3_hg19_chr2:145051502_145051642_minus
TCGCGCCCATAACTCTAGAAATAGATTTCCAGAGGGTTTTGGAGAAAGTAAGCAAGGTAAGCCAAAGTTCAGACATTAGGTCAGCTTCTGAGACAAAAATTCTCCATTGGCATGTAAAATCTTATGTTTATATGTACTTATAAAATAGAGCCATTCTGAGGGTCCGCCTT
>071_GTDC1_NM_001284233.1_hg19_chr2:144968394_144968534_plus
TCGCGCCCATAACTCACATCGTAGATATCTACCATCTTGCTTTATTTCCTCTGACTTACTCAGAGGAAATGCTAAGGTGTATTAAATATATGCCCTGTATGTACTTAAAAGGTCTCTAAAAGGCTCTTGTAAAAATGACCTATTTCCCCAAGTGACTGAGGGTCCGCCTT
>071_GTDC1_NM_001284233.1_hg19_chr2:144969587_144969727_minus
TCGCGCCCATAACTCAGTTTAAATGTTTCATAATTTAAGGTTTCTGGTAGTACTTGTGATAATGCTTTAAGAGGTTCATAAACTCAGGCACCAATAGGAGACATTTGGCTCTCTGCCATCTTCTAGCAAACACTTGACCACAGCCTCCTTCTACACTGAGGGTCCGCCTT
>071_GTDC1_NM_001284238.1_hg19_chr2:145089325_145089465_plus
TCGCGCCCATAACTCCCGATGAAAATGGGAAGTTATGTGCTTAATCCTCAGACGAGGGATTCCGGGGTGGGGGGCACAGTGAGGGTCTTCACACTCGGCTGGCAGAGAGGAGTGGGGCGCTGGGGAGGTCTGGTAACTGAGGGCGACTAGGAGCCCTGAGGGTCCGCCTT
>071_GTDC1_NM_001284238.1_hg19_chr2:145090417_145090557_minus
TCGCGCCCATAACTCCTTTACTTCATAAAGGAATTTAACGAAGGGACACATTCCTCACTTTACAGTCAAGAACACCTGGGACTTCCTGGTACTCTTTCTACTATGTATTCTATAAATAAAAGAGCTAAAGTGAAATTAGGTCGCAGCGAAAAAACCTGAGGGTCCGCCTT
>071_GTDC1_NM_024659.4_hg19_chr2:144994231_144994371_plus
TCGCGCCCATAACTCAAATCAATAGGAAATGTGGCTCCCAAACAGTCTACATAACAAAAAAATTACAGAATTAGCCAAACATATCTCTTAAAAGAATTACTTTAAATAGTAATCCCAGAGTCAGAATAGGCTACATCAGAAAGAAACAAGGTTAGCTGAGGGTCCGCCTT
>071_GTDC1_NM_024659.4_hg19_chr2:144995066_144995206_minus
TCGCGCCCATAACTCGGATTTATCTGTGGAAGCAAAAAATGAAATTCTTTTAATAGAATGGAACTTGACAAGAATTTGGATAGAACGTGGTTCTTTATATTAAGGGTACACAGTGTGCAGTATTGTCAGCCAGGTTTTAAAGAGATAACGAAACGCTGAGGGTCCGCCTT
>071_LOC105373656_NR_136320.1_hg19_chr2:145281197_145281337_plus
TCGCGCCCATAACTCTTTCATCTAGAGGAATTATTCGACCTTGTGTTGTGACTCAGGAGGTGGGCAACTTCTTTTGGAGTTGCAAGCAAAGGGTGATAAAGGGGACCCCTGGACTGGGTGTGTGTGGAGGAGGTGGGGGGCGGCAGGGGTCCAAGCTGAGGGTCCGCCTT
>071_LOC105373656_NR_136320.1_hg19_chr2:145281667_145281807_minus
TCGCGCCCATAACTCAAATGCAGGGACCGAAGCTGGCGGCGGGGGTTGGGGCGGGGTGTGTGGGGGGGGGAGTGGCAGAGCGCGCGGAAAATTGGGGACAACAACCAGACCTGTTTAGCATCAATAAATTAAGATGCTCATTTGGGTCCTGAAGTCTGAGGGTCCGCCTT
>071_TEX41_NR_033870.2_hg19_chr2:145424697_145424837_plus
TCGCGCCCATAACTCAGTATAAAGTATGATAAAATATGAAAAAAAGCAAAATTCAGGATACTTTTGTAGGTAGACACGTCAGATATTATATAAAATTAGCTTAAATATTCAAACACTGTAAAATGAGAGGCAGATAGGATATCGTCTCCAAAGAGCTGAGGGTCCGCCTT
>071_TEX41_NR_033870.2_hg19_chr2:145425484_145425624_minus
TCGCGCCCATAACTCTCAACAATCGATACAGCTTTTCTTCCCCTTCGACCTTCATAGGTCTGCTGTTTTTATTTTCCGTTTTCAAGATGGAGGCCAGGGTCTTCCTAAGAATCATGGGAAACTTGAAATGGGCCACAGGTGAATGGCATTTCAAACTGAGGGTCCGCCTT
>071_ZEB2-AS1_NR_040248.2_hg19_chr2:145275829_145275969_plus
TCGCGCCCATAACTCGTATCCTTTCTGGCTTCGAAACTTTTGTACCTAAAAATCGAGAGAGGCGCTGCATTTTTTCAGTTGAAACTGTCAAAACTTGGAGAAGGGGGACCTCGGAGGCAGGCAGGAGAGGAGGAGAATCCTGAAAACTCGGTGGACTGAGGGTCCGCCTT
>071_ZEB2-AS1_NR_040248.2_hg19_chr2:145277546_145277686_minus
TCGCGCCCATAACTCAGTTCTAACCTGCTCTGCAGGAATAACGGTCCTGCCTCCCGACACTCTTGGCGAGGTTTTTGTACAGTTTGCTCCGGGAGCTGTTTCTTCGCTTCCACCTTTTTCTCCCCCACACTTCGCGGCTTCTTCATGCTTTTTCTCTGAGGGTCCGCCTT
>072_ANP32E_NM_001136479.2_hg19_chr1:150207332_150207472_plus
TCGCGCCCATAACTCAAATTCAGAGTTGCGGCCACACGACGTGCCACATATCGTTACACGGCGGGGGAAGAAGCGGATTACGCCTCCCGTCCCCTCTCCACCTCCGGTCACTGCGACGAGTCCCCAAACTCGCCCGCGGTCGGAGAACCCGCCGCCTGAGGGTCCGCCTT
>072_ANP32E_NM_001136479.2_hg19_chr1:150207887_150208027_minus
TCGCGCCCATAACTCGGATTTCTGGTGGTCCTGGGTGGGTGTGCGGGGATGGAGTAATAAGTTAGCCCCCATCCCCCCGGGTTAGGGTTGGGGAAATGTTTAATTTTAAGTTTTAAATCATTAAAATCTTCTACTTAAAATGGCGAAGGGTTGAACTGAGGGTCCGCCTT
>072_APH1A_NR_045035.1_hg19_chr1:150244526_150244666_plus
TCGCGCCCATAACTCAGCAAGATTCTGTCTCAAAAAAAAAACAAAGAGGTGAGGTGAGGTCAGTGTTACCAGAAAGGAAATAACTGACCATGGCTGAGAGACTTTTAGCTGAAGCCATGCAGCAGGTGCTTTAAGTCAGACAATGATGGGTAAATCTGAGGGTCCGCCTT
>072_APH1A_NR_045035.1_hg19_chr1:150244814_150244954_minus
TCGCGCCCATAACTCCATTCAAGACTCCCACTGTCACTACCAAAATAAAAATAAAAAATAAGCCTACCAAGAAGTTTCCCCTCTCCCGGCTTTCCTTCCTTCCTCCAAGGCCTCATAAAAAGTTCACCCTCCCTCTCACTGTCTCTGACTTACCACTGAGGGTCCGCCTT
>072_BOLA1_NM_001321026.1_hg19_chr1:149870953_149871093_plus
TCGCGCCCATAACTCTAATAATCCCAATCCCAACTGCGCGTGAATTCCCTTTTTCTTTGCATTGCTGGGTTCAGACTTTCTGACCACCTTACCAGTGGGGAGAATCCGAGACTACAGTTCCCATGAGCCCTCAGGGCACCACGTGGTGCCTGCCCCTGAGGGTCCGCCTT
>072_BOLA1_NM_001321026.1_hg19_chr1:149871385_149871525_minus
TCGCGCCCATAACTCCCCGCATCCGCCCTAACCCCACGCCCGGACGTCCACACCAGCTCCTATAGGGAGCCCGCCTTGATGCCACACGGGGAGACCCGAGACACCGCCCCTTTTCTCTACGTGACGTGGTGAATTCGACCTCCAGCTGTGGAAGTCTGAGGGTCCGCCTT
>072_CA14_NM_012113.2_hg19_chr1:150229453_150229593_plus
TCGCGCCCATAACTCTGGGCTCCCTGGAGAGGGAGGTGGCTGGGTCTGGCAGTTACAGCCGCTGTCTCTCCATGGTGCTGCTACACCCCTCCCCCACTGGGCATACAAATGGGCTTTATCCAGCAAACAACGCTCCCTCCCCGCACTCCCCCCACCTGAGGGTCCGCCTT
>072_CA14_NM_012113.2_hg19_chr1:150230172_150230312_minus
TCGCGCCCATAACTCCCCAGGACAAATCTCTTGCTGCCTCTTTGCCCTCTCTCTTTATCTCCCTCTGCAGTCTCCACTCCACTAGCTGGCCAGCGACTTTACAACTGCCTCCTGCTTTTAAGGTGGCTCTGAACTGGTGTATGTGGGGACGGGGGCTGAGGGTCCGCCTT
>072_CIART_NM_001300838.1_hg19_chr1:150254061_150254201_plus
TCGCGCCCATAACTCAGGGACCTACCCCATTCTGTTCCCCGTGCTTGGAATCAGATAATTTAGGACGCCGGGCCCGAGAAGCCTGGATAAAAAAGTCAGGAAAAACTGAGTTTCGTTTTGACCTCTAGCGTCGTGGCGGGCTGGCATCTGAGCTGCTGAGGGTCCGCCTT
>072_CIART_NM_001300838.1_hg19_chr1:150254731_150254871_minus
TCGCGCCCATAACTCTCGCGCCCTCATTGGTTGTGTCGCCGGTAACACGTGACTCTAGTTACTGAAGTCCATAGCCCATTTGCTACAGTACAAAGGGGCTCAGCCAGTAGAGAGGCAGCCAGGTGATGATTGGCTGTAAGGGAAGCATTCCGTGCCTGAGGGTCCGCCTT
>072_FCGR1A_NM_000566.3_hg19_chr1:149753803_149753943_plus
TCGCGCCCATAACTCCTGTCTGTGTCCCCTAGAGGAGCAGAGGCTGGTTTGTATTAGGGCAGCTCTTGTAGATGAGTAACTTTTCCCATGGCCTCATAGAGGCTGATATAGAAACTTCTGGATTCAAATGATTGTTTGGAGGCATTAGCCAGGCACTGAGGGTCCGCCTT
>072_FCGR1A_NM_000566.3_hg19_chr1:149754477_149754617_minus
TCGCGCCCATAACTCTCTTGAGTTTCTATTTCTCTTTCTCAAAATCCAGTACTAACAGAACTGAACAAGCTACAGGTGGTTATCAAGGAAACTTCACTGCGGTGCGTCCAGGCTTAATGCTACCTCAGGGTTGCCCTTCCCATCCTTTTCATAAACTGAGGGTCCGCCTT
>072_HIST2H2BC_NR_036461.1_hg19_chr1:149822869_149823009_plus
TCGCGCCCATAACTCCTGGAGCTGGCGGGCAACGCGGCTCGGGACAACAAGAAGACGCGCATCATCCCTCGTCACCTCCAGCTGGCCATCCGCAACGACGAGGAACTGAACAAGCTGCTGGGCAAAGTCACCATCGCCCAGGGCGGCGTCTTGCCCTGAGGGTCCGCCTT
>072_HIST2H2BC_NR_036461.1_hg19_chr1:149823634_149823774_minus
TCGCGCCCATAACTCGTTTTTCGCCTGTCGGGTGCCTTTTGGGTGGGAGAGGTGCCCGCCCCCAGGACGCAAGATTCCGCCTCCGAGGCCCTTACTCTCCGCCGCCAGGGCGCTTTGGAAAACAAAACAGAAACTAAGACTTAAGTCAGCTCAGTCTGAGGGTCCGCCTT
>072_HIST2H2BE_NM_003528.2_hg19_chr1:149858999_149859139_plus
TCGCGCCCATAACTCAGCCCTTCATTTGACACTTTGGTGGCTCTTAAAAGAGCCTTTGGGGTGAATGAGTATGGTGTCAAGCCTCTTAATTACTTGTTCTTGCCAGGCTTGTGACTCTCCGTTTTCTTGGGCAACAGGACAGCCTGGATATTGGGCTGAGGGTCCGCCTT
>072_HIST2H2BE_NM_003528.2_hg19_chr1:149859588_149859728_minus
TCGCGCCCATAACTCCTGGCATGCAAATAAGGGGCTTTAATGTGGCTCTCAGCGATTGGTAGATACTTACAAAATCCGTCATTTCCTTTCAGTGCAGGACGCAAACCAAGAGGCGGCTTTCTGCTTTTCTATTGGCTGTTAGATACGGCTCCGCTCTGAGGGTCCGCCTT
>072_HIST2H2BF_NM_001161334.1_hg19_chr1:149783872_149784012_plus
TCGCGCCCATAACTCCGGCATTTTTGCGCGAAAAAAGAGAAAAGAGACTTAAAGAAGTAATCCGAACTACCGCAAAACGGGCTGGTTATGCGCTACTTATAGAGCCCGTATGCAAATGAAGACTCGCAAAGTGCTGCGCTTTCATTGGTTAACTTCTGAGGGTCCGCCTT
>072_HIST2H2BF_NM_001161334.1_hg19_chr1:149784359_149784499_minus
TCGCGCCCATAACTCCTGAGTGTAAGGGTGGGGCGAGTCCCTTAAAAATTATAAACCCGTTTCCTGGTTTATTTAGGAACTATAAGCTTAATTAAAGCTCAGCATCTTCCTCATTGCATACTACAGGCGGTGTCCAAGCCAGAATAGTAATTTAACTGAGGGTCCGCCTT
>072_HIST2H4A_NM_003548.2_hg19_chr1:149804005_149804145_plus
TCGCGCCCATAACTCTGAATTCTCCCGGGGACTGTGGCGTAGCGGTTAAAAAAAAAAAAGAGTGAGAGGGACCTGAGCAGAGTGGAGGAGGAGGGAGAGGAAAACAGAAAAGAAATGACGAAATGTCGAGAGGGCGGGGACAATTGAGAACGCTTCTGAGGGTCCGCCTT
>072_HIST2H4A_NM_003548.2_hg19_chr1:149804245_149804385_minus
TCGCGCCCATAACTCCGCTTAACGCCGCCACGCCGAGCTAGACGCCGAATGGCAGGCTTGGTGATGCCCTGAATGTTGTCTCTCAAGACCTTGCGGTGGCGCTTAGCGCCCCCTTTGCCTAAGCCTTTTCCGCCCTTTCCTCTGCCGGACATGACCTGAGGGTCCGCCTT
>072_LOC105371433_NR_135098.1_hg19_chr1:150131412_150131552_plus
TCGCGCCCATAACTCCAGGACCTGGTAGCAAGGAAACTGGAGGAGACTCAGGAGCTTCTGGCAGAGGTTCAGGGACTGGGAGATGGGAAGCGAAAGGCCAAGGACCCCCCTCGGTCTCCGCCGGATTCTGAGTCAGAGCAGCTGCTGCTGGAGACCTGAGGGTCCGCCTT
>072_LOC105371433_NR_135098.1_hg19_chr1:150132154_150132294_minus
TCGCGCCCATAACTCTCAATGAGAGACTGCTAGGAATGAGAAGCCAGTGTCTGGCTGGGGAGATTTTAATTCCACAAATCCTCCTCAGGGCTGGGATAAATTTCACTTCCATGTGCACGGACAGGTGACACTGGCCTCCACATCCCTACAACTAGCTGAGGGTCCGCCTT
>072_MRPS21_NM_018997.3_hg19_chr1:150265908_150266048_plus
TCGCGCCCATAACTCTCAAAGAGTCTGTCCTTTCCAAAGAGAAAACAGGAAGCATCCTCAGGAAGCGCCTACTTCTCTTGTTTTCCATCGAGAAAGAGAAATGGCTCAAATATTTATCAAGGATTTCACAGGATTAAGGGGTATGAAATTGGGCTCTGAGGGTCCGCCTT
>072_MRPS21_NM_018997.3_hg19_chr1:150266926_150267066_minus
TCGCGCCCATAACTCGATTACAGGCGTGAGCCACCGCGCCCGGCCCAGAACTTCATTTTTAAGATAATAAACTGAGGGGCTGAGACGTTTTAAGAGACTGTGAACACCTGGGCTGGCACTGTTTTGAGAACAATCAACGAAAGGGGAAGGGAGAGCTGAGGGTCCGCCTT
>072_MTMR11_NM_181873.3_hg19_chr1:149908234_149908374_plus
TCGCGCCCATAACTCAGTGTCTGTGGGGAGCTCCAGACCTAACAGGGCTGGTAAACAGTAAAGGGAGGGGCTGGTTAATGGATAATGAGACAACGAACTTGAGACTGAGAAAGACGGACCAGGCTCCATCAGCAGAAGCTGATAGACAGACACACCTGAGGGTCCGCCTT
>072_MTMR11_NM_181873.3_hg19_chr1:149909227_149909367_minus
TCGCGCCCATAACTCTTTTTGTCCCACCCACATCCCCAAGACTTGCACACAAACTGTACTTGTGTCTGCATCTTGGACACATTTCCATCTCTTTTTATACTTCTCCACTGCAGTCTTCACATGATGTCTGTGTCATGCCCTCTAGAGAAAGATATCTGAGGGTCCGCCTT
>072_OTUD7B_NM_020205.3_hg19_chr1:149981766_149981906_plus
TCGCGCCCATAACTCACGCAGCCCCCGGCTTACTCATCATCAGCTTCTAAAGTTTCCATCGGCTCATGGCAACTTTTCTTTTTTCTAAAGTTCTTAAGACTGCCCTAGAATCCGTCAACCTCCGTCTCTCTCCCTCTCTCACACACACACACAAACTGAGGGTCCGCCTT
>072_OTUD7B_NM_020205.3_hg19_chr1:149982070_149982210_minus
TCGCGCCCATAACTCTTTCCTCCTCCCTTTCACCTGCGTCCTGCGTTCCTACCCCGCGCTCTCCAGCTCCCGGCCTCCCTTCCTGAGCTGTGCTGGCCAGTTTGGACGGTCCCCCCTTGTCAGCTAGACTTTCGGGAGGGATGGTGGAGTTTTAACTGAGGGTCCGCCTT
>072_PLEKHO1_NM_001304724.1_hg19_chr1:150120010_150120150_plus
TCGCGCCCATAACTCGATTACAGGCGTGAGCCACCACACGCAGCCCAATATTTGTTGACTGATAGAAACTACTGGGAAAGGAGGAAGATGGGGCAAATGATGAATTACTTTTTTCCCATAAATCAGAATCTATTTAAATGATAACTCTAAACCACCTGAGGGTCCGCCTT
>072_PLEKHO1_NM_001304724.1_hg19_chr1:150122090_150122230_minus
TCGCGCCCATAACTCCCAAGACTTAGGGAAAAAAGGGAGATGGGTCTGGATTCAATTATCATAGCTCAGGTCTTGACACAGTGTAGACTGTGGTTTTCATGGTTAACTACACAGCCAAAGCTATCCAAAGACATACAGGGGTTCTTAACTCCATTCTGAGGGTCCGCCTT
>072_PRPF3_NM_004698.2_hg19_chr1:150293732_150293873_plus
TCGCGCCCATAACTCTCCGTCTCAAAAAAAAAGCTAAAAAAAAAACCTTGGCAGAAATCTAGCTAATAGGTTTAGCCTGGGAAATAGAAAGCAAGGAAATTGCTCAGGGAAACTTTTCGGTTCTGCGACGCATGCGTTCAGCCTCCAAGAAAGTGCTGAGGGTCCGCCTT
>072_PRPF3_NM_004698.2_hg19_chr1:150294302_150294442_minus
TCGCGCCCATAACTCTCTCCTCTCAATGAGCAGGCAGCAGAATCCAAATCCAGTCTTCAGAAGGAATTCCTTACTCCGTGCTCTTGTTTGCTACAACCTGAGTTTCCCTCTGCAGCCCCCCACTCCCCCGCTAATCTTCATTTTTACTCTCTCCGCTGAGGGTCCGCCTT
>072_RPRD2_NM_015203.4_hg19_chr1:150335690_150335830_plus
TCGCGCCCATAACTCGAGGTTCAACAACTCGTTGAATTAATGAATAGTGGACATGAACTTGACAAAACAGGTTCCCTGCCTCAAGAGGCATGGCCGCAGTGAGGAGACGTTAAAAGAATTAAAACTGTATATGTTTAGTGGGAACACAGGAGCCTCTGAGGGTCCGCCTT
>072_RPRD2_NM_015203.4_hg19_chr1:150336007_150336147_minus
TCGCGCCCATAACTCCAGTGAGCCATTCACTACGCAGACTCCGACACCAAACCGTATTTATTGCTGCCCATAGAAGATAACATTCACAGCCGCTTGACCATTTAGGTTACAGGAAAAGGAAATAAATGAGGAAGTGAAAGGAAATTTTCCTCATACTGAGGGTCCGCCTT
>072_SF3B4_NM_005850.4_hg19_chr1:149899670_149899810_plus
TCGCGCCCATAACTCTCTCCCAGCAGCGGTTCCGCCTTCTGACCTCAGCACGACTTCCACTTCCGGGGCGAAGACGGACGTAGCGGTGGGCGGGGCCGCGGAAGAGGAGGTGCCTGGAAGCGGCTGCAGCCATCTTAGGAGCCTCCGAAACTTAACTGAGGGTCCGCCTT
>072_SF3B4_NM_005850.4_hg19_chr1:149900152_149900292_minus
TCGCGCCCATAACTCCCATCCACCCCTCAGCTGTGGTCACACACCAACGCGGAGCAGCCCTCACCCTCCCCATGCAATTAGGACGAGGTGAGCGCAGACGTCACTCTAAGCTCAGACATTTCGCAGTCTCCTCCCCTGAGGGAAAACCAAATACCCTGAGGGTCCGCCTT
>072_SV2A_NM_001278719.1_hg19_chr1:149879153_149879293_plus
TCGCGCCCATAACTCTCAGCTTGAGAACCCTAAGATAGTGAATGAAAAAGGTTCCTTCTCATCAAGGTCCACCCAACCCTTTGGTCTGACACCCACCAGCCACCCCGCCTTACCAGTGTTATAGAACACAGTGTTGATGAATGTGCAGTTGCGGACTGAGGGTCCGCCTT
>072_SV2A_NM_001278719.1_hg19_chr1:149879482_149879622_minus
TCGCGCCCATAACTCCACCGAGGCGGGCAGTACTTCAATGACAAGTATGTGGGGACTTTTAAACTTCACTTCTTCCCTGTTCCTTCTACCTCGTCTCTTTTATGAGTCTAGGGGTTCAAGACAAGACATTTGGGGGGCAAACACTTGTGGTTTCTCTGAGGGTCCGCCTT
>072_SV2A_NM_014849.4_hg19_chr1:149889180_149889320_plus
TCGCGCCCATAACTCGTCACCCTCCCCATAAGCAAAGCATCGGAGGATAAAATGGCTGCAAGGCAAGGCAAAGATGCTTCTGCCAGGGGCGGGGAGGAGGTGAGCGACTGAGAAAGGGGTCTCACCTGGTCTAGGTTCCCCGGGTAAGGAGTCCCCTGAGGGTCCGCCTT
>072_SV2A_NM_014849.4_hg19_chr1:149889949_149890089_minus
TCGCGCCCATAACTCCTTTTTGAGTCATTGGAGCAAATTAATGGAAGGGGAACTGTCCGGTTGGTCAGGTCTGTAAAAATCCCTCAACTTCCCCAGTACTTCTGCTACCACCAACTGAATGGACAGGATGAGGAGGTGTCCACTGTAAATAAGTACTGAGGGTCCGCCTT
>072_TARS2_NM_025150.4_hg19_chr1:150459496_150459636_plus
TCGCGCCCATAACTCTCTATGCTCTTAAGTTTTGCTACTTGCTGTAAGGACCACGTAAAATAAAATGTATAGTTAAAGGGAAATTACTACCATTTCCTGTCTGGTTTTCTCCCACTCTCGCCCTCAAAAGTTCACCTGCCCTTGTCCTCAAAGCCCTGAGGGTCCGCCTT
>072_TARS2_NM_025150.4_hg19_chr1:150459877_150460017_minus
TCGCGCCCATAACTCGGAGCTTTGGGGGTGCCTCACGCACCGTGTGTAGCCTGCAAGCCTGTAAACCTTGGAGCCGGAGACACCGCCACCTCTGATACAGGGCCATGTTCCTTCACACCAGTGCCTACATCCTCAAACAGATTATCGCCGCTTCTCTGAGGGTCCGCCTT
>072_VPS45_NM_001279353.1_hg19_chr1:150038557_150038697_plus
TCGCGCCCATAACTCTCCCTTAAGGGATTTGAGAATTATATATAATATTGCATAATCTTAAGCTGATTAATGTTAAAGTGCTATTGGTCTATTTTAACTGTGTACTTCTTAAAATATAATGAAAGAATTTATTTGGTAATCCTGAATCTATTGACCTGAGGGTCCGCCTT
>072_VPS45_NM_001279353.1_hg19_chr1:150040635_150040775_minus
TCGCGCCCATAACTCTCTCGATTTTGAGAATCAATGCGTTCAAAGAGGTACACTTCCTTCTGTAGAATCTCCGATTGTGTGTATACCATACTCACTATGCCAGTCTGTAAAAACAAAAGATTAACTAAAAGTATGCTAGTCTAGAATAATAAAAACTGAGGGTCCGCCTT
>073_CDC25C_NM_001287582.1_hg19_chr5:137666439_137666579_plus
TCGCGCCCATAACTCACCTGGGGGCGTGTGCTTGCTCTGGAAATGGTAAGACTTGCCCCGCCCCATAGCCAGAGCAGGATAGTGTTTGGCCCACCAGCGTTAGGCAGGCTGCGGGGTAAGCTCCGCCTCACGGGGAGCCTGGCGCATCATTGGCTCTGAGGGTCCGCCTT
>073_CDC25C_NM_001287582.1_hg19_chr5:137667194_137667334_minus
TCGCGCCCATAACTCCCTATCTACTTTCTCTCCTCTTGTAGGCAAGCCTCAGACTCCAGGCTTGAGGTAAGTCCGCAGCCGTCTCCGCCACGGAATCACGGAGACCCCATTGTCCCCCTTAGGGTCCAGTCGGGCCCCCACAGACAGAGGTTGGGCTGAGGGTCCGCCTT
>073_EGR1_NM_001964.2_hg19_chr5:137801012_137801152_plus
TCGCGCCCATAACTCCTGTCGGATGGGGGGCTTCACGTCACTCCGGGTCCTCCCGGCCGGTCCTGCCATATTAGGGCTTCCTGCTTCCCATATATGGCCATGTACGTCACGACGGAGGCGGACCCGTGCCGTTCCAGACCCTTCAAATAGAGGCGCTGAGGGTCCGCCTT
>073_EGR1_NM_001964.2_hg19_chr5:137800256_137800396_minus
TCGCGCCCATAACTCTATGGCACGGTGTCTTTCCGGGTGTCGCTGGGAAATTGAGGATAGGAAGTCACGGCCACTTGGTTCTTGGGACACTGTATAGCAGTGAGCTGCCTTGCCTCTGCCACCTGTCGGTGGGATGGGGCTGCTGGTGCCTGGGGCTGAGGGTCCGCCTT
>073_ETF1_NM_001282185.1_hg19_chr5:137876998_137877138_plus
TCGCGCCCATAACTCATTAAGAAGGTCTGGATATTCTATTGAATTCAAAGAAAAACCTAAGGACTAACAAGCCGCTGTCTTCGATTCATATTAAACTAACGTTTCTCCAGTAAACCGAAGGAGTGAGCACAAGCCCGTCACTGAATGGGGCCAAACTGAGGGTCCGCCTT
>073_ETF1_NM_001282185.1_hg19_chr5:137878152_137878292_minus
TCGCGCCCATAACTCACTCGGCCCCCCTCGTGGTAGGCCACCGCTACTTTTGCACCTCTCCCGGGCCCTTAAGTCCAGGTCCTCCCTCTTCGGGCTCCAGGTGCTGCCACCCGACTCGGGTGCTATTGTGGCAAAGTGTTCGGCCTTCCTTTCCCCTGAGGGTCCGCCTT
>073_FAM53C_NM_001135647.1_hg19_chr5:137673423_137673563_plus
TCGCGCCCATAACTCCCCTAATCCGCGCTTGGACCACACTTCCCAGCAGCCTTCACGCCGCGGACGGGTCCTTTGCTGGGGGAAGGGGGATTCCTTCGAAGAGGTGGTCGTGGAGGGCGGGGCAGCAGAGCAGGTGAGGGGCACTGTGGCTAATTCTGAGGGTCCGCCTT
>073_FAM53C_NM_001135647.1_hg19_chr5:137674326_137674466_minus
TCGCGCCCATAACTCTGCCTGCTCTTCTTCCATATGGTTCTGGTGGGGAAAGGGGTGACAAGTGGGGAACACCCCTCCCCCCACCCCCATGAAGAAGCAAAAGGCTAGGCCCCTCCAATCTTCAACCTCTCCCTCTGTTGCCCTGCCTGTCCCCGCTGAGGGTCCGCCTT
>073_GFRA3_NM_001496.3_hg19_chr5:137609670_137609810_plus
TCGCGCCCATAACTCTGATTCTCCCCGCCTCTTAGAGACGCTGTCTTGGTAGTGACCTGGCTGTGGGTTGTTCTGTGACTGTGTAGACCTACCTCAAAAGAGGGAAGAGGGGGGAAAAAGGGGCGAGGAGGAGATGCTTGGGTGGCCAGGCCATTCTGAGGGTCCGCCTT
>073_GFRA3_NM_001496.3_hg19_chr5:137610374_137610514_minus
TCGCGCCCATAACTCCAGAAAGTGAGAAAGGGTGCTTTTCTTGGAGAAATATTTGGTTCTCCTAGATGGCGAGTTTCCAGCGGCAGCTTCCACAATGTCTTGCTAGTCGAACTTGTCAGACAGCAGGTGGGCCGCCTCGGAAAGAGCAACCTCTTCTGAGGGTCCGCCTT
>073_HSPA9_NM_004134.6_hg19_chr5:137910711_137910851_plus
TCGCGCCCATAACTCGCGAGGGGTGTGACTCAGCAGGGCCCAAGCCGGAGGCAAAACCTTGGGCAAAATCTTGACCCGGCAGCGCTAACTATGGAAGGCCCGTTACCTTCCTTCCCGCCTGACCTATACTGGAGAATTCAAACCCTAAAGGGCGCCTGAGGGTCCGCCTT
>073_HSPA9_NM_004134.6_hg19_chr5:137911744_137911884_minus
TCGCGCCCATAACTCTACAGGCGTGAGCGCCCGGCCAAGCTCAGCTATTTTTTTTTCCCTTTGTGCAGGCTAATTGGCCTAATGTTCTGTGTGAATCAAACGCTTCGTAGTTGGAAACCCAAGACCCCTGTGATAAAACGCAACACGAAATTGTTCTGAGGGTCCGCCTT
>073_KDM3B_NM_016604.3_hg19_chr5:137688596_137688736_plus
TCGCGCCCATAACTCTTGTATGGATTCACCCTTGTTCCCCTCCTACCAACTACAGCTTATGGGCCATGTGCTTTAAGAGGTGGCTCTCAGCCCAGAAAAACATTCTGAGTCAGGCCTCAGGTTGGCTGTGGGAGATGGAAGTTAAAAAGAAGTGGCTGAGGGTCCGCCTT
>073_KDM3B_NM_016604.3_hg19_chr5:137689195_137689335_minus
TCGCGCCCATAACTCTCAAACTTAACAAAAACAGCCACAACTGCAGCTCCTGTCACCCAGAAGCGTTAAGGAAAGGAGAGGAGAGCTCGAGACAGTGCCGAGAGCTGGCCTTTCTGGAGACCGCCAGGCCGAGCCCAGCTCAGATGAGGAAGTAACTGAGGGTCCGCCTT
>073_REEP2_NM_001271803.1_hg19_chr5:137774912_137775052_plus
TCGCGCCCATAACTCATCTCTCGCCTGGTGGTGTGAGTGCGGCGGCGGCGGGGGGTGATGCGGGCTGTGATGGAGGGCGGGGGTGTTAAAGCCCGGGTGGACTTCTCCGAAGCTTCGTGCAGCAGAGTCACCTAAAGGCGCTGCGTCCTTATTTGCTGAGGGTCCGCCTT
>073_REEP2_NM_001271803.1_hg19_chr5:137775141_137775281_minus
TCGCGCCCATAACTCTCCTCCAGCCCAGACCTGCTAGGTGGGGGAGGGGACGCGCCTGCCTCCCCTTTTAAATCAAGCCGTGCTGCTCAGCCTCTAGGATGGGCGCAGGAGCAAGGACGGTAGAAATAAAAGAGGTTATTAATAAAGAATGTGGGCTGAGGGTCCGCCTT
>073_SNORD63_NR_002913.1_hg19_chr5:137897067_137897207_plus
TCGCGCCCATAACTCGATTATAGGCGTGAACCACCATGCCCAGCCTATTTTTCAATTTTAACAAAACAAACAGAAAAGAATTCTTTAGTGAGTATATAATCTCATCTCCCTTTTAGGTCACCCCAGCAGAATGGGCCATATATTTGTGCCACCTGCTGAGGGTCCGCCTT
>073_SNORD63_NR_002913.1_hg19_chr5:137897238_137897378_minus
TCGCGCCCATAACTCTAATCAGAAGGACTATCGCTCCATGCCAAAAAGCTATGCAAGATGCAGAAGTCAGCAAGAGTGACATAGGAGAAGTGATTCTTGTGGGTGGCATGACTAGGATGCCCAAGGTATGGACCAGTGGAATTCTGTCGTGGAGACTGAGGGTCCGCCTT
>074_ACP5_NM_001611.4_hg19_chr19:11687974_11688114_plus
TCGCGCCCATAACTCTCCTTGGCATTGGCCATTTCCCGGGCCGTGTGGAATGGGGCATTGGGGACCCCTCCCCAGTCACCCACGGCTACAAAGCGCAGGGCAGGGGTGGCACCATCAGCCAGGGAGGGTAGCAACAAGGCTTGCAGGATGAGCAGCTGAGGGTCCGCCTT
>074_ACP5_NM_001611.4_hg19_chr19:11688368_11688508_minus
TCGCGCCCATAACTCCACTTCCTCCTCAGGGAATAAAGGCTCAGGGACCGGCAGTTCTACTCTAGAGCCCACCAGCCTCTCAGAGCCTCCGGTGACTGGCCTGTGTCTCCCCCTGGGTGAGTGCTGGGCAGGCTAGGTGGAAGGAGGGTGAAATGCTGAGGGTCCGCCTT
>074_CNN1_NM_001308342.1_hg19_chr19:11649922_11650062_plus
TCGCGCCCATAACTCAAAAGGGAGTGATATGGGATAGGGGCTGCCTGTCTCCCCCTGAACATCCCGGAGCCCCCAGCTATGGTTGGGGCTGGAATGGGGGGGCACACAGCCACACATAAACAGAGGGGGTCAGTCCATTGCAAAGATACCCACCTCTGAGGGTCCGCCTT
>074_CNN1_NM_001308342.1_hg19_chr19:11648445_11648585_minus
TCGCGCCCATAACTCTCACCCCTGGACCACAGGGGTGGATGCTATGCCCACATCATGCCCCACATGGCAAGGCCATGTTTGTGACACTTGGATGACATGTCTGCAACCTGCCACACACTAATGATATGTTGAGGATATGCAGTTTATCGGTCACACTGAGGGTCCGCCTT
>074_ECSIT_NM_001243204.1_hg19_chr19:11640052_11640192_plus
TCGCGCCCATAACTCTGGGACCCGCCTCATAACGAGCCAGGCCCAGCCTCTAATGAGGCAAGACGCACTCCAGACCTGGGAACCTTGAAATGGCCCGGGAGGCTGGACTTGGGAGTCATAGTCTATGAATCCAGTCGCAGGCCCCAGCGGCTGAACTGAGGGTCCGCCTT
>074_ECSIT_NM_001243204.1_hg19_chr19:11640978_11641118_minus
TCGCGCCCATAACTCCTTCCGCCTTCCTATTGGCCCACCTCGCGTTGTGGGCGGGACCTATTACACCAGCTTTCTTGATTTGCTACCTCCCTGGAGCTCCCTGACCCGGACGCTCTCTGGGCCAATATGGCAGCGCCCAGCAACAAGACAGAGCTCTGAGGGTCCGCCTT
>074_ELOF1_NM_032377.3_hg19_chr19:11669527_11669667_plus
TCGCGCCCATAACTCCAAGACTCACTCTCAAAAAAAAAAAAAAAAGTCCAAACAAAATCTACGGATGAGCCCCAGAAGCTCATTTTGCCCAGGGACTACAGTCTCCCCATCCCATGAATGGGGTCTGGCTTGCACAAGGAATGCAGAGGCCTCAGCTGAGGGTCCGCCTT
>074_ELOF1_NM_032377.3_hg19_chr19:11670236_11670376_minus
TCGCGCCCATAACTCAGAACTTGAACTTTTTAGTTTGAGTAGAGCGTCTTCCATGCTTACAAGCTTCCCCTTCACCCTGATTCAGCCATAAGGTTATTTCATATTCCTCACTTGCCGCTCCTGGAAACTGACCAGAAGTACTGGCATCGCGCGTACTGAGGGTCCGCCTT
>074_HNRNPA1P10_NR_002944.2_hg19_chr19:11776581_11776721_plus
TCGCGCCCATAACTCAGACTATTACATTTAGCAATCAACAGCATGGGGTGCAAAAAGAAATCTACGTTAAAACCCTTTGTTGGAATGCTTTACACTTTCCACAGAACAGAAACTAAAATAACCTGTTATACAATTAGTCACAAATACAGTCCTCGCTGAGGGTCCGCCTT
>074_HNRNPA1P10_NR_002944.2_hg19_chr19:11777560_11777700_minus
TCGCGCCCATAACTCCAAACACCAAGCGCTCCAGGGGCTTTGGGTTTGTCACGTATGCCACTGTGGAGGAGGTGGATGCAGCTATGAATGCAAGGCCACACAAGGTGGATGGAAGAGTTGTGGAACCAAAGAGAGCTGTCTCCAGAGAAGATTCTCTGAGGGTCCGCCTT
>074_MIR7974_NR_107014.1_hg19_chr19:11606943_11607083_plus
TCGCGCCCATAACTCACCACGTTCTTCAGGCAGTTCACGTTGCGTCGCCGCCCTATGGACACAGGGCCGAGGAGTGGGTATAAGGGACAGGGCTCAGCCCATGGTGACATGGCTGCCTGAACCACCGGGGCTTTATGGGTCCCATGGGTTTGGAGCTGAGGGTCCGCCTT
>074_MIR7974_NR_107014.1_hg19_chr19:11607548_11607688_minus
TCGCGCCCATAACTCTGGTACGAGGACCACAAGCACCGCTGCCCGTACGAGCCGCACCTGGCGGAGCTAGACCCCACTTTTGGCCTGTACACCACGGCCGTGTGGCAGTGCGAAGCTGGCCACCGCTACTTCCAGGACCTGCATTCGCCCCTGAACTGAGGGTCCGCCTT
>074_ZNF439_NM_152262.2_hg19_chr19:11976893_11977033_plus
TCGCGCCCATAACTCTGATGACCAAAGCAGGGAATAAATGTTTGGAGTCCACGGCATCCTGAGAACTTCTTGGGAATAGAGTCTAGGCCCCCAATGCTGTCACTCTCACCCATCCTCCTCTACACATGTGAGATGTTTCAGGACCCAGTGGCTTTCTGAGGGTCCGCCTT
>074_ZNF439_NM_152262.2_hg19_chr19:11977312_11977452_minus
TCGCGCCCATAACTCGTGTAGAGAGACACTGCTTTCTCTTATAAGTGCAAATTACCTGAAGTTTCTCCTGGGGTTTTGGTACTCATATTCAATGTTCTGGTCTTTCCACTTTTTTCCTAAAATACAAACACAGAAAAATAATCCTGAGGCAGTATCTGAGGGTCCGCCTT
>074_ZNF440_NM_152357.2_hg19_chr19:11924248_11924388_plus
TCGCGCCCATAACTCGATTACAGGCATGAGCCACCGCGCCCGGCCTGCCTAAATCATAATTTCTATGACAGAATTTCTCATTTACAGCTTCCCCTGAGACCATCTTTCATTTCAGTTAACCCTGCTCCTTGGGGGTTATATGTGAGATAAAAGTGCTGAGGGTCCGCCTT
>074_ZNF440_NM_152357.2_hg19_chr19:11924594_11924734_minus
TCGCGCCCATAACTCACAAGTGTGTGCAGGGCATTTCAGACTCAGTGTTCAATGGAGAGATACGCTTGCCTCAGAGCAGGAGGGGAGCCCAGACCAGGCAAGGCACGACTGCACCAGGAGAGAGAGGCAGATGTCTTCCAGCGTGCGGGAAATGGCTGAGGGTCCGCCTT
>074_ZNF441_NM_152355.2_hg19_chr19:11877320_11877460_plus
TCGCGCCCATAACTCGGATTACAGGTGTGAGCCACCACGCCCGGCTTTGTTGGGGTGTTTTTATATTCTGCACTGAAAATTAGTAGATTGAGACATAAGGTGGGAGAAAGGCTTGGCCTGTGCAGCCAACAGCCTCATCCAAAACTCCTGATTCCCTGAGGGTCCGCCTT
>074_ZNF441_NM_152355.2_hg19_chr19:11877590_11877730_minus
TCGCGCCCATAACTCTCGGGCAGCGGAGTGGAACCTGATAAACAGATTCCAGACAGGCCTTGAGAGGACTAGCTTCCTCCCTGCGCTGTGACCTGACCCCCTCCCAGGGGACATTTGCATTTAGGCAGTATGTCCTGACCTTCCTCCTTTTTCCTCTGAGGGTCCGCCTT
>074_ZNF491_NM_152356.3_hg19_chr19:11909109_11909249_plus
TCGCGCCCATAACTCGAGGAAGCTAACAGTGCCCCTTCTAACAATAAGTAGCAAGTTTGGCTGAAATGCAGATAGCCAACGACCAGGGCGCAGGGAGTGAGCTTAGCCTTAGAAAGGCTGTAGCTAGGATTAATCAGCCGGGCTCTGCAGGGCTCCTGAGGGTCCGCCTT
>074_ZNF491_NM_152356.3_hg19_chr19:11909460_11909600_minus
TCGCGCCCATAACTCCTGTTGGTTCCACCCAGCCCCTCTTCCACGTATCTGGACGCTAGGCCGGGCACTTTACCATTTCCCTGCTTCTTGGTGTCCCGGCGTCCTCTTTATGACTCCGGAGCAGGTCACAGCGCAGGTGACAGCGTCACAGGAGCCTGAGGGTCCGCCTT
>074_ZNF627_NM_001290083.1_hg19_chr19:11706911_11707051_plus
TCGCGCCCATAACTCGCGTGCTCCATCGCACCCAGCCCAACCTGCCTTTTAATACTAATACATTACTTTGGGTCTCATCCCACATCACTTCATCAGAGAGCATCCTTCCTCTCACCTCAGTTATTTCTACTTTTTTTTCCACGTATAGATGTTTTCTGAGGGTCCGCCTT
>074_ZNF627_NM_001290083.1_hg19_chr19:11707231_11707371_minus
TCGCGCCCATAACTCGATTACAAATGTGAGCCACCGTGCCCGGCCAATATTTGCATTTAATGCAGAGCTTGCTTCTAGCTTGCCAGAGTAGGCACTGTCTTCTTCTGGCACTCCATGAGCTCTTCCTTCTAATTCCTTCCGGACACAAGGTCACCCTGAGGGTCCGCCTT
>074_ZNF653_NM_138783.3_hg19_chr19:11615823_11615963_plus
TCGCGCCCATAACTCTAGGGTTGTGGGAATGGGGCCATACGGAGTCCCAGATGGGGCACCAGAACTTCAAGAAGGGCAGGGCTGAGTGCCCCAGGGTGTCCAGAGTCCCAGGCCAGGTGGGGAACTAAGCGGGGGAGGATGAGACCGGTGAGGGGCTGAGGGTCCGCCTT
>074_ZNF653_NM_138783.3_hg19_chr19:11616708_11616848_minus
TCGCGCCCATAACTCTCGGGCTGCCAGCGATGGGCAGGCGAGACCCCTCCAGAATCTGCAGGCGCCTCTGGTTCTCCGAATTCAAATAAAAAGGGGCGGGAGCGCTGTTGGTTGTGCGCATGCGCAGTTTCCATTCTTGGTCTCCTTTTGGCGCCCTGAGGGTCCGCCTT
>074_ZNF69_NM_001321163.1_hg19_chr19:11998119_11998259_plus
TCGCGCCCATAACTCTGGAAGGAGGAAGCATTTTCACACTGTGAGGAGGGGATGGGGGTGTGAGAGCAAGTCTTAGCCATGCCTCATCCCCAGTTGCGGCCCGCTCCAAGACATATGCCTCTCCTCCTGGCGCAGTCGTGTCTGGCCTGGTCTCGCTGAGGGTCCGCCTT
>074_ZNF69_NM_001321163.1_hg19_chr19:11998526_11998666_minus
TCGCGCCCATAACTCCCAGCCGCAGCCCGCGCAGGGACAAAGGTGAGGTAAGGAATGCGACCCCCTCAGTGTCTGGAGGAACAGTGGGCAGGGACCCGCCACAATGCCTCTGATTGGATGGAATGCTAGGCCCCGCCCCCCATGTCTGAGTGACACTGAGGGTCCGCCTT
>074_ZNF700_NM_001271848.1_hg19_chr19:12034461_12034601_plus
TCGCGCCCATAACTCTGGAAGTCTTTCAAATGCCCTTAAGTTATCTTAGATTTTTCCTCCCCCACTTTATACATAAGCATAGGAGGAGAGCAGGGACTCTGCTGGTGTCTTATTTACACAATGGGATTGAAGGTGTTTGTCTCGCGAAACTAATCCTGAGGGTCCGCCTT
>074_ZNF700_NM_001271848.1_hg19_chr19:12034855_12034995_minus
TCGCGCCCATAACTCGATTACAGGCGTGAGCCACCGCGCCCGGCCACACATTTTCTTTATCTATACAAATAACTCTGACCCCAACGACCCCATGCATGTCAAACCCCAAACCCTGCCCAGAAGACAGCTCCAGAGGTACAACACCAGAAAGGACACTGAGGGTCCGCCTT
>074_ZNF763_NM_001012753.1_hg19_chr19:12074926_12075066_plus
TCGCGCCCATAACTCCTGCAAAGGAAGAGAAAGAGAGATTCCCTGGGGTCTTCCCGGGCAGCCCGCCCTCCCCTACAAGTGGCCTCCAGCCGCTCAGAGCAGCTCCAGAAGGAGTGTGGATTCCGAGAAGCTGCAGAGCCCTGGAAAGCAGAAGACTGAGGGTCCGCCTT
>074_ZNF763_NM_001012753.1_hg19_chr19:12075197_12075337_minus
TCGCGCCCATAACTCTTCATTTTCACCAGCAGGAAACTCTCACCTGGGGTTAATTTAACCTTCTGACCTAAATAAACTGTCAACTTCATGAACCCTTTATCCAGGTGTCGCCCCCAAACAATTCTGTCTCTAGCCTGATATTCACACATTCTCTTCTGAGGGTCCGCCTT
>074_ZNF823_NM_017507.1_hg19_chr19:11850213_11850353_plus
TCGCGCCCATAACTCAGGAATTTGGGATGAGGCTGTTGGCGACGTTGCCAAGCCTTTCCCTCACCTTATCTCTCAATCTACTCATTTTCAGCCCAGAAGATAAAAACAGGACAACAAAATAAAATAGTTGAGTATGTGGAAAAACTGGAATTATACTGAGGGTCCGCCTT
>074_ZNF823_NM_017507.1_hg19_chr19:11850385_11850525_minus
TCGCGCCCATAACTCCACCCCGGAGCTCCATTTTAGGAATCATTGCCTGGCTTCCCAGCTTGGGGATATGTTTGACCTCCTGAAAGGGGGTCTGCTTGTGAACTGTGAGTGCAGTAGGCTGCTTCTCTGAGCTTGTTCAAGTTTTTGCTTTTCTTCTGAGGGTCCGCCTT
>074_ZNF833P_NR_028594.1_hg19_chr19:11784134_11784274_plus
TCGCGCCCATAACTCGATTACAGGTGTGAGCCACCGCACCCGGCCTCTGGGGACCCATTTCAACAGTCTGGCACCCATGGTTGGGAATATGTTTAACCTCTAAATTGGGGTTTTCCTGCTGAACTGCGTCTGAAAGACTGCTTCTCTGAGCTAGCCTGAGGGTCCGCCTT
>074_ZNF833P_NR_028594.1_hg19_chr19:11784587_11784727_minus
TCGCGCCCATAACTCTCACTGTGCTGAGTGGAGCGCGATGAACAGGTTCCAGACACAGCCCTTGGCAGGCGGGCTTCCTCCCAGTGCAGTGACCCGACTCTCCTGGGGAGAAATGTGCACTTAAGCAGAATTTCCTGACTGATTGTACTAATGGCCTGAGGGTCCGCCTT
>075_ADAMTS7P1_NR_045529.3_hg19_chr15:82584737_82584877_plus
TCGCGCCCATAACTCCTTGAGAAAGTTAGGAAATCCCCCACTGGGAGTGAACCTAGGAAGTAGTTCTTCCCTATCTCTGTTATTTTCATCTCCTTGACCTGGGCTCCCCTCCTTATGTTTTCTGGCCTGGATTCTCAGATGAGGAAACTGAAACTCTGAGGGTCCGCCTT
>075_AP3B2_NM_001278511.1_hg19_chr15:83382213_83382353_plus
TCGCGCCCATAACTCCGGTCTCCCCCTTTCCATCTCCTGCAATCTCAGAAGGCCACAGGGAGAACCCAGTCATGTAAACAGCTCTTTGGCTTTTGGTTATGCTCTCCTACCATCTACTAGGTAGCGAGGGCACCTTGAGCCCTACTCCCCTCTACCTGAGGGTCCGCCTT
>075_AP3B2_NM_001278511.1_hg19_chr15:83383494_83383634_minus
TCGCGCCCATAACTCAGGCCAGGTGCCCCAGGAGTGGGAGTCTCTGTTCCCTGGGCTCTTACAGCTCCAGGGCCTTGCCCCCTTTTCTTTCTTACAAAGAAAACGGTGGCTTGACTCAGCAAAAACTAAGAAGGGTAGCTGTTTCTCCAGGTCAGCTGAGGGTCCGCCTT
>075_CPEB1_NM_001288819.1_hg19_chr15:83317116_83317256_plus
TCGCGCCCATAACTCTCTCCAGGGCGAGAGCCTGCCCTGGCATCCTTGGTCGGAACTGTAGCCCCTGGGCTCCAGGAGGCGCACTCACTTTAGACCCTCTGCTCCGTGCGCTGCAGAGGGGGCCGCGAGAGTCAGGAAGTTCCAGAAAGTTCCAACTGAGGGTCCGCCTT
>075_CPEB1_NM_001288819.1_hg19_chr15:83317318_83317458_minus
TCGCGCCCATAACTCTTCCGCCTGGAATGCCATCTCCGACTCTGCGTTTGCCTGGGGTTTCCGGTCCGCCCCTGCGCCAGGTGCCCTAGGACGCCTGCCCTGGAGCCCTCGCCCTATCCCTTGCCCTATTTCTGTGAAACTTTCTATCTCAGTGTCTGAGGGTCCGCCTT
>075_CPEB1_NM_001288820.1_hg19_chr15:83239794_83239934_plus
TCGCGCCCATAACTCTTTTCTGCACAAGGCCACCACGCCTTGGGGACCCTCCTCAGGGCCACTCCAGGTGCAGACTAACAACTCCAGGGAATTTATCAGGGTAAGTGGAAGAGCCATGCCTGCCTTTACGTGGAGCCATCTGTCCTGCCACACTCCTGAGGGTCCGCCTT
>075_CPEB1_NM_001288820.1_hg19_chr15:83240388_83240528_minus
TCGCGCCCATAACTCACATGCTGGCCCAGTCTGTAATGCAGACGGGATAGGGGTGTGTGTGTGAGGGGAGGGGGCCTGTATGGCAACTGCTCTTGCCCCAGCGTCCCCAAAAGTGCAGAGGCAGCGGCTGCAGCATCCAGCCAGCTTGGATGTCTCTGAGGGTCCGCCTT
>075_FSD2_NM_001007122.3_hg19_chr15:83477475_83477615_plus
TCGCGCCCATAACTCCCAGCTTCCTGGCATCTCCCTCCTTTCCTCCTCCCATTCCCACCACCTGTCTCAGTGCACTCCCAGGATGGGAGCTGACATGGACTGTATTTCTCAGTCTACACTGCACATTTCCTAGGCAGAGACTAGGGCCGTCTTGGCTGAGGGTCCGCCTT
>075_FSD2_NM_001007122.3_hg19_chr15:83479915_83480055_minus
TCGCGCCCATAACTCAAACGCTGACTGGCCTGAAACTCCCCTGTGGTTTCCTCATATTCTAAAGTGAAATCAACACGAGAAGTGGGTGTGTAGATATTTACACATAAAACCCACAGTACAAAAATGACCCCACTAACGAGCTCCTTTTATAAAACCTGAGGGTCCGCCTT
>075_GOLGA2P10_NR_103496.2_hg19_chr15:82797276_82797416_plus
TCGCGCCCATAACTCATTAAATGTGACGGTATCACTCTGCTATAAAAACTATTTCCAAAACAAAACAAACCTATCTACCCCCTTTCTTGATTTAAAAAAAAAAAAAAGAAAAAAGAAGGAAAATTTGAGGGTTTTTGCTTTTTTCAACTTCACACCTGAGGGTCCGCCTT
>075_GOLGA2P10_NR_103496.2_hg19_chr15:82798349_82798489_minus
TCGCGCCCATAACTCGTCAACCTCAGCCTCCCTTAGCAACCTGAGCGCCCCGCCCAGGTGCCTTACTATTGGTCTCGTGGAGCGGGATGGGCAGCTCTGCCGTGCAATCCCAGCTCGCAGCCCTTGCTCCGCGTGTACTCACGGGAGGACTCGCACTGAGGGTCCGCCTT
>075_GOLGA6L10_NM_001164465.3_hg19_chr15:83017976_83018116_plus
TCGCGCCCATAACTCTGTGGCTGGGTTGGGGGCCATGACCTGGTGTGTTTTACCTTTTTCTTGGCTGCGGCCAATTTCCCCTGTTGTGTTTTTTCTGACATCGCGGGGTGGGGAGGGAGGCGGGGTTGGGGCCACATCAGCGAAATACCAGTGAGCTGAGGGTCCGCCTT
>075_GOLGA6L10_NM_001164465.3_hg19_chr15:83018469_83018609_minus
TCGCGCCCATAACTCTATATCTCAGTTAAGGTAATACTGGTAATTCTTGTACTCCATTTGAAGATGAAAAATATAGGCCAAAATCACAGACTTTGCACAGAAGCTGCATAATGAAGACAGCTCTGGAGGAACACATAGATACACACACACAGACACTGAGGGTCCGCCTT
>075_GOLGA6L9_NM_198181.3_hg19_chr15:83097564_83097704_plus
TCGCGCCCATAACTCCCAGCCTAGTGTGGATTTCAGGTAACAAGCAGTACACAGTGACATAACACAATTCTTGGTTTTCATGATTGCAAGTCATAGCCAGGTATCAAGTGAGAAATTCAGTTTCATTTGCAAGGCCTAGAGTGGCCTGGTGATTCCTGAGGGTCCGCCTT
>075_HOMER2_NM_199330.2_hg19_chr15:83620809_83620949_plus
TCGCGCCCATAACTCCAAAGTCCACTATTCCTACGCTGGAGGTTTATTATTATTTGATTATTTCCAGGAAAACTTCGATTTCCATTTTGCTTGTAATAAATCCAAACGTGGAGAACGACAAACTGCTTAGACTCACACAGGCCCTGGAGTTGACTCTGAGGGTCCGCCTT
>075_HOMER2_NM_199330.2_hg19_chr15:83622131_83622271_minus
TCGCGCCCATAACTCCCGTGGAAGTCCCGGGGGATGAAGGTTAGGTTAGTCCCAGTGCCAGCCTTTGGTAGAAACTCAGGACCTGATAGGTAGAAAGGCGACGAAGAGAGCCTGCTCTTCTTCAAGTTCTACTTTTGCCATCCTAATTCCCCTCGCTGAGGGTCCGCCTT
>075_RPS17_NR_111943.1_hg19_chr15:83209553_83209693_plus
TCGCGCCCATAACTCCAGGGCCGTGGAACAATGAGGAAGTGGGGGATGGCGGCCGCCCAGGTCCCCCACTCAGTCCGCGGGCCGGAGACTTGTCAGGTAGAGACAGGGTGCGACTGGGCGAGACGTATCTCATTTCTTCCGGGCCTTTGCTCAAACTGAGGGTCCGCCTT
>075_RPS17_NR_111943.1_hg19_chr15:83210198_83210338_minus
TCGCGCCCATAACTCTTTCACTTCGGGCCTGACAGCAGCTTGACTGGAAGTTTGCTCCCGCAGTTCTGAGATTCTGGCCTTTTCTTTTGTCCCATTGGTACTTTTTGCTGCCAGGGTTTCCTGTCCTTCAGGTTTCCATCCCCAATCAGTTGAGACTGAGGGTCCGCCTT
>075_SCARNA15_NR_003011.1_hg19_chr15:83424632_83424772_plus
TCGCGCCCATAACTCTTTATTTGAGTATCTTGACTTGTTAAAGGACAGTGTTTTAAAAGCTGGATTTGGTTATGTTCTTCTGGAGACTAAGAAAATAGAGTCCTTGAAATCAAGCTGACTCTGCTTTTAGCCTCCTAAATGAAAAGGTAGATAGACTGAGGGTCCGCCTT
>075_SCARNA15_NR_003011.1_hg19_chr15:83425993_83426133_minus
TCGCGCCCATAACTCGACTCCATCTCAAAAAAAAAAAAAAAAAAAGTTCTCAGCTACTGAAATAGAAACTACCAAGTAAGAAACAGGATATCACAGAGAAGGCAAGTTTGAATTCAGGGTTCTAATAGGCTTTATGGAATACTACACGTTAGTATCTGAGGGTCCGCCTT
>075_SNHG21_NR_110097.1_hg19_chr15:83419142_83419282_plus
TCGCGCCCATAACTCCTGTGCAGGTCTTCCCTGAGTCCAACGCGATTCTCCTGGATAACGTCAACCAGCTGAGCGATTCTGAGCCTGCGCGAAGCTCCTCGGCGCTTCCAGTAATGTCACGCTGGTGCGTGGGGCGGGACTTCCTCTCACGCGCACTGAGGGTCCGCCTT
>075_SNHG21_NR_110097.1_hg19_chr15:83419765_83419905_minus
TCGCGCCCATAACTCCGGTTGTTGCTGGGTCCGAGGGCTGTAGGGAGTGGAGAAAGGGCCGGGAATCGTTAAGCGGGGTCTGGGAGAACGACTTGCAGATTCACATTTCCTCCGCCCGCGGATGTCCTCCGGGGAATTGAGGCTTCCTTCCTCAGCTGAGGGTCCGCCTT
>075_UBE2Q2P2_NR_004847.3_hg19_chr15:83024729_83024869_minus
TCGCGCCCATAACTCATTAAATGTGACGGTATCACTCTGCTATAAAAACTATTTCCAAAACAAAACAAACCTATCTACCCCCTTTCTTGATTTAAAAAAAAAAAAAAAAAAAGAAGGAAAATTTGAGGGTTTTTGATTTTTTCAACTTCACATACCTGAGGGTCCGCCTT
>076_ALPK3_NM_020778.4_hg19_chr15:85359597_85359737_plus
TCGCGCCCATAACTCACTAGGAGAGAACACATTAGTATTGGTCAGGATACTTCTACCAACAGAAGCCTAAATTGGAAATAGCAAAGGGAGAACTTTTTTGGTACACAGATTCCAAGGAAAGTTTGAACTGCCAACCTGCAGGAAGGCCAGGGACACTGAGGGTCCGCCTT
>076_ALPK3_NM_020778.4_hg19_chr15:85359827_85359967_minus
TCGCGCCCATAACTCACTCCTTCGGCCTCCATTTCTCAGCACCAGAGGGGGAAATGGGCTGAGTCCTGATACCCAGAAAAATAATCAAATCATGCAACAATTTCCAAGAACTAGTGCCAAGCACTGCCGAAACCTGGTCTAAATATTGGAAGTCCCTGAGGGTCCGCCTT
>076_DNM1P41_NR_033787.2_hg19_chr15:84839104_84839244_plus
TCGCGCCCATAACTCTGGGGCGTGCAGCCACTCGGCACGCTGAAGCACATGCGTGGGCAGAGTCACAACACAGATGCTCACCCGCACACAGAGGCATTTGCACCAGCTCCCTGCACACTCGTGCCTGGCGTGCTCAGAGGACCACCCATGCTGCTCTGAGGGTCCGCCTT
>076_DNM1P41_NR_033787.2_hg19_chr15:84839558_84839698_minus
TCGCGCCCATAACTCTATGGTGAGGTGTGACATATGGGATGTAAAGTTTGATGCCTGCTCCGACTCCAGTCTTGCTAACACACACGAAACCTTTGGTAAATCATGACCCTGCCTTGGGGAAAAGGGCAGTCTGGGAGAGCTTCTTCAAGGCAGCCCTGAGGGTCCGCCTT
>076_EFTUD1P1_NR_036652.1_hg19_chr15:84747430_84747570_plus
TCGCGCCCATAACTCACATCCCACTACTCACCAGCGTTATATCCCGTCGCTGCTTCACATATATTATTTACCTGGCCCGGGTGGCATTTTACTTTGCATCCTTGATTGGGAGTCTCAGGGGCTACGAACAAACGTTTTATCCCCGGGTAGCCGGCCTGAGGGTCCGCCTT
>076_EFTUD1P1_NR_036652.1_hg19_chr15:84748032_84748172_minus
TCGCGCCCATAACTCATTATTTGCTAAATAAATATGAACGTGTCAATCCCTTTGTATTTGTAATCCTCTTCAAAGAAAACACCTTCATGTTGATGGAAAGCAGTTTTTTTGATAGTCTCATAATAAACACAGTTTGTAATTAGACGTAGATTAAACTGAGGGTCCGCCTT
>076_GOLGA2P7_NR_027001.1_hg19_chr15:84897810_84897950_plus
TCGCGCCCATAACTCATTAAATGTGACGGTATCACTCTGCTATAAAAACTATTTCCAAAACAAAACAAACCTATCTACCCCCTTTCTTGATTTAAAAAAAAAAAAAAAGAAGAAAGAAGGAAAATTTGAGGGTTTTTGCTTTTTTCAACTTCACACTGAGGGTCCGCCTT
>076_GOLGA6L4_NM_001267536.2_hg19_chr15:84904568_84904708_minus
TCGCGCCCATAACTCTGTGGCTGGGTTGGGGGCCATGACCTGGTGTGTTTTACCTTTTTCTTGGCTGCGGCCAATTTCCCCTGTTGTGTTTTTTCTGACATCGCGGGGTGGGGAGGGAAGCGGGGTTGGGGCCACATCAGCGAAATACCAGTGAGCTGAGGGTCCGCCTT
>076_GOLGA6L5P_NR_003246.4_hg19_chr15:85060377_85060517_minus
TCGCGCCCATAACTCTATATCTCAGTTAAGGTAATACTTGTAATTCTTGTGCTCCATTTGAAGATGAAAAATATAGGCCAAAATCATAGACTTTGCATAGAAGCTGGATAATGAAGACAGCTCTGGAGGAACACATAGATACACACAGACACACACTGAGGGTCCGCCTT
>076_LOC440300_NR_033738.1_hg19_chr15:84860450_84860590_plus
TCGCGCCCATAACTCCCGCTGCAGGTGTCCGATGGGCAGCACCAGGCCATCACGGTGCTGGAGGTGCAGGCCTTGGAGCCTTACCTCTGTGTGGCCAATGGCTCCGGCCTCATGGTTCCTCAAGGAGGCCAGGGTACCATCAACATGGCCGAGCTCTGAGGGTCCGCCTT
>076_LOC440300_NR_033738.1_hg19_chr15:84860738_84860878_minus
TCGCGCCCATAACTCTTCTTGTGCTGGGCCAGCTTCAGTGGGGCTACTGGGCCCTCTAGGGCAATGGTCACTTGTAGGGTGGCATCTGTGTGCACTGGTCCCACATCCATTGAGAAGGCCAGGGTGTTGCAGGAGCTGAGGCTGCCATTGTGGCCCTGAGGGTCCGCCTT
>076_PDE8A_NM_001243137.1_hg19_chr15:85523042_85523182_plus
TCGCGCCCATAACTCCCCCAGCCCTAGTCCCCAACTCCTTCATTTAGTGCATGGCCCAAGGACCAACAAGGGAGGCGGGACGCCGAGGTCCTGCCTAGGAGGGGAGGGCCGAGAGGACTAGAGCTGCTTGGAGCCCCAGAAGCGGCAAGGTCAGCCTGAGGGTCCGCCTT
>076_PDE8A_NM_001243137.1_hg19_chr15:85523436_85523576_minus
TCGCGCCCATAACTCTCTGGCCCGAGCAGGGTAACCCGAGAGCACGTTACTGGCGAAACTGCCCCGAACCACTGGCACGTGGCTCTATTACCAAGTTTAAGCCCATTAAGCAATATTAATATTTATGCTTCTCTGCCTTATAAAAGTACTACTGGCTGAGGGTCCGCCTT
>076_SCAND2P_NR_004859.1_hg19_chr15:85174448_85174588_plus
TCGCGCCCATAACTCTCCACCTCCCCTGGGAGGCAAGACCCACACCCTCCCAGGTGCGCGAGTTGTGGCTGCGGTTCGCGACCCCGCCCCACTTACCCAGCTGGTAGAAAAGTCATCAATGATTCGTCTGAAACGAATAGGCGCCTGAGATATTCCTGAGGGTCCGCCTT
>076_SCAND2P_NR_004859.1_hg19_chr15:85175035_85175175_minus
TCGCGCCCATAACTCTTGTACTGAAGGAGTCTGGATTTGTTGGTCCACAGCTACAGCCATTGTTCAGGTCAGAGAAGAGCTTTGCAACCGCACTCTAAAGCTCAAACCTCTTCATCACCTCACTGGGAAGCCATCTTAGAACTTCCACTTAGGAGCTGAGGGTCCGCCTT
>076_SEC11A_NR_073518.1_hg19_chr15:85258630_85258770_plus
TCGCGCCCATAACTCCCCGTGGCACTGATATTGGACTGTAAAACCATAGATTCCGAGGGCTGCCGCCTTAGTGCTAAGCGGACGCAAGGGCAAGTAGTGTAACTGTTCCAACTCGGAGCCCAGAGTGGTCCAAGTCAAAGTCGGTGCAGCCCGCTCTGAGGGTCCGCCTT
>076_SEC11A_NR_073518.1_hg19_chr15:85260222_85260362_minus
TCGCGCCCATAACTCTGTTTTCTCTCCAATTGGACTGTAAACTCCTGGCAGGCTCAGGCAGTGCTCGGAAGGTCTCTCACACGGTCCAACCTTACGCGAAAAGCACTTATTGAAAGCACCTCGATGGCCGGGCGCGGTGGCTCACGACTGTAATCCTGAGGGTCCGCCTT
>076_SLC28A1_NM_001287762.1_hg19_chr15:85427571_85427711_plus
TCGCGCCCATAACTCCCTGCTGGCCATGCCTCCTTGAGAGGAGGAGCAGGGGAGAAGCCCGGAGTCTCCTGGCCTGGAGGAGGGGAGCAGTGTGTCAGGACACCCCGGATGGGACCTGTGACAGCAATGACACCTGCCAGCCTGATGCCGCTTGACTGAGGGTCCGCCTT
>076_SLC28A1_NM_001287762.1_hg19_chr15:85428075_85428215_minus
TCGCGCCCATAACTCTCTACCTCAAAAACAGAAAAGAAACAAAAACTAAATGCCTCTGAGCAGCACTACTGTCTCCATGGGTGGCCACCACAGGGATGGGCCTGGAGCTGTCCTCGAAGGGGTCTTCGCCAAGCCCTAGTGAAGAAAAAAAGGACCTGAGGGTCCGCCTT
>076_WDR73_NR_130944.1_hg19_chr15:85198014_85198154_plus
TCGCGCCCATAACTCCCAACTCGGCGCTCCCCTCCAAGTCCGGCGGGGGTATTGAGTAAAGCCCGGCAGTGTAGTGTCTGCAGCCCCCTTTTACTAGCGAGGAAACTAGTGACACTTGCCTGCGCCAGTAGGTGGCAGAGATGAGAGTAGAACCCCTGAGGGTCCGCCTT
>076_WDR73_NR_130944.1_hg19_chr15:85198721_85198861_minus
TCGCGCCCATAACTCTTCTTTGACTGTCATGACCACCCTGGGTGGTTGGGGCTGTGTTCTGAGAAAACTACTGCCCCGACCCCTCCAAGGCAATTCAGGGTGCTCTGGGGCCTGCCTCAGCTGACAGCCTGCTGGTGCCCACCTCTGCAGACATCCTGAGGGTCCGCCTT
>076_ZNF592_NM_014630.2_hg19_chr15:85292341_85292481_plus
TCGCGCCCATAACTCCGGGGAACGACCCTCTTTGGCGCTCCTCAGTACTCCCCTCCCCTGAGCCCAAGTTCTGACCCTGAGGAAGGTTTCTCCCGGAGCAGACAGGTATTCCTAGAGCTCCAGAGTTGGGGTCCTCAGGGGTGACCAGGCCTGTTCTGAGGGTCCGCCTT
>076_ZNF592_NM_014630.2_hg19_chr15:85290883_85291023_minus
TCGCGCCCATAACTCTCTCAGGGTTACTGGGGAAACGATGACTGTGCAGGGTGAGAACTCAGTGAGTCTGGCAGAAGGCTGGGAGGGTGACCGGCAGGACCTTCCAAGAACCCGGCGTACCTGGAAACTGGGTCCGCAGCATTAGGGCGGCAGCACTGAGGGTCCGCCTT
>076_ZSCAN2_NM_001007072.1_hg19_chr15:85143027_85143167_plus
TCGCGCCCATAACTCCTCCAGCCTGGGCGACAGAGGAGGAAAAAAAAAAGCAGTCATTTCATTGCAGGTGCCTCCAGTAATTGCTCAGTGCAAACATACATAACTATTCTATCACAGACCATTAAGGGTGTCTCTCTCCATTTTTAGATTTTCCGCTGAGGGTCCGCCTT
>076_ZSCAN2_NM_001007072.1_hg19_chr15:85143185_85143325_minus
TCGCGCCCATAACTCACCGGGTTGCTTACTTGTCAATCTCAGTATGGGGGAAGGGAGGGTGCCCGGGTGTGGGAGGTTGGCCTCCATCTTTGTGTTTTACGGCTGGCGCTGTTGAAGAAACGGCTGCCCCAACCCTGCTTGAAAACAGGTGAGAACTGAGGGTCCGCCTT
>077_ALMS1-IT1_NR_046762.1_hg19_chr2:73682793_73682933_plus
TCGCGCCCATAACTCGCTGGGATTACAGGCATGAGCCACTGTGCCTAGGCAGGCATCTTAATTTTTCAAAAGTTAAGATATAAGTATTAGATTCTTACAGTCTAGATATGTTGTTTTTATTGATTCCAAATTCATATTTTGAAAAATTTATCTTCCTGAGGGTCCGCCTT
>077_ALMS1-IT1_NR_046762.1_hg19_chr2:73683845_73683985_minus
TCGCGCCCATAACTCACTGAGAAAACTATGTAATTTTAAACAAATGATGCTAGGATAGTGCTCACTTTGGCAGCATATATACAAATGGTGCTAAGACAACCAATTGCCCATTTTATTATTCTTATTATTTTGTCAATTTTGTTTTTCACAAGCATCTGAGGGTCCGCCTT
>077_ALMS1_NM_015120.4_hg19_chr2:73613012_73613152_plus
TCGCGCCCATAACTCTCTTCTCTGTGCAGGGGCGAAACTCGACCCCAGCCGAGAACTACACTGTCCTTGCGCGGGGCCCTCTGCGCCCCGGAAGGCGCCCAGTCCCGGTTTATTGTGAGCTTACAGTACAGTTCGCAAGGTCCCGGCCGGTGACGCTGAGGGTCCGCCTT
>077_ALMS1_NM_015120.4_hg19_chr2:73613625_73613765_minus
TCGCGCCCATAACTCGCGCGGTGTACATTATCCACATTACTCCCTCAGGGGAGTCCTGCAATTCAGTCAAGCTCATCTGTTCACTGTCTCCCCAACAAGATGCTCCCCAGGCAACCACTCGCTCCGGTCCTACACCGCCTTTTCCCTCCTTCAAGCTGAGGGTCCGCCTT
>077_DUSP11_NM_003584.2_hg19_chr2:74006616_74006756_plus
TCGCGCCCATAACTCTCAGGGCGCTACTACTGCTGGGTTCCTAACTCAAACCATTACACTTTCCGTGCCAACGTAACAAGGAATTGAGGAGGTTCCATTTTGGGAATTAAGGAGTGTCCCCAACAGTAACAGTCCCACCTTAAAGCAATCCTTCCCTGAGGGTCCGCCTT
>077_DUSP11_NM_003584.2_hg19_chr2:74007153_74007293_minus
TCGCGCCCATAACTCAGGAGTCTCAGTAAGCCAGCGTGGCTACGCCATCACGACCGGCGGTGGCACATGCGCAATAGCGAGACGCTGGAGCGCGGCGTAGGTGGCTGCCGAGTCTTTTCCTGTTTAGGGTCTTATCCTGGCATTGAGGGCGCCGGCTGAGGGTCCGCCTT
>077_EGR4_NM_001965.3_hg19_chr2:73519678_73519818_plus
TCGCGCCCATAACTCTGGACGCTGCTGCCTCTGGACCGGGGAAGGGTGCCAGGCCTAAGATGCCCGACATGAGGTTGAAGAGTGCCTCCGGGTCGTGCGGGTGTTCGGGCACTGCCTGAATGAAGAAGCTACCGCTGTAGCTGAGGCCGGGAGGGCTGAGGGTCCGCCTT
>077_NAT8B_NR_132338.1_hg19_chr2:73928048_73928188_plus
TCGCGCCCATAACTCATCAACGGGCAGAGCTCCTACTGTGCCCACCACCTTCTCTTCAGATTCACCCACCCAGAAGCAGGAGCCACACTCACTCAGGTAGGATTTGGTGATGTCAGACATGTCTGTGCGCAATGCTATGTCTACATACCGCGTCCCTGAGGGTCCGCCTT
>077_NAT8B_NR_132338.1_hg19_chr2:73928926_73929066_minus
TCGCGCCCATAACTCTGGAGGCTGGGCTGTTTTTTATGCTTGGCACTTATGCCACCTCAGCAACCTAAAAACTTACAATAAAGCTGGAGGGAGCCTTTCCTGAAACTTGTGCTTGGTCACAGGATTTCTGCGATGTATGGTCCCTGGAGAAGCACCTGAGGGTCCGCCTT
>077_NAT8_NM_003960.3_hg19_chr2:73869815_73869955_plus
TCGCGCCCATAACTCCACCCTGGTCCTTGTACACATATACGACGAGCCTGAGAACTGTACCATTCACCCTGCAATCAGTCACCATTGGCCAGAAGCCGAGTCCCCATGCTTGGCAACAAGGCCCTTCCCAGCTAGGCTTCTCCTCGCTGAGGTTTCTGAGGGTCCGCCTT
>077_NAT8_NM_003960.3_hg19_chr2:73870190_73870330_minus
TCGCGCCCATAACTCTGGGCTCTCTCCAGTGTTTTCCTGAATGCCCCTACCAGAAGCCTGGCTGTCGTCTCTGAGCCCTTCCTCATCCTCCTCCCTGTGTGAATCATTCCAACTCCTGCCATTTCTGCCCCAAATGCACCTCCATACGGCTCATGCTGAGGGTCCGCCTT
>077_NOTO_NM_001134462.1_hg19_chr2:73429483_73429623_plus
TCGCGCCCATAACTCACCAGCGAGCTCAGAGTCCTCCCCACGACCGCCCCAGGGTGGGCATTTTTAAAAGCGGAGGAAGGGAGGGAACACACTCTTTGGTGCTGTGCCCACCTTGCCTCGCACAGAGCGGGCGCTCACAGGCTTTGGGGGCCCCGCTGAGGGTCCGCCTT
>077_NOTO_NM_001134462.1_hg19_chr2:73430700_73430840_minus
TCGCGCCCATAACTCAATTACAGGCGTGAGCCACCGCGCCCAACCTTACAATTACTTTCTCATGAGATTTAAGTGCCTGGCCCTTAAGCACTACTTAAGAGCATTGCATGCACGCAGGCTCAGAGCGAAGTGTGTAGCTCAAGTTCACAGACGTGCTGAGGGTCCGCCTT
>077_PRADC1_NM_032319.1_hg19_chr2:73461105_73461245_plus
TCGCGCCCATAACTCTAAAGTGCTTTGGCACCAGCCTATCCCACACTTTGCGTCCCACACTTTTGCCTTTATTGCATTCCTTGGTCTGGCGTCCGGGGATGGAGGAGGGTGGAATTAAGTTAGTAGGTGATGCGGGCCGAGCAAAGACCCTCCGTCTGAGGGTCCGCCTT
>077_PRADC1_NM_032319.1_hg19_chr2:73461490_73461630_minus
TCGCGCCCATAACTCTGGGCGAGGACAGAGGCGGCAAGCAAAAGAGGGTCCTACAGAGCAAGCCCAGGCCGAGCGGCGCCGGCCACCGGCCAGATGGCAGCTGATGGCGACGGATGCGCGAGACGCCACTCACCATCATTTTGGAAGCTTATTCACTGAGGGTCCGCCTT
>077_SMYD5_NM_006062.2_hg19_chr2:73441093_73441233_plus
TCGCGCCCATAACTCCTATCTCAAAAAAAAAAAACCACAACAAAACATGCAACGGACTCAAAGATACACACATCAAAACTGTACGCGCACACAGACTCTGATACAGAGGTACAGACACAAAAAGGCACCGATGTAAAAGCACAAAGGCAGGCCCACTGAGGGTCCGCCTT
>077_SMYD5_NM_006062.2_hg19_chr2:73441762_73441902_minus
TCGCGCCCATAACTCTTGGCCTCTCTCCTCATCCCCTCACCCAAATCTCACACATGAAGTTCGTGAGGACTCCCTCTTTTACACCTCAGTTCTCTCTGCCCGGCACATCCCCGCCCACCGTTCCAGGGATACAGCAGCAAAGCCCCCTAGCCCCGCTGAGGGTCCGCCTT
>077_STAMBP_NM_201647.2_hg19_chr2:74055033_74055173_plus
TCGCGCCCATAACTCTGGAGGCTGGCTAGGTGGAGGAGGCAACACCTGAATTAGGGATTTAAGCTAGACCTTGAAGAATAGGTCATGCCATCACACTAACAAACTCACAGGGAGGCTCCCAAATTTTGGGAAAGTGTCCCCCAGAGACTTAGACTCTGAGGGTCCGCCTT
>077_STAMBP_NM_201647.2_hg19_chr2:74055353_74055493_minus
TCGCGCCCATAACTCGGGATTACTGGCGTGTGCCACCGCACCCAGATGAGACTAACGTTTTAATGTCAAAAAACCTATAAAATATTTGGAAAAAAAGCGTTTAATCTCTAAGAGCCGCTATGCAAAAGCAGTGGAGACACAAAAATCTGTATGACCTGAGGGTCCGCCTT
>077_TPRKB_NM_016058.2_hg19_chr2:73963971_73964111_plus
TCGCGCCCATAACTCTGGTCCCTGCCTCTCCTCTTCTGCTACCGCCGCAATGGCCTTCTCTAAGCTCAAGTCACCAACCTTTCTCCCCGATTCTGCCCTATCGGACAGGTAGTTCCCTCTCTCCTTTCATCTCCGCCTGACGCACTCCTCCCTCCCTGAGGGTCCGCCTT
>078_CORO2A_NM_003389.3_hg19_chr9:100934837_100934977_plus
TCGCGCCCATAACTCCCACACCCCACTTCTGAGCTCGACCCCACAGCGGGAAGTGGATGGGAAGTTCTTTTCCGCTACTCTCTCACCTGCTTGTTAACATGGAGATAAATGCCTCTGCTCACCCTTAATCAGTTCCCCAGGCAGAGTCTGCAACACTGAGGGTCCGCCTT
>078_CORO2A_NM_003389.3_hg19_chr9:100935189_100935329_minus
TCGCGCCCATAACTCAAGCGTGAGCCACCACCTGGGTTTGTTTTTTTCCAGCCCTCCAGGTGACTCTGAGCACCCTCAGATGCTCTGCTGTGACACAGCGGGCAAACACATGTAAATGTGATGCTGTCACCTGTCCTCACAGCCAGTCTTGCGGGCTGAGGGTCCGCCTT
>078_CORO2A_NM_052820.3_hg19_chr9:100953918_100954058_plus
TCGCGCCCATAACTCTTACAGAGGGGCTGGGCCAGATGCCATAGGTCTTCTTTACCTAGGGAGCCTGGGACCACAGTCCCTCAGACCTGTGCTCTGCCCCATCCCTTAATGCCACGCGGACACAGCACCTTGGCACTGTCACCCCTCTGAGGTCCCTGAGGGTCCGCCTT
>078_MIR6854_NR_106913.1_hg19_chr9:100991010_100991150_plus
TCGCGCCCATAACTCTCCAGAGATACCTGCCCTTGGTGCCCTTTTGTGACTTACTTTGAGTGACATCAGGTTCTTGAGTAATCAACAGCATATTTCAACATTCTGCAGTTTGGCCTTTAAAGACCAGAGAGTAGCTGGTGCCCAGCACGGCTAATCTGAGGGTCCGCCTT
>078_MIR6854_NR_106913.1_hg19_chr9:100991878_100992018_minus
TCGCGCCCATAACTCTCCTTGAGACAATCAACTGTGGGGGAAATATATCTCTTAACTTAGCTTGGAATAAGAAGAATCAAGTTAAATGCTTGAGCTGCTCTCTGGAGCAAGAATGCAGAGTACAGACATTCATTTTGTGTTCCTATCATCAGACACTGAGGGTCCGCCTT
>078_NANS_NM_018946.3_hg19_chr9:100818648_100818788_plus
TCGCGCCCATAACTCTCTAGCAACCCTGTTTTTTCCATTACACCATAGGGCGCGCTCTCCCCATGCTCCTGAGAGCAGGACATAGACTATGCCCTGCGCAGGCAGCCGTCCGCCTCCTGCAGGGAATGCTTGCTCCTGGGTGCACGCACGGATACCTGAGGGTCCGCCTT
>078_TBC1D2_NM_001267572.1_hg19_chr9:100975027_100975167_plus
TCGCGCCCATAACTCTCGGAGTTGAGGAAGCAGTTCTGGGTCCGGTAAGCTTCCATGTCATCCTGGAGAAGAGAGTAAAATATGTTATCAGTTGGACATAAACATCTCCCTGGTCCTGGGGAGTCACACCCTCAAATGAGCCCCCAAAGCTTCTTCTGAGGGTCCGCCTT
>078_TBC1D2_NM_001267572.1_hg19_chr9:100975291_100975431_minus
TCGCGCCCATAACTCTGGAGAAAGGTGGCTGAGAAGGAGAAGGCCCTTCTGACGAAGGTGCGGGGTGGGGCCCTATTCCAGCCGTCTCCATCCCTGGCCCCTCTGCTGGTCCCCATGCTGCCCACTCCGTCTCACTCTCCTCATTTCCTGTCTGCCTGAGGGTCCGCCTT
>078_TRIM14_NM_033219.2_hg19_chr9:100880965_100881105_plus
TCGCGCCCATAACTCGGCCATGGTGGACACGGTCAAGGACATCTGGGTACCAGCCTGGGCTCCCAACCTCTCACTCCTAAACCCACCTTTTCTGAAGCTCAACTGATGGCTTTGGCTCGCCTTTGCCCTTCCTTGGGTCTCAGGCTCCCGCTCTGCTGAGGGTCCGCCTT
>078_TRIM14_NM_033219.2_hg19_chr9:100881684_100881824_minus
TCGCGCCCATAACTCAAGGGAAAGTGAGAGGAGCACCCCCGGAAGGTCACAGCCAACTTTGGTCCCATCATCAGGGCTGCAGTTTTCTGGGCGTTACTGGAACAGCGTCATTAAGCAGGAAGCCCACCCTCTCCTAGCTGGCTCATTAGGAGCTTCTGAGGGTCCGCCTT
>079_LUZP2_NM_001252010.1_hg19_chr11:24516901_24517041_plus
TCGCGCCCATAACTCTTATTATTATTGCCCAAGGGGCTAATATTCACTTTTCAAAACTTATTACTCATCTAGTTCAGCAGCTCAAGATTTTGAAGCAAATCTGTTTTACATACATGTCTTAACCTTCAATCCCATTTAAAAAAAATAGTAAATTACTGAGGGTCCGCCTT
>079_LUZP2_NM_001252010.1_hg19_chr11:24517864_24518004_minus
TCGCGCCCATAACTCTTCCTCTGATTTCAGTCGTCTGTACCAGCACCTGCCAATGGGGTTGGACCTGGTGGCTCAAGTTCACACACCTGAAGGAGTCCTTTTCCTCAGGTGAAACTCATCAAGGAGACCTAGCGGACAAAAACCATTAAAATGTTCTGAGGGTCCGCCTT
>080_BTBD18_NM_001145101.1_hg19_chr11:57518702_57518842_plus
TCGCGCCCATAACTCAGACTCCTGTAGGTGAGATAATACATTTCAGAGGCATGGTTACATCTAATTTGTTTTTTGTCTTTGAAATGGCAGGGGAATTTTGAAAGTGAGAGATAATAGTATGAGTTGAGGAAACATCAGCCCAGAAATTGTGCCAACTGAGGGTCCGCCTT
>080_BTBD18_NM_001145101.1_hg19_chr11:57519614_57519754_minus
TCGCGCCCATAACTCGATTACAGGCGTGAGCCACCCCGCCCAGCCAAGCCCGCCTTCTCTTAATTTACCTTTTCATTCTTCTTTCCTGATAGTTTTGACGTGAACTGTTCGGACCCTCAGTGCTACCTGATAGAAAACTGCATTCCAGGAAAGGACTGAGGGTCCGCCTT
>080_C11orf31_NM_170746.3_hg19_chr11:57508556_57508696_plus
TCGCGCCCATAACTCCCCAGGACTGGCAAGAGTTGGAGAAGTCTAGTTTCCATAAATCTAGAATAGCGGCCACATGTTGTTAGGTGGTGGGTTTACTCTGGGATTGGCCTGCGGTTGCCAGGGAGGAGAGTTTGGCGGCAGATGGTGGCACACAACTGAGGGTCCGCCTT
>080_C11orf31_NM_170746.3_hg19_chr11:57509631_57509771_minus
TCGCGCCCATAACTCAATGCCTTCTCTTCCTCAACAGCGGTCGCGCCCCCCACTTCCCATTTCAAACCTCAGCATGAGGGCTTCTACCCAAATCTCCCTACGACAGGTACTTCTTCAACTCTTCCACCACCTCTTGAGGCTCAGGGAATTTGAGTCTGAGGGTCCGCCTT
>080_CLP1_NM_001142597.1_hg19_chr11:57424444_57424584_plus
TCGCGCCCATAACTCGTAATGTAAGCAGTATAGCAAATAATATAAGATTCCAAAGCCCAAGGTAGTAAAAAGAGGATTATAGACGTGGTGGAACCTGTTGGCTGCGGGGCAAATGACTGACCTGTAACTGTCAGGGATTTATGGAGGGAAATGAGCTGAGGGTCCGCCTT
>080_CTNND1_NM_001206885.1_hg19_chr11:57528692_57528832_plus
TCGCGCCCATAACTCAAACTCCATCTCAAAAAAAAAAAAAAAAAATAGCTCTAATGCAATTAATCCAAAACAGTGAAACTGAGTTTACCTCAGATATCCCCTACCATCCCAGTCAACATATAGTAGTCCTGTTTTTAGGATTTCTCTCTCCTTTCCTGAGGGTCCGCCTT
>080_CTNND1_NM_001206885.1_hg19_chr11:57529134_57529274_minus
TCGCGCCCATAACTCTGGCAGCCCTACCCCCTTCGCTTTCCTAAGTGATGTCAGCCCCTGTGAGCTTCCAATAGGAACCAGGCATAAATCAGGGAGCTGACCTTATCCAATAGGAAACTTTATTATAGAAAATTAAAAAAAAGAGAGGAGAGAAACTGAGGGTCCGCCTT
>080_MIR130A_NR_029673.1_hg19_chr11:57409109_57409249_plus
TCGCGCCCATAACTCTGAATAGGTTCTTCAAACTGGGAGATTTCCTGAGCTGAGGGGTGGAAGGTTTTGATGCCATCTGCTGGTTGTATGAGGATATCTTCCAAAGCCTCAAACCTTTAAGGACCAGAAGTGGTGGCAACTCCTTAGGCTAAGAACTGAGGGTCCGCCTT
>080_MIR130A_NR_029673.1_hg19_chr11:57409479_57409619_minus
TCGCGCCCATAACTCCTATTAATCTTTAAGATTAAGTCATGGGCAACGCTGTCCAAATCTTGGATGCCCAGACAGGTGTGCCCTCAAGCAGCATTACCATCAAACACCCCGTGACCAAGAGGGAGTGGTGCTGAGAAAGGTAAGTGGATTCAGGGCTGAGGGTCCGCCTT
>080_OR6Q1_NM_001005186.2_hg19_chr11:57798800_57798940_plus
TCGCGCCCATAACTCGTTATGTGGCCATTTGTATGCCTCTCCACTATGGGGCTTTTGTGTCCTGGGGCACCTGCATCCGTCTGGCAGCTGCCTGTTGGCTGGTAGGTTTCCTCACACCCATCTTGCCAATCTACCTCTTGTCTCAGCTAACATTTCTGAGGGTCCGCCTT
>080_OR6Q1_NM_001005186.2_hg19_chr11:57799925_57800065_minus
TCGCGCCCATAACTCATAGGCCATGGCAGCCAGTAGGAAACACTCAGTTGCCCCAAGAAAGGTGAAGATGAAGAGCTGGGATAGGCAATCAGCATAAGAGATATTCTTGCCACCATCCACCCCAATAAAACCAGCCAGCATCTTGGGCACTGTAACTGAGGGTCCGCCTT
>080_OR9I1_NM_001005211.1_hg19_chr11:57886053_57886193_plus
TCGCGCCCATAACTCAGAGGGTTCAGCATGGGGATGACCACTGTATAGAAGACAGACACGACTTTGTCTTCCTCCAGAGATTTGCCTGAGCCACTTTGCAGATACATGAAGATAAGGGCTCCAAAGAAAAGGGCCACAGCAGTGATGTGAGAGGCCTGAGGGTCCGCCTT
>080_OR9I1_NM_001005211.1_hg19_chr11:57886412_57886552_minus
TCGCGCCCATAACTCGCTATGCTGCCATTCGCAACCCACTGCTCTATACCGTGGCCATGAATCCCAGGCTCTGCTGGAGCCTGGTGGTAGGAGCCTATGTCTGTGGGGTGTCAGGAGCCATCCTGCGTACCACTTGCACCTTCACCCTCTCCTTCCTGAGGGTCCGCCTT
>080_OR9Q1_NM_001005212.3_hg19_chr11:57791708_57791848_plus
TCGCGCCCATAACTCTAGACCCAAGAGGAATCAGAGAGCAGGTCTCCGGGCTTCATCCTGGGCATCTCCTAGCCCCGCTGTCTGTCTCATAACACCCACCCACTGCGCCTGCTCACCTCGGTTTGTTGGCTGTTTTTTTTTGAAATCATTTCCTGCTGAGGGTCCGCCTT
>080_OR9Q1_NM_001005212.3_hg19_chr11:57790387_57790527_minus
TCGCGCCCATAACTCAATTAACTGGGCGCTTCTCTCATTATTCCAGGACTTCAATACTGAGCAGATACAATCTGTTCCTCAAAGCTACTGACATATAGTCTGCCTATGATGGGAACAAATGGGAAACTGAGGTATAAGAAAATAAGTGGGAGGCTCTGAGGGTCCGCCTT
>080_PRG2_NM_002728.5_hg19_chr11:57157601_57157741_plus
TCGCGCCCATAACTCCAGGACGCAAGGACCTCTTTCTAAACAGAACGCAGCAAACCCTGAGGGGTGGCTGAGGCTGGCTTTCCTTCAGGCCCGGAAGTAAAGAAGGGACTATTACGCTTATTTGTTTGTACTTAATGGGTCCCTCAGAGTCTATGCTGAGGGTCCGCCTT
>080_PRG2_NM_002728.5_hg19_chr11:57157955_57158095_minus
TCGCGCCCATAACTCTAAAGACCCAGGAAGGTCTCTGGGTGGGTGAGTGCTTTCTCTGCTGTGGTGGAGCTGGTGACAGTTTATTCTCCCAGGAGGTCCCTGGCTGTGGCTGACAGTTTCTGGAGGGCTGGCAGGCGTCTACCTGTGGCTTTCAGCTGAGGGTCCGCCTT
>080_RTN4RL2_NM_178570.2_hg19_chr11:57226242_57226382_plus
TCGCGCCCATAACTCCGAAAACGAGAGGGGCGGGAAAGGAAATTTAGGGGCACAGAGAGGAGCTGGGGGGCCGAGAAGGTCCGAAAATGGAACCAGCAGGGGGCACCCGAGAGCCGAGGTGCCCACGGGCCGGGAGCCTGGGAATGAAACTGGGGCTGAGGGTCCGCCTT
>080_RTN4RL2_NM_178570.2_hg19_chr11:57227179_57227319_minus
TCGCGCCCATAACTCTTGGGGATGGGTGGAAAGAAATATGTGCCCGGTGTGTGTATGCCCCTTAGTGCATTTACAAGCGGGTGCGAGATGGGCGCGCGTGCGAGTGTGTGCGTTTTTTTGTGTATGTATGATGTGTCCGGGAGGGGAGACCTTATCTGAGGGTCCGCCTT
>080_SERPING1_NM_000062.2_hg19_chr11:57364710_57364850_plus
TCGCGCCCATAACTCTCGGGGGTCTCTATAGGCTTGCTTCCACCTGGGACTTCTGCCTCCTCCTACCCCAGCCCCTCCCGCCTCAGGCCTGTTGTGCTCAGCCCCCCAGGACCTCCCCTCCCCCACGCCTCTGGCCTCATTGTTTGGTTAAAGCACTGAGGGTCCGCCTT
>080_SERPING1_NM_000062.2_hg19_chr11:57364911_57365051_minus
TCGCGCCCATAACTCGCTGGTGTGAGTTCCTGTAAATCAGGATGGGACGGAATGGGACTGACCGCTTGGTCTTCTTTGTGGGCCAGGCCAGGAATTTAGCCCAAATCCCCTGGTAGGTGGGGTGAACGGGGAAGCTTGGGTGCAGTTCTCAGCTTCTGAGGGTCCGCCTT
>080_SLC43A1_NM_001198810.1_hg19_chr11:57283180_57283320_plus
TCGCGCCCATAACTCTGCGGAGTTGATAGTTGTATTTACACGCGTCCGGAGCTGCGCCCCGAGGTGGGGGCGGGGGCTCCCTTCTTTTCCCCTCCCCTTAGGTCGAGTTTCACGCGCACGTGACTCGCCCGCTGGTCCCGGACACTCTCCCTCTGCTGAGGGTCCGCCTT
>080_SLC43A1_NM_001198810.1_hg19_chr11:57283407_57283547_minus
TCGCGCCCATAACTCTGACTAACTCCAAAGAAACCCGTGCCACTCTGCCTCTCGGAAAACACTGCTTCCAGCTGCACAGTTCAAAACCCCACCCAAGGCGGCCCTGAATCGCGGTCAGTCGGCTTCAGCCGAATCGCACTTTGTTTTGAACAAGGCTGAGGGTCCGCCTT
>080_SLC43A3_NM_014096.3_hg19_chr11:57195468_57195608_plus
TCGCGCCCATAACTCCCTGAGGGCCCAGGAACTCCAGCTATTCCAAGCCCACTCCTCTTTTTTTTAAGAGGAAGAAATAGAGGTTACGATAGGGGACAGCCAGAACTGAGGATTTTCCAGCTCACCACCAAAGCACAAAAGATAAAAGTCTGCAACTGAGGGTCCGCCTT
>080_SLC43A3_NM_014096.3_hg19_chr11:57196026_57196166_minus
TCGCGCCCATAACTCCCCCCAGGAGACTAAAATGTATGCCAGAGCAGAAGATAGGGCATGCATTAATTTCAGAGTCTTTGTGTCTTGCAGTAAAATAGAAAATCTTGCATCTTAAGCCCTGTTTGTCCTGGGATGCTATATTTTTGTGGATTTTCCTGAGGGTCCGCCTT
>080_SMTNL1_NM_001105565.2_hg19_chr11:57308918_57309058_plus
TCGCGCCCATAACTCCTCCAGTATATACAGTACTTAAATAGGAAACTCCGAGTTAAGATGTCATAATCTACCCCCATGCTCCCGGGGGCAGTTGGAGAGTCAGATTGCTCAGCAGAGGCCAGGGAGAGTACGGCTCCATTCTTCACTCAAGGAAACTGAGGGTCCGCCTT
>080_SMTNL1_NM_001105565.2_hg19_chr11:57310172_57310312_minus
TCGCGCCCATAACTCTGCGTGAGCTCATGGTCACACAGCACCTGCCCTGGCTTCATGAGGACTTCAGAAAGTTCTGAAAGGCAGCCTGGGACTACGGTGCTGCACTCCTTGTCCCCCCTCCCCCACCCTGGGCTCTGGAAATCATCAGGAGGAAACTGAGGGTCCGCCTT
>080_TIMM10_NM_012456.2_hg19_chr11:57298436_57298576_plus
TCGCGCCCATAACTCAGAATTCAAGTCCTTTGGGATGTCACCGAGCGGCTTCAGTTTATTGGTTCTGTAGGAAGAGGCGTGGCGACAGACACCTGTGAACCTCACCCCCGTTCCAGACAGCCGACTCCTGTGCGCAAATCAGGCGTGGAGAAGGACTGAGGGTCCGCCTT
>080_UBE2L6_NM_004223.4_hg19_chr11:57335751_57335891_plus
TCGCGCCCATAACTCCTTTGTGCTGCCCGGCGTTCGGCGCGGGCTGCAACGTTTCTCCCCGTGGCTTGGGGCAGAGCACCGCAAGGAGGCGCTGTTGGACCCTTTCTCTTTTGCTTTGGGGGTTCGGTCTACCATCATTCAGTCCTTTACTAGGTCTGAGGGTCCGCCTT
>080_UBE2L6_NM_004223.4_hg19_chr11:57336012_57336152_minus
TCGCGCCCATAACTCGGCCCTCCCAACAAGTCTCATCTTCCCCAGATGCTGCTTGGTGCTCAGGGGCTGCAAGTACTCTGTCCTTGCACAGAGGGTTGGGGACTCCAGCTGTGCATGGGGGCACACATTAGGCCCACAGCTTGTAATGGACCAGTCTGAGGGTCCGCCTT
>080_YPEL4_NM_145008.2_hg19_chr11:57416551_57416691_plus
TCGCGCCCATAACTCACAGGGAGAAGCAAGTTGGGCAAATGACTGGAGAAAAAACAAAGGCAAGCCGAGTGCTGGGGAGAGATGTTCCCCTGAAGTGAGACGGGGCTGGACCGTAGGAGAAAGGGGAGAGGGAGGGCTGGCGGGGGCAACTGACACTGAGGGTCCGCCTT
>080_YPEL4_NM_145008.2_hg19_chr11:57417035_57417175_minus
TCGCGCCCATAACTCTCTGGAGCAGACCTCAAGGTGAGGGGGCAGCCCTTCTCCAAATGAATTTTTTTCTCTTTGCAAATTTCCTCCTCCTGCTGCGTGTTGCTTTCTCCCCTTTGCAAAAGCATTATTCATCCACCCTTTGTCCTCCCTTCCCCCTGAGGGTCCGCCTT
>080_ZDHHC5_NM_015457.2_hg19_chr11:57433932_57434072_plus
TCGCGCCCATAACTCGATTACAGGTGTGAACCACCACGCCAGGCCAGGTCTGTTTTAAAAATATAAAGTCGTTATAAAGAACTCTCAAGTGTGTTGCAATAAATGCTGGATTGACGCTGTTAACAAGAATAAACTAGAACTTATAATATATGCCACTGAGGGTCCGCCTT
>080_ZDHHC5_NM_015457.2_hg19_chr11:57435174_57435314_minus
TCGCGCCCATAACTCCGCGCGAACCCTGGCGACCGCGGCGACCTCGCGGCCTGATTGGCTGCAGCAACACAACGACGTACGCACGCGAGAAGACGAGAGCGCGCACGTAAGGCCGTGGGGTTGCGGGGACAACTAAGAGACAAGGATTGGCCTAACTGAGGGTCCGCCTT
>081_LOC284241_NR_136643.1_hg19_chr18:77440314_77440454_plus
TCGCGCCCATAACTCCTGGAGGACCCCCGGGCTGCTGCGTCCGCGGTGGGCAGGGGCGCCCCTGGTGAGGGAGCGATAAAGCGGGACGCAGGCACTGCGCTTCTCCCCTAAAACTGGATAGTCACCACCTGTGGTTTTACCAACGGGGAGCATTTCTGAGGGTCCGCCTT
>081_LOC284241_NR_136643.1_hg19_chr18:77440982_77441122_minus
TCGCGCCCATAACTCGACGAGGAGCCGCGGCTGCCGAGGAGGGAAGAGAGTGGCATCCCCAGAAGGAGCGGCACCTTTCCCAGAGGGAGCTCACGCCCGGCCCACTGCGGGCTGGAGTGTCCACCTCTCCCTGGAGTTTCTGTTCTCACAATCAACTGAGGGTCCGCCTT
>081_RBFADN_NR_103445.2_hg19_chr18:77825955_77826095_plus
TCGCGCCCATAACTCAGAGGTCGTGGGCTGGGGCCAGCCAAGAAGAGTTGGGGGCAGCAGGGAGCACAGTCTGGCCCTTGACATTCCCACCTGCTTGTCTGCTCCACAGGACAGTGGTCAGGAGGGCCCGGGAGTGAGTGTGCAGGGTCCTGGGTCTGAGGGTCCGCCTT
>081_RBFADN_NR_103445.2_hg19_chr18:77826940_77827080_minus
TCGCGCCCATAACTCAACTAAAGCTCTCTCCCAACACTGCCCAGCCTTACCTGGGTGCTTTCTTCAAGGCGAAGGTCCTATACCGGCCTCTCCTCCCTCCAGCACCCTCCTCTGCCTGCCTGGAGGGCTCTTAGCCTCACCCTAAATTCACACGCCTGAGGGTCCGCCTT
>082_LOC339862_NM_001257177.1_hg19_chr3:18004196_18004336_plus
TCGCGCCCATAACTCTTTCATACACTCCTGTAAATGTATAATTTTTGAAATTTCTATAAATGTAAGCCTAAAATGAGGGCTATTGAATTAGTTTTCTAATGTATACATTTTGTAATAACAAAAATTCTGTTCAGAGGAGAAACCCTTCACAATTTCTGAGGGTCCGCCTT
>082_LOC339862_NM_001257177.1_hg19_chr3:18005387_18005527_minus
TCGCGCCCATAACTCCCTCTTTTCCTAACTGATTATTTCAGTCTTTTGCACAGGCCTTTTTCGTGAGTGAAAATGAAATTCATATACGTACTTTCACCAAGAAACAAAATGGGGCTTTAATGAAGAAAAAGTTTTCTTGCTTTTCAAATTGGCCCCTGAGGGTCCGCCTT
>085_ENO1-AS1_NR_038351.1_hg19_chr1:8938253_8938393_plus
TCGCGCCCATAACTCGTCTATCCCAAAAACCTTACACTTGGCTACGATGGAAAAGCAACTTCCACTCCCAACTCCCGCTGTGCTAAGCAGCTCGCGTGTGCAGCTCCCGACCTTCCCTGACAGTGACTCGGCCCCGCAGTCGGTAATCACGTGTTCTGAGGGTCCGCCTT
>085_ENO1-AS1_NR_038351.1_hg19_chr1:8938574_8938714_minus
TCGCGCCCATAACTCTCGCCGGCTTTACGTTCACCTCGGTGTCTGCAGCACCCTCCGCTTCCTCTCCTAGGCGACGAGACCCAGTGGCTAGGTAATGATTGGGGAAGGGCTGAGCAACGGGCAGGCGGCGCAGGGCTTTTCTGGGCTTGTGGGGCCTGAGGGTCCGCCTT
>085_ENO1_NM_001201483.1_hg19_chr1:8931583_8931723_plus
TCGCGCCCATAACTCTCTGGAGGGCCCACAGAACCCTCCTGGGAGATGGGGAAACTTTTCTTTAGTTAACAGGCCCTGTTCTCATGCTTGGGTTCCTGTCCTAACCGTGAAGGAGTATTTCGCAGATTGGGAACAAACTGCAATAGAAGCAAGCACTGAGGGTCCGCCTT
>085_ENO1_NM_001201483.1_hg19_chr1:8932075_8932215_minus
TCGCGCCCATAACTCATAAACATGTGAAAGGCATGAAGAACAGCCCAGAGCGTTTAATTCACACAGCTGGTAGGAGGAAGAAACAGCTCCCTAATGACAAATGCATCTGTGGGCGGGAGGGGACTTGGGATTGTGCTGGAACTGGATTTCTGAATCTGAGGGTCCGCCTT
>085_MIR6728_NR_106786.1_hg19_chr1:8926498_8926638_plus
TCGCGCCCATAACTCATGAACTCCTGCATGGCCAGCTTGTTGCCAGCATGAGAACCGCCATTGATGACATTGAACGCCTGGGGAGAGCAGAGCAGAGAAGCATGGCACTGGGTCCAGAGAGCCCCACAGGGCAGTAAGCCCCTCTGGTCCTACCACTGAGGGTCCGCCTT
>085_MIR6728_NR_106786.1_hg19_chr1:8926625_8926765_minus
TCGCGCCCATAACTCACCAGTATAGTGAAACCCTGTCTCTAAAAACATGAGTCAGAGACCTGGTGAGCATTTCACAGCACCCTGGCCCCTCTGGTGCTCCTCAAGAAGCAAGTCTTGGGCTCATCTGTGAGCTAGATTGGGATGGTAGGACCAGACTGAGGGTCCGCCTT
>085_RERE_NM_001042681.1_hg19_chr1:8878232_8878372_plus
TCGCGCCCATAACTCCATGTTGCTGCGGGCTACAGAGTGGGTGTAAACCATTCTCATATGGACTCTTTCGAAATTCTGATGAGCGGCTTGTAATATTTTTCAAATAGTGTACATGACAAAAGATGAATTACAGAAAGAAAAATAAAAGTGATAAGCTGAGGGTCCGCCTT
>085_RERE_NM_001042681.1_hg19_chr1:8878482_8878622_minus
TCGCGCCCATAACTCATTTGGCCTGCCCCTACTCCCTTTACAGCATGATAGACCCTGTGATTATCAGGCTTTCGGGAAGTGGGACACAATACTTCATTCTTCAAAGAAAAAGAGGTGATGTTTGGTCTTTTCCTCTTTTTAGATTTTTTTTCACACTGAGGGTCCGCCTT
>085_RERE_NM_001042682.1_hg19_chr1:8482720_8482860_plus
TCGCGCCCATAACTCAAATGTGGAGAGGCAGCAGGAGCAAAGAGGAAAAAATCAAGTTACATAAAGTCCAATTGTACTCACTGTTTCCTTATTGGGAAGCAGCTCCTTTCTAATTCTGAAGAAGTTCTTCCCGTACTGCCTGAGTCCCTTAACGACTGAGGGTCCGCCTT
>085_RERE_NM_001042682.1_hg19_chr1:8484512_8484652_minus
TCGCGCCCATAACTCATATAAACGATACTTTTGTCAAGTAACAAAGGTCACTCCTCACACTAGAGGAGAGCTTGCTGCTTTCTTGTGCCTTGAGAGATTTTCCCTTCGAACTGTATGAATTATATTGAAAATTGACAATGATGAGTCATATCTCACTGAGGGTCCGCCTT
>085_SNORD128_NR_132752.1_hg19_chr1:8554896_8555036_plus
TCGCGCCCATAACTCTCATTTGAGAGTCACCTCAAACCTGCAGCACAGACACAGATTAGGAAATGAACCTGCAGGTGCCACATCACTGGCCTGGAGCCCCCATGGCACCCAACAGCCAAGACCACAACTCACTCCTGAGTCTACAGGCGACTTCACTGAGGGTCCGCCTT
>085_SNORD128_NR_132752.1_hg19_chr1:8555734_8555874_minus
TCGCGCCCATAACTCAATTTCACATGTTTTCTGGAGACTTTTCTTTCAGAAGATTGTCATCTACTGAAATATTGTGGCTCATAGATTTAGATTCTTCATGCTCTCAAATCTAAAATCTTAGTACTGCTAAAACGTGGGAAGAAACAATACAAATGCTGAGGGTCCGCCTT
>086_BNIP3L_NM_004331.2_hg19_chr8:26238713_26238853_plus
TCGCGCCCATAACTCTTTCACCACTTGAGGAAAATTACTTAGATACCCTGGGTAGCAGTAACTAATCTATAACAAAGCAAAGGCTCTTCTGAAGTTTCTCTCTTTCTCTCCTATTATTCAGATGCACATATTTAGGACGTTCTGTGCCATAAACACTGAGGGTCCGCCTT
>086_DPYSL2_NM_001386.5_hg19_chr8:26435352_26435492_plus
TCGCGCCCATAACTCGCGGCCAATCGCTGCTCGTCTCTCTCGAAGCGGATGGCTTTTGCCTGAGAGGAAAGGGAGTGGCTGGCGGCGCATGCGCCACGGTGGCCGACTTGAACCGAGGCTTTTATTGCTGTAGTTTATTTCCACCCCCTTCCCTCCTGAGGGTCCGCCTT
>086_DPYSL2_NM_001386.5_hg19_chr8:26435838_26435978_minus
TCGCGCCCATAACTCACTGCATCTCCCACAACCACCACCACCATCACCATCGCCTCCGTTAGCAACAGAAAGGAAAAAAAAAGTTCGGTCCCTCTCCTTTCCCCTCCTTTTTAAAAATTCCTTAGACCTTCTGTGCTACAAAAGGTGGCTGGCCGCTGAGGGTCCGCCTT
>086_PNMA2_NM_007257.5_hg19_chr8:26372460_26372600_plus
TCGCGCCCATAACTCCCTGGTTACACGGCCCTACGCGGTGGCCCTGCGGTAAACGGCCTCTCAGCCCAAACCCACCCTGGTTACTGAGCATGCCCAGAACTCCCTCCCGGGCCACCAAAGGAGGGGCACCATTTCTGCAGGATTTTGCCACTGTGCTGAGGGTCCGCCTT
>086_PNMA2_NM_007257.5_hg19_chr8:26373033_26373173_minus
TCGCGCCCATAACTCACTCAGATAAAGAAAGAATTGTGGTGTGAGATTATTACTGCGCTGAAAATGCTCACTGTTCATATTTGTCAGAAAGTGACAAACATTTTCTAAAATCAAGCGTGACCAAATTGGCCTTTGTTTCCCCCATTAACACAATACTGAGGGTCCGCCTT
>086_PPP2R2A_NM_002717.3_hg19_chr8:26149669_26149809_plus
TCGCGCCCATAACTCTTCTCCCACCTCCCCACCTTGCCCCCCGCCTTTATTTTTTTTTCCTGCAGGTCTTCATTTAATTTCTATTTTTCCCCCTGCTGCAAGCCTTCTTGGGTGTATATACACATTTATTTTGCCTCGAGAAGGAAGAGCGCCTTCTGAGGGTCCGCCTT
>086_PPP2R2A_NM_002717.3_hg19_chr8:26151364_26151504_minus
TCGCGCCCATAACTCTTATATGTCTCATCATCTACCGCTCCTTCCATGTAAATTCAGAGGAAAAAATAATAAAAACAAGGCGTAAATAACAAATGAAATTTAAGGCTGTTTTTCAGAAAGGTATCTTTTAAAACTGTTCTTACATTTCTTGGACACTGAGGGTCCGCCTT
>087_CUL3_NM_001257198.1_hg19_chr2:225434210_225434350_plus
TCGCGCCCATAACTCTTTGCCTCCTTACCTCCCTCCAATCCAGGATTACAATTTTCCCATCAGAAAAGTATCAATAACAAAAATAAATCTATAATGGTCTTTGTTTTCTTTAAAGCAAAATCTTTTCATTTACATTACTTCAGATGATATAAAAACTGAGGGTCCGCCTT
>087_CUL3_NM_001257198.1_hg19_chr2:225434508_225434648_minus
TCGCGCCCATAACTCAAGTATTTTCCCTTGTTTATTTTTTTTCTAGCTGTGTCATTCTGAATTGCCTGGAATTTCAAATTCTCACCCTTTCCCCCACCCACCCTGTTCTAAATTTTTTCTTGTAGAAAATTATTCACAGAGGACTAAAGACTTCTCTGAGGGTCCGCCTT
>087_CUL3_NM_003590.4_hg19_chr2:225448640_225448780_plus
TCGCGCCCATAACTCTTTCTCTAATTTTACTTTTTAAAATCTTCTGTCCGATTGCTAGTTCGTCTGTCTTGACGTATGCCTTTTATTGTAGCGACATAGGCAAGTATGCCCAGTTCGTTAACAGTACATTTTAATTGCTTGCCACGGGGAAGCTGCTGAGGGTCCGCCTT
>087_CUL3_NM_003590.4_hg19_chr2:225450106_225450246_minus
TCGCGCCCATAACTCCCTATTCTGAACATATATTCTTACATTACAAAGAAACTGGGCCATATGAGAGTACAACCAAGAGAAAAACATTGTTTGTTATTATATTATGTTATGGAAATGGAGGTTCAATTAGCATAGAGATTATAAACTCCTATTCACTGAGGGTCCGCCTT
>087_FAM124B_NM_001122779.1_hg19_chr2:225266078_225266218_plus
TCGCGCCCATAACTCTCGGAGCCACAGTGCACCTGCCTCACCCCCCAGATGGGCAGCTGACTGTCCAGGCTGTAGAACTCCTGATTGGCAAAAAAGTAGGGACACAGCCTTCCCCGAGTGTCCTGGGTGGGGTAGCACTGCCATGGCGAATGCTGCTGAGGGTCCGCCTT
>089_ZNF804A_NM_194250.1_hg19_chr2:185462141_185462281_plus
TCGCGCCCATAACTCTTTTTAAGTGCCGACTGATGAATCGTATATATATCTGATGGGATGCTCTCACTCCACCACCTCAGAGGGGCTAAACTTACACAAAGAGAGAATCAACTGGGTGGGAGGCAGGGTGGGAGGGCACAGCCGGGCTGATGGCTCTGAGGGTCCGCCTT
>089_ZNF804A_NM_194250.1_hg19_chr2:185463830_185463970_minus
TCGCGCCCATAACTCACAGCTTCCCTAAGACCCCTTCCTTTTTCTACACCCAATTCTCACCCCACGCCCACCAGATAAAAAAATGAGTAAATTATAAACCAAACTGAATCTCAAAACCTCCAAAAACTCAATCTTCCAAATGCCCTCTTAAATATCTGAGGGTCCGCCTT
>090_CPNE8_NM_153634.2_hg19_chr12:39299634_39299774_plus
TCGCGCCCATAACTCCCCTCCTGGCTGGAGGGGTCAGGCTTGGTGGACCCAGCAAGCAGCCTGATGGAGAAGGTGGCACCAGACGCAGACCCCTACCGTCCAGGACCGCAAGCCCTCGCCGGCTCTGCGTGCTTTTAGGTTTTGTCTCCACCTCTCTGAGGGTCCGCCTT
>090_CPNE8_NM_153634.2_hg19_chr12:39299825_39299965_minus
TCGCGCCCATAACTCTCCCAAGAGCTCCGAGGGCGAGGTGAGAACCAATTGTGGGGAGGGGGACCTTATAACGGGGCAGTTAGGAACGGGCAGAGGTGCCCCCACCTCCAGCTTTCAACTCAGGCGAGGAAACTTCGAGACCTTCCCGTCCACACCTGAGGGTCCGCCTT
>091_FHIT_NM_001320901.1_hg19_chr3:60065886_60066026_plus
TCGCGCCCATAACTCAAAATTTACCTGATAGAGTACCTATCTGTTAGAAATCACTTTCCTGAAATACCTTCTCTGATTTTAGAAAACTGAAAAAACAGAAAATACACTACCTTTGACAATGCTTGCGATTCAGGGTTGTGCTTGTGTATGGGGGTCTGAGGGTCCGCCTT
>091_FHIT_NM_001320901.1_hg19_chr3:60067449_60067589_minus
TCGCGCCCATAACTCTTATCACAGGTGGATTCAAGTAACTGAAAAAGAAACAGGAAAAGATGCCTGGCATGCATGGCTGTTATTCCTGGCACTCTCTCTGATTAGGGTCCTGTATATATCTCTCAAAACACACACACATATTCACACACCCCACACTGAGGGTCCGCCTT
>092_LOC101928782_NR_110836.1_hg19_chr7:131595210_131595350_plus
TCGCGCCCATAACTCCCATTTCAAAGCTGTCTCTTCAGGGACTCCCTGCATGCTTAGTGGCTCGCAGAGATGCAGCACTTGCTGGGAGGCCAGCAGCGGTCTGCAAAGGCCTTCTCGGGAGAGCCTAGCCCCGTGCGATTTGTCTTGGTGCAGGCCTGAGGGTCCGCCTT
>092_LOC101928782_NR_110836.1_hg19_chr7:131595594_131595734_minus
TCGCGCCCATAACTCTCCCCCAGGAAGACAACAGGATAACTGGGAGGGAAGGGTTGTAGATTTGGAGTCACAGCTCTTCTATGGATGCCTGTGATTAGGATGCAGCTGCTGCCTGGGGGGCCGGGGCTAAGGAGGGGAAGGGAGCCACCAGAAGGCTGAGGGTCCGCCTT
>094_MMP16_NM_005941.4_hg19_chr8:89338747_89338887_plus
TCGCGCCCATAACTCTAGTTACAGTGTATTAAGTTATGTCTAAATGAAAAAAAAAAAGATTCTCAAGTGTTTTATCACAAAGTAATGTTATTAAACACATCTAGTGTTCCCACGCTCTCCTCTAGATTCTTTGATTTTTAACCTCCTTTGTTAGGCTGAGGGTCCGCCTT
>094_MMP16_NM_005941.4_hg19_chr8:89339087_89339227_minus
TCGCGCCCATAACTCCTTGTAGCTCAGAGCAGCCTGGGTCCCAGCACGTTGTTTCCCTTCCAGCTGTGGAGACCCTGGTTCAGTTTAAGGGTGTTTTAGGTGACGGATGCGTGTGAGACCCAGAATCCGTTATCCCCGGCAGCACAAAGCACGATCTGAGGGTCCGCCTT
>095_RALGAPA2_NM_020343.3_hg19_chr20:20693757_20693897_plus
TCGCGCCCATAACTCGCCCGTGGTTTCACTCTCCCTCCTGCGCGCCCACCCCATTTTCCTCTAGTGCAACGTGAACCACACACGCCCAAAAATCTCAGTAAGAAAAGTGTCAAGGCTTTTCAAATGCAAACTATTTTTAGGTTTAGCTTCTGGATCTGAGGGTCCGCCTT
>095_RALGAPA2_NM_020343.3_hg19_chr20:20693943_20694083_minus
TCGCGCCCATAACTCCCAAGGAGCCCTCTGAGCGAGCGACCTCCATACCCCAAGTGAGGTTGGGTTCCAGGAACCTAGGGGCCGGCTGAACTCCTCACCGGGGCACGCTCTTCCCTAGTGCCAAAGCAACTCATTTTAGTGTGAAATTAGAGCTGCTGAGGGTCCGCCTT
>096_ASCL1_NM_004316.3_hg19_chr12:103351503_103351643_plus
TCGCGCCCATAACTCCGGCCAGGGAGGGCGAGTGAAAGAAGGAAATCAGAAAGGAAGGGAGTTAACAAAATAATAAAAACAGCCTGAGCCACGGCTGGAGAGACCGAGACCCGGCGCAAGAGAGCGCAGCCTTAGTAGGAGAGGAACGCGAGACGCTGAGGGTCCGCCTT
>096_ASCL1_NM_004316.3_hg19_chr12:103351843_103351983_minus
TCGCGCCCATAACTCCGGGACGCGAGGTGCGGGGCCCGCGAGGGGGACACAGAGAGAACTTGGGTGCAGGAACAGAGAGGGAAAGAAAAGGAAATATGAAGCGGGAGCCCTGACGGAAGTTAAAAAATATATACAAAATCCCCGGGAGACTTCTTCTGAGGGTCCGCCTT
>096_LINC00485_NR_033855.1_hg19_chr12:103217681_103217821_plus
TCGCGCCCATAACTCTCACACTCCCTCTCCACCTTCCACCAGAAGGAGAGAACCCCCAGGTCCCAACCCATCTGGGCCCTGGAGATTCAACCTTCTTCTCAGCTCTCTCCATGGGACCTGAAGATTGGCAGGTCTGGGAAGAAGGGAGGTGGGGACTGAGGGTCCGCCTT
>096_LINC00485_NR_033855.1_hg19_chr12:103218059_103218199_minus
TCGCGCCCATAACTCGTCCCTCTCTGGGAGCTCAGCTACTGCGCCCGAGAGGCAGCGCTCAGACAGCGGGGAGGAGGCGGCCGCGGAGCCCCCGGAGATGGAGGGTGAAGGCCTGCTTTCAAAGTATCCCACGTCGTTCAGGTACCACTTCCTTTCTGAGGGTCCGCCTT
>096_LOC101929058_NR_126333.1_hg19_chr12:103544550_103544690_plus
TCGCGCCCATAACTCAGAATATTGTTGGAGCAATTCCCGACTATATCTGAGTTCTTCTCTTTTGGACTGACTCATATACATATATTTTTCATCATCACCATTTTGCTCAAGAAAATTCTCATAGATTACAGCCTTAACCTGTATATGAAGATTTCCTGAGGGTCCGCCTT
>096_PAH_NM_000277.1_hg19_chr12:103310791_103310931_plus
TCGCGCCCATAACTCTCTTTCTCTGGAGGCCCAAATTCCCCTAACTGAGCAGCTCAGGCTGCCGTGGCTCACCTGTCCAAAGTCAGAGAGTTTCCTGCCCAAGCCTGGGTTTTCCAGGACCGCAGTGGACATGCTGGCTCCCCGGGAGTGAGGTCCTGAGGGTCCGCCTT
>096_PAH_NM_000277.1_hg19_chr12:103311395_103311535_minus
TCGCGCCCATAACTCGCTCTTACATTTGCTCTTTACCTGCTGTGCTCAGCGTTCACGTGCCCTCTAGCTGTAGTTTTCTGAAGTCAGCGCACAGCAAGGCAGTGTGCTTAGAGGTTAACAGAAGGGAAAACAACAACAACAAAAATCTAAATGAGCTGAGGGTCCGCCTT
>097_ADAT2_NM_182503.2_hg19_chr6:143770994_143771134_plus
TCGCGCCCATAACTCGGGTCAGGCCTGGTTAGTACTTGGATGGGACAATAGGGCTAAGGTGAGTAGATTTAATGCTCCAGGATAACGACCTTTACCGACAGGTCATTGTGTGGCACGTGGCTGTATGTAGTTATTAAAATGTAAATACATATATTCTGAGGGTCCGCCTT
>097_ADAT2_NM_182503.2_hg19_chr6:143772195_143772335_minus
TCGCGCCCATAACTCGCCCGGCCTGTCCTTATTTTAGAAGAAGTCACCTCTCCCACCCCCTTCTCCCAATGCCCCCTTTCAAGCACGTTGTCACCCACCTCCAAGGACCGTGCCCAGGAAGATGCATTTCTTTTTGTGGCGTTTCAGAAAATTCCCTGAGGGTCCGCCTT
>097_FUCA2_NM_032020.4_hg19_chr6:143831925_143832065_plus
TCGCGCCCATAACTCTCAAGGTAAAATCTAACGCACAGATTTTTGTGTAGCACCTTTCATACGGCAGTATGATAACTGGGTTGTGTTAAGAGTACCATTCTAGAACCTCTTTAAAAAGTTCCTAGAGCCACACATGGGTAACATGTTAACATTAACTGAGGGTCCGCCTT
>097_FUCA2_NM_032020.4_hg19_chr6:143833101_143833241_minus
TCGCGCCCATAACTCTAGGTTGCTTTCCATGTTCCATCATGGCGAGACCCGGCTGAAGTTCCTGCCTTGACCTTCTCGTGCACGCTTCGGACGTGTGGAGCAGCCACCAGGGTGGGCTGGGGGCATTGTCTTCTTGGGCAGTTTCTTGGTCAGGGCTGAGGGTCCGCCTT
>097_PHACTR2-AS1_NR_027113.2_hg19_chr6:143890045_143890185_plus
TCGCGCCCATAACTCAACAGGCACATTTCGGATTTGACTAATCAGAGCTGCAGATGTGGTCTGACAGTTCCTCTCATCCACTCAGTTCTGCTCTCTTGGTTGCTTTCTCGATTCCTATTCCCAGATATATTTCTCCCTGGAGACTGTTTTCTTCTCTGAGGGTCCGCCTT
>097_PHACTR2-AS1_NR_027113.2_hg19_chr6:143891162_143891302_minus
TCGCGCCCATAACTCTTTGGTTAAATCTGATTTGAGCCTAACACACTTAAGGGAAACAGAATCTCTTAAGAGCAGAGAATAAGGAGAAAAACAATGAAATTGACCTCAAAGGATTGGACTGGGACTTTTATTATTTAGGTTCCTAGATTTAAACACTGAGGGTCCGCCTT
>097_PHACTR2-AS1_NR_027114.2_hg19_chr6:143882574_143882714_plus
TCGCGCCCATAACTCACCACCCAGGTCCTGTGGTTGAAGTCTCAGCCTTTTGGAGGAAGGCGTTGCAAGGTTAATACGGGCTGGTATACAGGGTTGCTGTGGGCCCAGAGTGCAGGGGAGATGCCTGGTCCCCTCCTCCAGTCAGTCCTCCCTGGCTGAGGGTCCGCCTT
>097_PHACTR2-AS1_NR_027114.2_hg19_chr6:143883022_143883162_minus
TCGCGCCCATAACTCAAGTGCTGGGAGTACAGGCTTGAGCCCCCGGGTTTCTTCTCTTGATAAAAAGCCTATAGTGCCCTGTCTCACACGTAACTGGTTTACATACTTTTGAACTACTCTCTGCATTTGGGTCATTGGAACACTTTACTGCTAATCTGAGGGTCCGCCTT
>097_PHACTR2_NM_014721.2_hg19_chr6:143929047_143929187_plus
TCGCGCCCATAACTCAGTGCCTCTTCCTGCTCCTGTTTGCCCTGGCATCTTTTGGAAAGCTCTGTGTTTTGCATAGCATGTGCACTTTTTTTCCTGAAATGTGCAACACATTCAACATTGCAGTGATTTTTTTCCCCCTCCTTAGCTTAGAGCAGCTGAGGGTCCGCCTT
>097_PHACTR2_NM_014721.2_hg19_chr6:143930010_143930150_minus
TCGCGCCCATAACTCTCACAGTATATCTCCTCTAAAAGTTCAATACAGCAAAGTAAAAAGAAAAAAGTTCCACCTGATAATTTTATGCTAATTATTTAATTGACATTAACATACTTCAATCATCTGTTTGTCTAGTTATCAAGTAAAGATACTAACTGAGGGTCCGCCTT
>098_LOC102723362_NR_110577.1_hg19_chr2:22758208_22758348_plus
TCGCGCCCATAACTCCTGGAAGTTCTCTGTTTTTCAAGGAAAGTGTCAGCAGCAAAGGAAACCATAATTACTGAGGTTGCTAAAAACCTTGGTTCCTCCAAAGAATGCTTTATCAACCACCATTACGTTTTCCTGGTAGGTGAGCAAGTTTAAGACTGAGGGTCCGCCTT
>100_NPAS3_NM_001164749.1_hg19_chr14:33408945_33409085_plus
TCGCGCCCATAACTCCCAGAGGGTGGCAGTCCGGTCCCAAGTCCCGGGACCCGAGTCGGGAGGGGCTTCTGTATGTGAGTTTAAACGCGCGGGGATTCACCTGTGAACCCTGGGGTCTGCACTCCTGTACGTCCGTGACTGATGCAGATGCTCCGCTGAGGGTCCGCCTT
>100_NPAS3_NM_001164749.1_hg19_chr14:33409188_33409328_minus
TCGCGCCCATAACTCTCGCTGTTTGTTTGCTTATTTGGATTTGAGGGTTTTCTTCTTTATTTTTCTTTTTCCTTTGGGAGGGGTATGGAGAGGAGGGGAAGATGAGAGCGGAGGGCAGAGCGGGAGACCCACAAGTTGCCGAGCGGAGGGCGCAGCTGAGGGTCCGCCTT
>101_ME1_NM_002395.5_hg19_chr6:84141398_84141538_plus
TCGCGCCCATAACTCGTGCCATCCAGGATGCCGGCCATGCCCGGGGCCCTGAGGCCGGAGGGAACCAACCTTGACCCAGAATGCCGAGGCCCAAGGGAACTGGGAGGAAGCCCAGAGAGGAGAGCTCAGGCGCCACACCTGTCAGTTTCTACAGACTGAGGGTCCGCCTT
>101_ME1_NM_002395.5_hg19_chr6:84141593_84141733_minus
TCGCGCCCATAACTCACCTGAGGTTGGGAGGAAGGCCTGAAAGACTGCTTACTCATCATTATTCAGAGAGAGCAGTGGTTCTTGAACATCAGGTTTCTAGAACTCCCAGAGAAATAATATACAAGATAAACAGGACTGTTCATTGGGCCTTTGCACTGAGGGTCCGCCTT
>101_PGM3_NM_001199919.1_hg19_chr6:83902315_83902455_plus
TCGCGCCCATAACTCTCTTTCCTAAGGATGAATACATATTTGTAAAAACTGAGCAGTCAGTTATGTGTCATGATTATTCATAAGAGTGTAAACCAGTCCTGTTAACTCCAAAAAGCCATTAAAAAAAAAAAGGTCCAGATAATATGAGTTCATCCCTGAGGGTCCGCCTT
>101_PGM3_NM_001199919.1_hg19_chr6:83904661_83904801_minus
TCGCGCCCATAACTCAGAAGATGGAGGTAAATTCATTTTTAGTCTTTAGATTTTTCCATCCATATTTGCTTTCTGTGTTATGGTGCCATCAAAAAATCCACTCATTCACTCCTTAAAAGACAGTTATGTTACAGGAGATATTTAGATTTATGAAACTGAGGGTCCGCCTT
>101_UBE3D_NM_001304437.1_hg19_chr6:83776558_83776698_plus
TCGCGCCCATAACTCGATTACAGGTGTGAGCCACCATGCCCAGCCTAAACCATAAATAAATTCTAAATAAATAAATCCTGTCATATATTTTAAGATAATAGCTTGACAATTTTTCTAAAATCAGTATTTGGGGTGATTAAAGTTTATTATGTTGACTGAGGGTCCGCCTT
>101_UBE3D_NM_001304437.1_hg19_chr6:83777195_83777335_minus
TCGCGCCCATAACTCGGCTTCCTGCCTCCCGGCGCTAGCTGTTGCCACAGCGCCCTCAAGTGGACTGTCGCGGGAAGCGGCCATGGCTACCAATTTCAGGAGTGGCTAGAAAGGGGGTTAGCAGATGTTTTCATTTGAAGAGATAATAGGAACTGCTGAGGGTCCGCCTT
>102_EIF4E3_NM_001134651.1_hg19_chr3:71776571_71776711_plus
TCGCGCCCATAACTCTGCCCTAAAGCACCGGCGAGTCGGGAGGAGGAAAGCGGGCACCTGTGAACACAGAGCGCTCTGCTTCCTGTACCTCTGAGCACCCAGGAAGTCCCTTAGGCGGTGAGATTCCTGAGCCCAAAGTAGGAGGGGCCCTCCTACTGAGGGTCCGCCTT
>102_EIF4E3_NM_001134651.1_hg19_chr3:71777418_71777558_minus
TCGCGCCCATAACTCGCTGAATCCCCTTTCTACCTTGAAATTCTAGTTCCTGCCATCCAGTTCCCAGATGAGGGAAATTTCCCCAATTTATTATCTTCTAAGAATGATTCTGAAGAGCAATAAAAATAATTAAGTCTCTTACATATTTCAAACAGCTGAGGGTCCGCCTT
>102_FOXP1-AS1_NR_126463.1_hg19_chr3:71337300_71337440_plus
TCGCGCCCATAACTCGATTACAGGTGTGAGCCACCACGCAAGGCCGCTTCCTTTATTTTTTGTTTCGTAAGTGCATTTAAAATTATCCACAAAGAGAAACTGTCCTTCCTTCATCCAACACCATCTTAACAGTATTTAGCATCCATATAGAGATACTGAGGGTCCGCCTT
>102_FOXP1_NM_001244808.1_hg19_chr3:71633204_71633344_plus
TCGCGCCCATAACTCCCAACACGTCGCGGAGGGAGATGTTGTTATTTTTTGCTGTTGTGCGTCCCTGACGTCACATCCACCTGCTGGGTAAACAACCGGGCTCCCAGAAAAAAAAAATCGCAATTGCCAAAGAATGGGGGGGGGGGTTGGGGGGACTGAGGGTCCGCCTT
>102_FOXP1_NM_001244808.1_hg19_chr3:71633978_71634118_minus
TCGCGCCCATAACTCACTGGGAGAGCAGGTAATTTGTGTTAAACAACGGACTGACATGCTAGCCCCCAGGCGTTTTCCTAAGAGGAGTCGTGGCAAGAACACAGTTCCTGATGCAGCCACCTTCCCCCAAAGTGGACTCGATTGCACATTCCTGCCTGAGGGTCCGCCTT
>102_FOXP1_NM_001244812.1_hg19_chr3:71353248_71353388_plus
TCGCGCCCATAACTCATAGTACCTAACTTTGGAGTCCATTCTAGTAGGGCAAAAACCTAAAATATTATACATTAAGCCACGTGGTGCAGTAAACCCCAGTCGATGCTTGCCCATGAAATTACTTCAGGCTGGCAGCCCCCCACTCACTCCACATCCTGAGGGTCCGCCTT
>102_FOXP1_NM_001244812.1_hg19_chr3:71354090_71354230_minus
TCGCGCCCATAACTCATTCTGGGGTATGATGGGGGTATTCTGCTTTCTTTTTGAGGGTAGAGTGTTATTTCAAAAATAAGTTGCCACAATTAACAAGGGTGAACCATCCAAGGAAGATATGTCCTGTGTGAAGATATTTCAGGGTGTGGGAATTACTGAGGGTCCGCCTT
>102_FOXP1_NM_001244814.1_hg19_chr3:71293767_71293907_plus
TCGCGCCCATAACTCGGGGGTGTTTTCAGCAGTGTTTACACCACACCAGTGAGTACACACCTCTGCTACATCTCATCCACAACTGGTGGCATTTTTTTTTTCTGAATCCATGCATGACAATTAAAAGCACTGCACCTCTCTGTTTGGGAGGGGGACTGAGGGTCCGCCTT
>102_FOXP1_NM_001244814.1_hg19_chr3:71294988_71295128_minus
TCGCGCCCATAACTCATGGCAAGAAAGCAGCCTTACTTTTTATTGTTGTCTTTGGACCTGCAGAACTTTTCTTAAAAATGTAACATTTTGGGAACTCATTCTTCATAATATTTTTTATTTTATTAGCTAATTTCTAAAGGATGATTTGACAACAGCTGAGGGTCCGCCTT
>102_MIR1284_NR_031697.1_hg19_chr3:71591578_71591718_plus
TCGCGCCCATAACTCGAAATCTCGTTTTTATAGCTGCTATCTTGATGCAATTAGTGTAAAATAATTGTCTGCACAGGCCAAAGTAGAGGCTAAGTTGAGGCACTTGAGTGCATTCCCGAAAATGATTTCCCTGCCTCTTCCTTCAGCCTGCTGCACTGAGGGTCCGCCTT
>102_MIR1284_NR_031697.1_hg19_chr3:71592594_71592734_minus
TCGCGCCCATAACTCTGAGCTGCTTGAGGGTGTTACCACACATCACAGCTTGGTGCTGGGGCTCAGCATGGCCAGGTGGCTAACCAGGGCTTGGTGTCAACTACATTTGGGATGATGACACTTGGAGGACACAGAGCCACTGTGCAGCAGGAGTCCTGAGGGTCCGCCTT
>102_PROK2_NM_001126128.1_hg19_chr3:71833342_71833482_plus
TCGCGCCCATAACTCCACACAAAATTGTTGAGAGTGGGAGAGAACTGAACTAGTTCCTACTTACAGAAAAGATGAAAACATCGTCTCTAAGTTTAAACATCTACACAGCAACCTACTCCATCATTATGCTGGAGCACTGGAGGTGCTTTGCCAGGCTGAGGGTCCGCCTT
>102_PROK2_NM_001126128.1_hg19_chr3:71833800_71833940_minus
TCGCGCCCATAACTCCAAAAGCAGCAGACGGCTGGGGACACTGGGCGCGTCCTGGAAGAAACAGTGACAAGGATGTCGCCCACCACCTTTATTACCACCTTCTCCCGCTTACTTCTCCCTCATCACCCACGGCCTCACTCCTCGCATTTTTCTTCCTGAGGGTCCGCCTT
>103_PSD3_NM_206909.2_hg19_chr8:18666095_18666235_plus
TCGCGCCCATAACTCTTCTTCAAAAAGGTTTCAGTAAAAGGAGAAAATAAAGCACAAAGGATAAATATGTCCCTAGATGGCTTCATTCTGTCCATTTCACAGTTTAGGAGATTATTTGAACAAGAACCGGAATTGCTCCTTTTAAATCAGAAAGCCTGAGGGTCCGCCTT
>103_PSD3_NM_206909.2_hg19_chr8:18666448_18666588_minus
TCGCGCCCATAACTCACTGAGTTGGCTTTATCAAGTGTGAACGAGGCTGGGCTCACTGTTTCTTACGTTCTCGATAGACAGTGGCCCTTGTGTTCTGGCTGCTGTTTTTATTAGAACTGCAGAAACATTACAGAAACCGCAACAATGAACACTCGCTGAGGGTCCGCCTT
>104_ARL14EP_NM_152316.2_hg19_chr11:30344403_30344543_plus
TCGCGCCCATAACTCCAATTTAGTGGAAACTGTGTCTTGTAAGAGATGGCCCCCAGGGACCTCCCACATCCCTAACCTCTCGGAGGACTGCAAAAGACAGCATCTGAAGCACCTCTTGCCTCGCCTTGAATCATTTGCCACTTCACACCGCCCCGCTGAGGGTCCGCCTT
>104_ARL14EP_NM_152316.2_hg19_chr11:30345078_30345218_minus
TCGCGCCCATAACTCCGTCCAGTGGGCACCTACTAAGTTCATGGTACCGGGATGGAAAAATAAACATTAGCCTTTGGCCTCAAACGGCCAGGGTTGAAAGGATTCTGATTTGAAAAATTAAAAACAAAAATAGCAGAGATAAAGGCTGTCTACGGCTGAGGGTCCGCCTT
>104_FSHB_NM_001018080.1_hg19_chr11:30252426_30252566_plus
TCGCGCCCATAACTCTCCCTGTCTATCTAAACACTGATTCACTTACAGCAAGCTTCAGGCTAGCATTGGTCATATTAATACCCAACAAATCCACAAGGTGTTAGTTGCACATGATTTTGTATAAAAGGTGAACTGAGATTTCATTCAGTCTACAGCTGAGGGTCCGCCTT
>104_KCNA4_NM_002233.3_hg19_chr11:30038725_30038865_plus
TCGCGCCCATAACTCGATTCCAGGAGTCTTTGGCTGTGGTCCCCACAGGCGAGGAGCAAATCCTGGAGAAGTGTCCCCGTTGGGGCCGGAATAGGGGTTTCGACGGCAGCGCGGGAGTCCCCAGAGGGCTTGGGAGCGGGGAGCTCCAATGGGAGCTGAGGGTCCGCCTT
>104_KCNA4_NM_002233.3_hg19_chr11:30038908_30039048_minus
TCGCGCCCATAACTCGCACAGGAGGGCTCCCCGCCCGTGGCCTCGCCGGAGATGCACCCGGCTCCCAACCCAACAAACCCGCTTTGGGAGGGGATGGGGTGGGGAAAAGAAGACGGGGCTCGGGGCTCGAGGGGAGATATAGAGAAAGCAAGTTACTGAGGGTCCGCCTT
>104_LINC01616_NR_132652.1_hg19_chr11:30004900_30005040_plus
TCGCGCCCATAACTCCAACACTCATCTGGACTAACCATCCCATAACACCCACATTCATATATTTAAAGAAAGCAGATAGAACTTAAATAGGGTAAAGCCACAGCGGAATGAGAAACTGGGTTGACAACAGGATGAAAAAAACATTCCAGGTCCTTCTGAGGGTCCGCCTT
>104_LINC01616_NR_132652.1_hg19_chr11:30005189_30005329_minus
TCGCGCCCATAACTCAGGTGTTGCTCATCTGTGAGTGGGCAGATGAGTGATGCGTGGGTCAAAGATACAGGATTCCCCTGGGGGCCCTGGCTACTCTTAACAACAGGTTGAAGTTTTGCTTTAGGCTAAATGTCTAGAAGATAAAAGTAAAAGTCCTGAGGGTCCGCCTT
>104_MPPED2_NM_001145399.1_hg19_chr11:30608573_30608713_plus
TCGCGCCCATAACTCATTTTTTTTACCTCCATGAATTAAGGCAGATTCAGGACAGGAAGGTGAGGAGAGGCAAAGACTCTAATTGTTTCCATTTTCGTCTTTTGGATAAAATTTTCCCCAAAAGATAAGCATGTCAAAAGCATTTTAAAAATCAACTGAGGGTCCGCCTT
>104_MPPED2_NM_001145399.1_hg19_chr11:30608795_30608935_minus
TCGCGCCCATAACTCTGGTTGCTGTCCCAATCTTTCAGCAATGACAATGGCATAACATCACAGGGCCACCTCATCTTTCACAGACAACCCTGCCAACCAAGTTTTCTAAAAGCCTTCTCTCCCTTGTTTTCTGTCTTCCAGCATTTCAGCGGCATCTGAGGGTCCGCCTT
>104_MPPED2_NM_001584.2_hg19_chr11:30602016_30602156_plus
TCGCGCCCATAACTCTACTCATCAATACCGCTGTGCATTTCTGAAAGAAAAAAAAAATGTATATAAAATGAGAACAAAGAGAAAAAGGGTGTTCTAAGAGACATAAATTTAACATCTAGACATGAAACTAGTTCAGGGAAAATCTGAATATGTGTCTGAGGGTCCGCCTT
>104_MPPED2_NM_001584.2_hg19_chr11:30602866_30603006_minus
TCGCGCCCATAACTCAATTGCAACAACTTGGACATGAGAATTTGCTTCCCTCAGCCTTTGCACACCTACCATAAAAATAGACATCTTCATTTCTCAACCCAGTGCAGCAAATAATATATTGACATTTATGAAAAAATCAGAACTAATGGAAATTTCTGAGGGTCCGCCTT
>105_LINC01038_NR_125785.1_hg19_chr13:80377034_80377174_plus
TCGCGCCCATAACTCTGTCACACCATATGGGGAAAGATGAAACAAGACACTGAGCAGCAGAGGGACACACAACATAACTTGGAATCCTGGCAAAAATGGAAAAGAAGGAAGGAAGCATTGCGTATCATCTGTCCACCTAGCTGAGTAGAGGTCAACTGAGGGTCCGCCTT
>105_LINC01038_NR_125785.1_hg19_chr13:80378639_80378779_minus
TCGCGCCCATAACTCATACAGCTTTAAGCATAAGATTTTTTTTCCTGGCCTACTGTGATGAGGGTGCCTTGGAGAGGCAGGGAGGGGAGTGTGTCAGCAAGCTGTGTCTCTGCATCTGTATTTCCTCCATCCTCTGCATAATGGGAAGAGAAATTCTGAGGGTCCGCCTT
>105_LINC01068_NR_125772.1_hg19_chr13:80141218_80141358_plus
TCGCGCCCATAACTCGACAGAGACACTGTCTCTGGAAAAGAAAAATCTGGAAGAGAATTGAAAAAAACCTACTTGTAATATGAGTATGTTAACTTTAGCCATTCATATGCATTGTCAAATCTCTGGGTCTTCGAATTCTAGCAAAATGTTTCTCACTGAGGGTCCGCCTT
>105_LINC01068_NR_125772.1_hg19_chr13:80141688_80141828_minus
TCGCGCCCATAACTCACAGATGTGAGCACTGCACCAGACCTCTTCCAGATTTTTTAATATTTGAGCTTTACTCCTGACTTCAGGCAATGATACAAGAAAATGGTGAGAGGGAGGAGGGGAGAAGGAAGAAAGGCCAAGAAGGCAGTAGGAACAAACTGAGGGTCCGCCTT
>105_NDFIP2_NM_001161407.1_hg19_chr13:80054075_80054215_plus
TCGCGCCCATAACTCATTTAGGGAAAATGTGGTGTTATGTTAAAAACATAGCTGGGCCACATCAAGCAGCATCATAGTTTTTAGGGTATAGAACGTTGGTCTTCAGGTTAAAAGGTACTTTTCGCTGCTCTGTCATACTCTTCTACTTGCTAGAGCTGAGGGTCCGCCTT
>105_RBM26_NM_022118.4_hg19_chr13:79981241_79981381_plus
TCGCGCCCATAACTCAATAAAAGCTCTTTATGAGAGACACCGATAGGCTAAATTGTTCTTAGGAACTCTTGAGTTTATAATTTGCTAGAGTGAAGTGTCTTTAAGGATTAGGTGGAAAGATTATGAACTACAAAGCAAGACATTTGTTTTAAAATCTGAGGGTCCGCCTT
>105_RBM26_NM_022118.4_hg19_chr13:79981475_79981615_minus
TCGCGCCCATAACTCTGAGATAGGGCTGAATTTGCTCTAAATAAAGAGAATTTTAAAAATAACAAAACTTATCTTTAGCTGGGGGAAAGTGCAGGCTGGAAACTACCTGAGAGACGTGAAGGTTCTCTCACCTTTCCCTTGTGGGCAGCCCTCAGCTGAGGGTCCGCCTT
>106_ASTN1_NM_004319.2_hg19_chr1:177134593_177134733_plus
TCGCGCCCATAACTCGAAACTTTTACTCGCAACTTCTCTCTGCTTCATTTCATTTCTATCACAAATTTTATCTGTAGTAACCAATAAAAAGATGATTTGGGGAATATTATAGCTGATAGAAAAAAAGTAGGGTTAGCTCAAATAAATCTTGAAACCTGAGGGTCCGCCTT
>106_ASTN1_NM_004319.2_hg19_chr1:177134820_177134960_minus
TCGCGCCCATAACTCTTACATGGGTTTTGGTGGTGGTGGTGGTGGTGTTATTCTTCAGAATACTTACGCAGGGTGCTGAACATCTTCCCTGTTGTACTCTTGACTGGATTGGGATTGACTTAGCTCATACCCAAGGATATTCTTTTATTACTTTTCTGAGGGTCCGCCTT
>106_BRINP2_NM_021165.3_hg19_chr1:177138898_177139038_plus
TCGCGCCCATAACTCTCCCAAGTTCCTTCCCCAGCTCCAGCCCCCAGCTCTTCCCTTGAATTGGATTTTTCTTCAACTATTACTCTTTTTCCTATGCTCCTGCCAAAATCTAGTTTAGTATGCTAGTTAGCGGGACATGTTTCAGTTTTGTACCCCTGAGGGTCCGCCTT
>106_BRINP2_NM_021165.3_hg19_chr1:177140068_177140208_minus
TCGCGCCCATAACTCCCAGCGCAGCGGCGAGCAGCTTGCGAGGCAGGCGGATTGCATCCCAGAGCTGCAGCCCGGCGCGTCCCCGCTCCGACTCCGCGCTCCGTACCTAAGCAGTGTCACCTGCAGACTCAGACACCAGATGAGTGTCTTAAGATCTGAGGGTCCGCCTT
>106_LOC102724661_NR_126001.1_hg19_chr1:177319852_177319992_plus
TCGCGCCCATAACTCAAAGAAGTTCTTGCCTTCCTGGAGGGCTGCTTCCTCCCTGCTGGGCAGGGTGAGGACATGAAGGGGTATCTGGAAATGGGTGTTCCACTCAAGGAGAATAGAGCCACACCTGTGTCAGAGAACAGAGGCTTGCTCCAAAGCTGAGGGTCCGCCTT
>106_LOC102724661_NR_126001.1_hg19_chr1:177320100_177320240_minus
TCGCGCCCATAACTCGAATGGTGAGAAGATAAATTTCTGTTGTTTCCCTACTTTGTTAGTGAGCCTAATACAGCTGACTAACACAGTGACATTGTCCTTTCTCATCTGTGGCCACCTGCCCTTAGTGCACTGACCTCCTCTTTCACAGTGGATGTCTGAGGGTCCGCCTT
>106_MIR488_NR_030163.1_hg19_chr1:176998331_176998471_plus
TCGCGCCCATAACTCATTCCTCAACTACACTGCCCCCAATCCTTGCCTAGCTCAAACCCAAGGCCAATGTGGTAGAGGAAGCAGGGGTACATATAGTATCCATCTTTTCACATACAACACACTTTATTAACTTTGTTTGTCTGAACAGCAAAATACTGAGGGTCCGCCTT
>106_MIR488_NR_030163.1_hg19_chr1:176998591_176998731_minus
TCGCGCCCATAACTCTGGGAGTGAGGGAGGCGGGGGAAGGCGAAGAGGTGTTGGGTTGGGTTGTGGGCTCTATGGAACAAAACCAGTTTCTGCAAGAAGAATTTTTGGACCACAACTGGTGTTTCCTCCTAAGGAAGAAAGAAGAGCCTAGAGTGCTGAGGGTCCGCCTT
>107_MIR629_NR_030714.1_hg19_chr15:70371410_70371550_plus
TCGCGCCCATAACTCTCCCAGGATTTATGTAGCCATCCGGGCCATCAGGTGACCACAGCTGGGTGGCTCAGGGCAAGTCCTCTCTCATTCTCACCCCTCCACCCTCCTAAAGTAGTTCCTGCCTCCCAACACCACAAACAAGCATCAACTGAGGGCTGAGGGTCCGCCTT
>107_MIR629_NR_030714.1_hg19_chr15:70372220_70372360_minus
TCGCGCCCATAACTCCAATGCTGTTTTAACAGCTGTTCTAATCAGAAGTGCTGTCAATTATTAACCTTAATGGTGGTTTTTCTTTCAAAAATATTTCTCTAAGCTCTCTTGAAATGTCAAAATTTGGCTTCTTGGTAGGAAGTCATTTAGTGAAACTGAGGGTCCGCCTT
>107_TLE3_NM_001282982.1_hg19_chr15:70387497_70387637_plus
TCGCGCCCATAACTCCCAGCTGCAAAGCAGAAAAGTTTCCAAACACTCCCAGGAGGTCACTAAGAGAGATTTTTACCAACCCTAATTTCACATGGGCTGGTCCAATCCTATCTTACTAGCCAAGATAGGGCAATGGCAATCAGCCCCTGGGAAACCTGAGGGTCCGCCTT
>107_TLE3_NM_001282982.1_hg19_chr15:70387676_70387816_minus
TCGCGCCCATAACTCCCAGCCGCAGGGCGGCCCTGAGAGAGGGCATAATCTGGTCTTGCCCTCCCCTTCCCCAGCTTCCATTGCCGGGGCCACTTGGAGGAGGGTGAGTGAGGGGAGGGGCAGAAAGAGAAACCCCGATTCCAGGCCGGAGACTTCTGAGGGTCCGCCTT
>108_OTOL1_NM_001080440.1_hg19_chr3:161214273_161214413_plus
TCGCGCCCATAACTCATGTTTGCTATTTGGCCAGATAGTTTGAATAGTTGGGAACAATATATAATACTAAGAAAATAACCAGAAAGATGAATGGAAGTAAAGTGTTCTTTATAATAAATAAGTACATAAAATATTCTGTAGTGATTCAAGTACACCTGAGGGTCCGCCTT
>108_OTOL1_NM_001080440.1_hg19_chr3:161215559_161215699_minus
TCGCGCCCATAACTCTTAACTTTACCTTGAATTCTCTTCTAGATGACATGTAAAAGCTGAAATGTATTAGAATAAAGCCAAGACTATATTCATTATGTATATATTATAGACATCTGAAATCTTGAAATACATAACCATGGTGTTCAATGGAGAAACTGAGGGTCCGCCTT
>111_CACNA1D_NM_001128839.2_hg19_chr3:53529320_53529460_plus
TCGCGCCCATAACTCCCCTCCCCCTTCCCCGCGGCGCTGGATGGGTTGAGGGGGTTGGAGAGGGTGCTGCCAGCTCGGTGTCGTCTACACAGAGAGGGGACATGCGTGACAGCCACTCCGCGCTCCCCTCCAGGCCCTGAATGTCAGAGTTAATTCTGAGGGTCCGCCTT
>111_CACNA1D_NM_001128839.2_hg19_chr3:53530122_53530262_minus
TCGCGCCCATAACTCTCCCAGGCACCTGCCGCCTTCCGCCACAGTCTCCTCACTGAAGCAGAAGTGAGAGAGGTGACAGCAAGGTAGAGAGATGGGCGTTTGCAAAGCCAATTATTGCTAAGTAAAGAGTCAAAGCAAGCACGGGTCTGAAAGCCCTGAGGGTCCGCCTT
>111_DCP1A_NM_001290204.1_hg19_chr3:53380810_53380950_plus
TCGCGCCCATAACTCCAGTGAACACGGAAGCCCTTTTCCTAAGTGCCTTGGAATCTTTTCCGAAACTCTGTGTAGTTCGATTAAAGCCGGACCCACCCACCCCCTCCTTCCAAGAATCGAAACTAATTGGATTTTAAACTTTAAACCCAAATGACCTGAGGGTCCGCCTT
>111_DCP1A_NM_001290204.1_hg19_chr3:53381019_53381159_minus
TCGCGCCCATAACTCAGTCCCTTGGCGTCGGGTCTGGGGACGTGGGCGACCTGCCTTCTTTGCAGATACATTGGGAGTTATAAGACCGGTGGGGTCAAAAGGGTGCCTGAAAGCTTGTGTTTGAGGCTTTGCGGATTATTAGATAAATTATATGTCTGAGGGTCCGCCTT
>111_TKT_NM_001258028.1_hg19_chr3:53290878_53291018_plus
TCGCGCCCATAACTCACCCCAGGCCTTCAGCCCCGCCCCGCCTGGGGCCGCCTCCTGCCCGCTCCCCTCCCCTAGGCGCTGGGCCGCTGCGGACTGCGAGGTTAGCAGTTAACCACACACACCAATAATAATAACATAACGAACAACTCAGGATTCTGAGGGTCCGCCTT
>111_TKT_NM_001258028.1_hg19_chr3:53291041_53291181_minus
TCGCGCCCATAACTCTTCCCCTAGTAATTTCTCAGTTATCATCACCTGGCATTGTCATGGCTACCACTATCCTATTCTCATTTTCAATAATCCCCATCCCCTGTGCAGGGCTCTAAAGCCCTGAGTGGCTGGGCATGGTGGCTCATACCTATAATCTGAGGGTCCGCCTT
>113_SOX5_NM_178010.2_hg19_chr12:23737326_23737466_plus
TCGCGCCCATAACTCTTTGAAAAGTTTGGTCTGGTTATACGCAGATAGGCCATCTTTAGATAACAACCTGGCAGAGTGGGAGAAATCATAGAAAGCATCATTATGCATAAGTCATTTATTACGAGCTCCAATTAATTACATCAAAGAGTCATTCCCTGAGGGTCCGCCTT
>113_SOX5_NM_178010.2_hg19_chr12:23737742_23737882_minus
TCGCGCCCATAACTCACTTTAAAAATGAAAATTGTCTTAAACTGTTTGAAATTTGATTATTTAGCCACGAGATGTTCAAGAAAACAACACAATAAAATGAAATACAGTGATATGAATGCTACACTCAGTAACACTAGGGTGCTGCCTTAGGCTTCCTGAGGGTCCGCCTT
>115_EPN2-AS1_NR_048576.1_hg19_chr17:19209503_19209643_plus
TCGCGCCCATAACTCCTCAGAGCAGAGCCAAGGCCAGGCTCAGGTGGTCAGAAGGGCCCATTCAGGCCTGTCTCACAACGACGTCTGTGTTCACTGTCATGTGCATGGGCACAAGAGGCCCTTTGTGGAGCTGAGTTGCTGTCACCAAGGCAAGACTGAGGGTCCGCCTT
>115_EPN2-AS1_NR_048576.1_hg19_chr17:19210516_19210656_minus
TCGCGCCCATAACTCGCGAGACTCCATCTCCAAAAAAAAAAGAAAGTTGCAGCTATAAAAACATAAATGTATTTTTCTAAATAAAATCAAGTCAAATCCCATCCTAGTGTTATCACTCAATTATATTTCCCAAAGTATCTCTTCAGAAATAAAGCCTGAGGGTCCGCCTT
>115_EPN2-IT1_NR_046824.1_hg19_chr17:19174465_19174605_plus
TCGCGCCCATAACTCTCTCAGGGGGGTGGTGTGGGGGCAGGAGAGAAACAGATAAACAGGCACATAAGAAATGTCAGATAGAGGAGGGGCTCTGTTCCAGATGACAGCTGGTGACGTTGATAGAGAGTGCCTGATGGGTTCTGAGGAGGCCATGCCTGAGGGTCCGCCTT
>115_EPN2-IT1_NR_046824.1_hg19_chr17:19175072_19175212_minus
TCGCGCCCATAACTCCCCTCAGGCAGGGCCTGCTGACTTTGGGTTTCGGGCACAGTAGTGATGTAACATATTTTCTCAAAGAGAGCTCCAGATGCTGGCCAAGGAACAGGTATTTTTACACTGTGCATGTACAAGTGCAAGACCACAGCTGTGAGCTGAGGGTCCGCCTT
>115_FAM83G_NM_001039999.2_hg19_chr17:18908572_18908712_plus
TCGCGCCCATAACTCGGAACAGCGGTGAGGGAGCGGTGGGCCACGTCCCAGGGCTCAGCGTGCCTCTACGTGCAGGGAACCCATATCCCAGATTTCCGGAGCTGCCTGAAGTCCTCGCAACTTCTGAGGGAAACTAGGGCAGCCGGGGAACTTCCCTGAGGGTCCGCCTT
>115_FAM83G_NM_001039999.2_hg19_chr17:18908739_18908879_minus
TCGCGCCCATAACTCCAGAGCAAGTATGGGGGATGGGAGGAAGGGCTGGGCCTGGTGCCGGGCAGACTGGCTGCGGCACGCGATGGGGTGGGGGCTGTTTGTTGGGCCAGATTTAATGGGCTTTGCTGTCCCACCCTCAAAGCCTGCCTTCAGATCTGAGGGTCCGCCTT
>115_GRAP_NM_006613.3_hg19_chr17:18948948_18949088_plus
TCGCGCCCATAACTCCAGAGGGTCATGCCTTGGGCTCACAGCCCCAGTGCTCAGCCTGGCCCTGTCCCCATCTGGCCACATGTCCACGAGGCCGACAGCCAGCACTGCAGTGACCCCAGGTGCCAGCACCAGCACCCCAGCATAGAGAAGAAGGACTGAGGGTCCGCCTT
>115_LOC388436_NM_001291905.1_hg19_chr17:19123014_19123154_plus
TCGCGCCCATAACTCGTCTGGCACAGCCCACTTGACAAGGCCTTGGAAACTTGGTCTCTGCAGCAGCAACCGGATTTCAGCCTGGGCCTCGGACACCTCGGCCTGGGTACGGATGCGACTTGGATGCAGTCCTTCCCTGGCAGTGGAGGGGATGCCTGAGGGTCCGCCTT
>115_LOC388436_NM_001291905.1_hg19_chr17:19123968_19124108_minus
TCGCGCCCATAACTCATGTCCCCCTCCCAAACCCTGCAAGGCCTTTGCGTCACAGTTAGAATGAAGTCTACATATAGCCCTGTCCACTCGCAGCCTGCCTCCCTTCCCCATTCGCACCCTTACACACGGAGCCCCCTCCAACCTCCCCCCCACACCTGAGGGTCCGCCTT
>115_LOC79999_NM_001291904.1_hg19_chr17:19060771_19060911_plus
TCGCGCCCATAACTCCCCAGGCCTGTCATTGGCTGCTCTTCGGCTCGGACACACCAAACCTCACCAAGCACTTCCATTTCTGAGGGAATAGAGGTTGTGGCTTCCGTCAAGCACCCATTTACCCCACCCTCCTCCTCCTCTTCCTGCAAACTTGACTGAGGGTCCGCCTT
>115_MAPK7_NM_139033.2_hg19_chr17:19280746_19280886_plus
TCGCGCCCATAACTCTTCAGGAAAAGAGCATAATATGCTACATTTTTGTACACCAAAGGGGAGGTAGGTACGAATATGCATACATATTGCTTTTTTCTAGAAGCCGCCTAGGAGTGAAACCAAAATTCTTCACTTCTTTTCGGCCCTACCTCGAGCTGAGGGTCCGCCTT
>115_MAPK7_NM_139033.2_hg19_chr17:19281147_19281287_minus
TCGCGCCCATAACTCCCGGTCCTCCGGGATTCTAGAGCGTCCGGCCGAACCCTCCACTGACTTCCGGTGGCTGAGCCTCTCCGCAGCTTCCGGCCAAGTTGGACTGCAGCTCGCGGTTTCCTGGCTTCTAGGTATCTTCCCTCCGCTCGTTTGTCCTGAGGGTCCGCCTT
>115_MFAP4_NM_002404.2_hg19_chr17:19290600_19290740_plus
TCGCGCCCATAACTCACCCCAGACAACCAGCATCAGTTTACACTATCAGGGGGCTGGGAGGTGGGGCTGGAGCCAGGGGACCACCTGTGTCTCATTAGTCCTGTCGGGCAAAGTACTGCAGACGTTAACTCCCTGCTGGCTCCAACTGTTCCCTGCTGAGGGTCCGCCTT
>115_MFAP4_NM_002404.2_hg19_chr17:19289942_19290082_minus
TCGCGCCCATAACTCCGAGGAGATGGTAAGCAGCCCCACACTCACAGACGCGGCCTGGCCCACAGGTTGTGCAAGAAGAGGCTGGACTGTCAGAACAGACTGTCAGGGCCGAGCCCCAGCTCTGCAGGACTCAGGTTCCTCCTTTACAAAATGGGCTGAGGGTCCGCCTT
>115_MIR1180_NR_031591.1_hg19_chr17:19248821_19248961_plus
TCGCGCCCATAACTCCCATCCCGGAGCTCACATGGAGCTCCCGTTCCCACTGAATTTCTTTCCTGGGGTCCACCCGGGTGGTCTGCTTAGCTGGCTGGGGTTGGGGAGACAAGACAGGCTGTTCTGGGAGAGCATTCCAGGCAAGGACCTGAGGCCTGAGGGTCCGCCTT
>115_MIR1180_NR_031591.1_hg19_chr17:19250343_19250483_minus
TCGCGCCCATAACTCTGCAAGCTGCTCCACCCACTGAGGACAAATAGAAACAGGTCCCCTGGGAGTGCTGAGTCACGGGGCTCCCTTCAGCCCTGTTCCAGCAGCAGAAGGCCGGGCGATTTTACCCTGTGCCCTGTGAAAAATCTTTGTGTCTGCTGAGGGTCCGCCTT
>115_PRPSAP2_NM_001243940.1_hg19_chr17:18768427_18768567_plus
TCGCGCCCATAACTCGATTACAGGCGTGAGCCACCACATCTGACCAGCACTGATGATTTATAAGCCAGGGACCTTTTTATTTTTGGCCCACTGCCAAAATTTGGGTGTGACCAAAACTGTCATTTGGGTGGTCGCTTAAGTGTCCTTCAAGGTGACTGAGGGTCCGCCTT
>115_RNF112_NM_007148.4_hg19_chr17:19313776_19313916_plus
TCGCGCCCATAACTCTGATGGTAGTAGGGAGACACAAAAGGTGTTTGCGCAGTGTGAGGTCATCTGTGCTTGGGGAGCCTATGCTGGCTGTGCACTGGGGAGTGGAAGGGAGGCAAGGAGCCCAGTCAAGAGGCCATTAGAAGGTCCAGAGGTGGCTGAGGGTCCGCCTT
>115_RNF112_NM_007148.4_hg19_chr17:19314653_19314793_minus
TCGCGCCCATAACTCTTAGGACTGAAGACTTGCCCGTTTGCCAAGCCGATGACAAAAGGAAGTGACTGACAAGGCGGGCCTTGGCATGGGAGGCTGGGATGGGGAGAGGGTCCGGATGCAGAGGGGGAGGCCCCGAGACCTTCAACCAGAGGTAACTGAGGGTCCGCCTT
>115_SLC5A10_NM_001282417.1_hg19_chr17:18854782_18854922_plus
TCGCGCCCATAACTCATGTGCAGAACAGCCACGCATGGTCCTTGGTGTGTGACAGATATTGGGTCCCTCTGTGGTCCCAGGCAGACATTGCCCGGGGTGGGGGCCGAATGCATGGTCAAGTTGAGGGGCCTGGGACTGTTTCACGGGTCTAGAAACTGAGGGTCCGCCTT
>115_SLC5A10_NM_001282417.1_hg19_chr17:18855180_18855320_minus
TCGCGCCCATAACTCCCAGAGCGCAGGAGTCAGGGAGCCTGGGAGAAGCAAGTGGGAGGAGGAAAGGAAGGAGCCTCCTTGAACTCGGAGGGGGCTTGGGGAAAATGAACCGCATTTAGTGGACCCGGAGGCAGCCCAAATAGTCCCAGAAAGGCCTGAGGGTCCGCCTT
>115_SNORD3A_NR_006880.1_hg19_chr17:19091493_19091633_plus
TCGCGCCCATAACTCGTTCTTCTCTCCGTATTGGGGAGTGAGAGGGAGAGAACGCGGTCTGAGTGGTTTTTCCTTCTTGATGGCTCAATGACAGAGACTAGCTCGTAAACTCCGGGGCGTTTCTGGGCTGTTCGCTCCTGCTTGGCATGTCGCGACTGAGGGTCCGCCTT
>115_SNORD3A_NR_006880.1_hg19_chr17:19091724_19091864_minus
TCGCGCCCATAACTCATCCAGCCGGGGCCGGCAGACAGAACAAGAGACCCGGAGACCCCGTCTGGGGGTGGGAGTGGCGGGCGGGAAACGGCGACAAAAGAGGGAGCGAGAATGGGAGAAAACGCAAAAAGAGACAATAGGAGGTGCCACACAGCCTGAGGGTCCGCCTT
>115_SNORD3B-1_NR_003271.1_hg19_chr17:18965389_18965529_plus
TCGCGCCCATAACTCGTTCTTCTCTCCGTATTGGGGAGTGAGAGGGAGAGAACGCGGTCTGAGTGGTTTTTCCTTCTTGATGGCTCAATGACAGAGACTAGCTCGTAAACTCCGGGCCGTTTCCGGGCTGTTCGCTCCTGCTTGGCAATGTCGCGCTGAGGGTCCGCCTT
>115_SNORD3B-1_NR_003271.1_hg19_chr17:18965622_18965762_minus
TCGCGCCCATAACTCCTCCAGCCGGGGCCGGCAGACAGAACAAGAGACCCGGAGACCCCGTCTGGGGGTGGGAGTGGCGGGCGGGAAACGGCGACAAAAGAGGGAGCGAGAATGGGAGAAAACGCAAAAAGAGACAATAGGAGGTGCCACACAGCCTGAGGGTCCGCCTT
>116_DFNA5_NM_001127453.1_hg19_chr7:24796044_24796184_plus
TCGCGCCCATAACTCTACCTAATGGTCTGGGCTCAACTTCTCCTTTAGAAAAAGAGCTTGGTGGTGGTAGATTGTGAAGACAATTAATTTCACTCTTCAGCTGCTTCTCCAACCCCACAGCACTCCTTTCATTCCACTTGGACTTGCCCCACCTGCTGAGGGTCCGCCTT
>116_DFNA5_NM_001127453.1_hg19_chr7:24798331_24798471_minus
TCGCGCCCATAACTCTTGAACACAAGTCATCCCTCTCTCCCAACACAGACCATGCTCCTACACTGCTTGGGTGGGGGGACCCCTACTGCACTTCTGCACTTCTTATTTTCTGTTCTGGAGAGTCTACCCTATGGTGGGTTAAAACTCAGATGGTGCTGAGGGTCCGCCTT
>116_MPP6_NM_016447.3_hg19_chr7:24612449_24612589_plus
TCGCGCCCATAACTCCAGTGGAGTCTGTGAAGGGGGAGGGGGAGATTTTTCCAGAGGCTTTTCTTCTCGTTCCATTTCTCTTTTGTGCCCCACGACTGGGTTCTTGAATGTAAAACTCTCAGAAAGGTCAGGGCGGAGCCTGTTTTATGCCCCGACTGAGGGTCCGCCTT
>116_MPP6_NM_016447.3_hg19_chr7:24613736_24613876_minus
TCGCGCCCATAACTCTCAGCAGCGAACGCCCCCGCGGCAGCCTGTGCTCGGCCCACAGCCACTTTGGCCAAACAACTGGAGTCTCGTACCTCGGAAGTAGCGGCGGTAGTTGGAGAAAGCCTCCTCCCCTACCAACTCCGAGCTCGGGAGAGAACCTGAGGGTCCGCCTT
>116_OSBPL3_NM_015550.3_hg19_chr7:25018883_25019023_plus
TCGCGCCCATAACTCTGAACAGTAGTAATTGGAAACTAACAAAAAAAAAAAATTCCAGAAGGGGCCAGAAAGCTGATGAATATGTAAATTCAGACAAGAAAGGAATGTGCCCTGGGCCTCCAGCCCAGCACCGGGGAGCTGAGCAAGCCGGGGTTCTGAGGGTCCGCCTT
>116_OSBPL3_NM_015550.3_hg19_chr7:25020404_25020544_minus
TCGCGCCCATAACTCAAAGAAGGCCATTGGGCTAGTGGGAAGTCAAGTCGGGTGGACTTTTCCGTCTTTCAGGGAGATTTAATAGTAACGACGGTGCTCTCCCCACCTCCTACCCCCTTGCACATAAACTGCACAGAACAAAATCACCCCGGCACCTGAGGGTCCGCCTT
>116_OSBPL3_NM_145322.2_hg19_chr7:24932750_24932890_plus
TCGCGCCCATAACTCTAAAACCAGCAAATTCTGCCAACAAAGATTTATTAGAAAGGAAACCAAGAAACAATATATAATTACTCAACAGTTATTTAGGAGTTAATTATTCATTCCTTTGTTTCAGTTCTTTCTTCCTCCTACTTAATTTCTTTGGACTGAGGGTCCGCCTT
>116_OSBPL3_NM_145322.2_hg19_chr7:24933793_24933933_minus
TCGCGCCCATAACTCCAATACTAAATGAATAAAGAGATTTGGGGAGTTACCTAAGAGTAACATGGGAATTGAGCTCTATGGCTCTGGGCACCTTAATTTCATTTTCTGAGATTTTGTATTTCTTTTCATTGTTTTGATTCTAGCTTATTGCTTTACTGAGGGTCCGCCTT
>117_BCL11B_NM_138576.3_hg19_chr14:99737844_99737984_plus
TCGCGCCCATAACTCAAAGAGGCAAAAAAAAAAAAAACTGCTGTTGCTTTCCGCGGACTGGCTGGTTTCTTTAAAAATATATTCTTTCGAAGGAAAAAAAATCTCTTACACTTCTTCAAACTGCTTGGCCTCTTGCACTTGCAAATGTCTTCTTGCTGAGGGTCCGCCTT
>117_BCL11B_NM_138576.3_hg19_chr14:99739516_99739656_minus
TCGCGCCCATAACTCAAACGGCTGACAAGGCAGCTGCGTCCTTCCCAGTCTGACAGGCATTTCCAAGTCCTACCCTGGGCCGAGGAGCGCGGGGGGCGGGGTGTGACTTCCAGGTTGCTGTGATTGTCAGGGGCGCCTCCTGGAGTCACCCACCCCTGAGGGTCCGCCTT
>118_PARP8_NM_001178055.1_hg19_chr5:49960571_49960711_plus
TCGCGCCCATAACTCTACGTTGGTATAGTTTTTAATTAGAGAAATTTATCTTGCAGAAATACATACTAGATAGGTTTTTATTTTTTAATCTTACTCCTTCAAATGTACAAATATTTATTAAATACATCACACCTTAAGGGCATGAACAGGGTGAGCTGAGGGTCCGCCTT
>118_PARP8_NM_001178055.1_hg19_chr5:49961051_49961191_minus
TCGCGCCCATAACTCCACTGCAGCCTTTGATGTAGTAAAGCCACAGTCACAACAGTCTATATCTCCTGCTCAGTCCTCTCCTGAAATGCTTCCTGTTTAGGGTAGGACAGGTTCAAGCCCTTTGTCCTTCCTGGATATGTTGCTTTGTGTAGGCCCTGAGGGTCCGCCTT
>120_LINC00606_NR_027102.1_hg19_chr3:10805205_10805345_plus
TCGCGCCCATAACTCTGAAAGTTCTCTGTAAACTGCAAAGTATTAGCTGTACGTTAACCTCTGTCCTCTCTGAAATTCACAACTCACAGAATTACTGGGGGTCTTTTCTAACAGGACAGTGACAGGGGAGCAGATGGCCCCGGTTCTCTGAGTCACTGAGGGTCCGCCTT
>120_LINC00606_NR_027102.1_hg19_chr3:10806804_10806944_minus
TCGCGCCCATAACTCACAGGATAACAGCTGCCAAAGCTGCGTTGCTGGGGATTTGCTAGGTGGGGCGGAGTGCCTTCTGCTCCAACCCCAGAGCAGCATCCGTCCTTCCTGTGACCTTTCTGTCCTCCCCTATAGACGTCTGAGCCGAGCTCACACTGAGGGTCCGCCTT
>120_SLC6A11_NM_001317406.1_hg19_chr3:10858151_10858291_plus
TCGCGCCCATAACTCAGATGACTGGCCAAAATCACACAACTTAGATTCACCTGTTTCCAGACGCAAGCACTTAACTGCCACACGGTCCTGACTATGTTGAGAGCTGCGGACACCAGTATGAACAAGACCTGCAGAGTGTCTAGGGCTGGGAAGAACTGAGGGTCCGCCTT
>120_SLC6A11_NM_001317406.1_hg19_chr3:10858447_10858587_minus
TCGCGCCCATAACTCATCAGGAGTCCCTTCCCCACAGGCCGTTTTCCCAGTTAGGAAAGCTGAGGCTCCAAGGGGCCAAGTGCCCGAAACACCAGGGCGCCTACCCAAAGCAAGGGCTCCCTGGCCTCGGTCTGCATCTCATGCTGGGGACAGAACTGAGGGTCCGCCTT
>120_SLC6A1_NM_003042.3_hg19_chr3:11033131_11033271_plus
TCGCGCCCATAACTCAGTGGTGGGAGGTGAATGGGTCAAGAAAGACACCAAGATTCCCTGCTCATGAGTGAGAGTGTGGGGAAACAGAAGAAGTCAGGGTGACCTTGGTGAGCACTGCCCTGGGGGACTCGAGGATGGATGAAAGCAGGGAGGAGCTGAGGGTCCGCCTT
>120_SLC6A1_NM_003042.3_hg19_chr3:11035848_11035988_minus
TCGCGCCCATAACTCTGGAGCTGGGTCAGTCCTTCCCAATGTGCTCCAAAGATAAAGAGATAACATGCAAAATGCGAGTAGCTTTCACTGACCTCTTTTGTTTTGGAATTTGGGGGACTGGGGTAGCAGCCTTTTTGGCTCCCTTAGGAGGACACCTGAGGGTCCGCCTT
>121_CFL1_NM_005507.2_hg19_chr11:65626020_65626160_plus
TCGCGCCCATAACTCCCTTGGCCTGAAATTTTTGAGTGAGGTTAGGGTTTTGCATTTCTGAATCGAAGCAACTATTGATTAGCCTGGAATCCCGACCTAAAGCAAAGGAAATCACAAGTATGAAGGCGTCGTCAGTCGGATAAACACTAGTACTCCTGAGGGTCCGCCTT
>121_CFL1_NM_005507.2_hg19_chr11:65627436_65627576_minus
TCGCGCCCATAACTCCTCATCCCCGGGATACAGGGCAAAGAGTGTGTGGTGGAGAGGAAGTCGGGGACGTGCCGAGAAGGCCCAAAATAGAACTCGGAATGTCGGGGGTCAGAGGCCTAGAGGAAGGAGGACTGTAAGTAAGAGGTGCTTGGGCACTGAGGGTCCGCCTT
>121_CTSW_NM_001335.3_hg19_chr11:65647297_65647437_plus
TCGCGCCCATAACTCCCTCCATGCCACTCCAGACTGCACCGGCATGGCACTGACTGCCCACCCCTCCTGCCTCCTGGCCCTGTTGGTGGCAGGCCTAGCCCAAGGCATCAGAGGCCCCCTTAGGGCCCAGGTAAGTGCTCCCAAACCCTTACCTACTGAGGGTCCGCCTT
>121_CTSW_NM_001335.3_hg19_chr11:65647582_65647722_minus
TCGCGCCCATAACTCTGGAACAACTTGAAGGCCTCTTTCAGCTCTAGCGGCTGGGGACCTAGGTCCTGGCAAGGAACCAAGGGTGGAGAGGGGCAGTGGGCAGAGGAATCATTGCTGGGGCCCCACCTTAGTTCCCAGCCGTGCAAGGACTGGGCCTGAGGGTCCGCCTT
>121_EFEMP2_NR_037718.1_hg19_chr11:65640754_65640894_plus
TCGCGCCCATAACTCCTAAAACTTCATCCAGGGTCCCCAGACCCTCGCCCAGGAACGAGAGGCTCCCAGGAGCAGAACTGTCCTTCTCGCTCCCTCCTGCCCTCCACCCCCAGGACCGTCTTCAGCCGGGTGGTCCTTTCACTACACACGGCCTCCTGAGGGTCCGCCTT
>121_EHBP1L1_NM_001099409.1_hg19_chr11:65339771_65339911_plus
TCGCGCCCATAACTCGGCGGGGCGGGGCGCGGCGGGGAGACGGGGTAGCAAAAAGAACCGTGAAGAAACCACGCCTGCCCCCTTCAGCCTTTTCCCCCCTCCGCCGCATTTTTCCATCTCCCCTTGAGTGAGTGGATGTCCCGTTGCCTTTTCTCCTGAGGGTCCGCCTT
>121_EHBP1L1_NM_001099409.1_hg19_chr11:65344078_65344218_minus
TCGCGCCCATAACTCCCTTTTCCAATGCCACCCTGAACCACCTTTCTGGCACAAGACATGCGGCCTCCCTCCCCCAGCCCTGACCGCAGCTGAGGAAGGAGTGGACACAGGCAGAACCTCAGGCCTGAAAGTCCTGACCCCCGCGCAGGGAAGGCCTGAGGGTCCGCCTT
>121_KCNK7_NM_005714.1_hg19_chr11:65362583_65362723_plus
TCGCGCCCATAACTCTGTCCTTCCCAGGTTCATTCTATTTGCTTCCATCCAAGAATCCATCCCACTGTATTGTATCCCCTATCTGGCCACAGGCTGTGGCATCTGGGCAGCTCTCCTGGGTCTCAAAGGGTGCCTGGGGTGGGACTGGGGAGGCCCTGAGGGTCCGCCTT
>121_KCNK7_NM_005714.1_hg19_chr11:65363868_65364008_minus
TCGCGCCCATAACTCGCCACCATTCCTCTCCCACCACACCACCCAGGCCAAAATCACTCCATCCATGACGCCTACAGTAGCCCAGCGTAGGTCTCCCTGGACCACATTTATCCTCAAGGGCCTGTGTCCTTATCCCCCCTTCACCCCCAACTCTCCTGAGGGTCCGCCTT
>121_MAP3K11_NM_002419.3_hg19_chr11:65383207_65383347_plus
TCGCGCCCATAACTCAAGTTTTCCTTTTCCGGGTCCCAATTGGAATCGTTGGGCGCATGCGCCACTGCAGGCTGGCGGTTCGCGGCTCCTTCTTCCGGCCTCCTCCTTAGGCCGGCACCAGCAGAAGCCGGGCGAGCGCGGAGCCCCAAGCAAGTCTGAGGGTCCGCCTT
>121_MAP3K11_NM_002419.3_hg19_chr11:65381761_65381901_minus
TCGCGCCCATAACTCTGCCCTTTCCCTCTCTGCCTCTCCTGGCCCGCCTACCCGGGAACTCCCCGCCTGGAGCCTCTGGGAGGGGAGCGGTGCAGGCCGCCCGCGTCATCTGATGCTGTTTCCTGCAGGAGGGAGAAGAGCGGAAAAAAGTGAAACTGAGGGTCCGCCTT
>121_MIR4489_NR_039709.1_hg19_chr11:65416896_65417036_plus
TCGCGCCCATAACTCTGGCCGAGGAGAGGACTGAGTTCCTGCACAGCCAGAACTCGCTGTCACCACGCAGGTGCACACTCTTGGCCTTCCCTCTCCTCCAGGCCTCTGGGAAAGCGGCTTCCCTTTCTGAGCCACCCCTGCTCTCCCCAGCTCTCCTGAGGGTCCGCCTT
>121_MIR4489_NR_039709.1_hg19_chr11:65417449_65417589_minus
TCGCGCCCATAACTCAGGTGGGCAGGTCAGAAAGGGGGCAAGAGCACTGCCCAGGCTTACCGCAGCACCCTGGTGGCCTCACCCTCTCGGGACAGCGACTCCAGAATGGTGTTGCAAGTAGAGGCAATCTCCGAGATGGCCTGCCACTCGTCCTCCTGAGGGTCCGCCTT
>121_MIR4690_NR_039839.1_hg19_chr11:65405025_65405165_plus
TCGCGCCCATAACTCAAGGGCAGACCAAGGTGGGGTTCAGGTAGAACCGGGTCCTCTTCACCGCATGGCTGCTCCCTTTTCAAGCCTTTATCTGAAGGGTATTGTCTGCCATTTCCCACCATATGGTCAGACTTCCAGGTCTGGTGGCTCCTACACTGAGGGTCCGCCTT
>121_MIR4690_NR_039839.1_hg19_chr11:65405984_65406124_minus
TCGCGCCCATAACTCCCAGGAGGAGGAGCTGGCCACTTCCCAGCACATCTGGAGGTCATGACCCCATTTCGGCTGCCAGGGGGCGCGACAGATGTTTCCTCCCAGGCCAGGCCAGGGACTGGGGTGGAGGCCGCCTAAGAAGAAGAGGAGCCTCACTGAGGGTCCGCCTT
>121_MIR612_NR_030343.1_hg19_chr11:65210604_65210744_plus
TCGCGCCCATAACTCTGCCATATCCTGTGTAATGACAAGTGAGTTGCATTCTCACCGTCACTCCTGGGGTCTCTCCGCTTCCCCTGAGCTGGCTCAGCAGTCTGCTCCATGTGTTTTGATGCAGGGTGACCCATTGGTATTCCCGACACTAACGCCTGAGGGTCCGCCTT
>121_NEAT1_NR_131012.1_hg19_chr11:65190060_65190200_plus
TCGCGCCCATAACTCCCAAAAAGCACTGTTAAAGAGAAGCGGGGATACACTGGGGTCCTTGCGTGGGGGCCGCCTGGGAGACCATGCACCGCCCGGGAGTCTCTCCGGGCAGGGTCGGGGAGGGACTTTTTTGCCGGTGGCCGTGGAGGAATCGTCTGAGGGTCCGCCTT
>121_NEAT1_NR_131012.1_hg19_chr11:65190533_65190673_minus
TCGCGCCCATAACTCATTTCCAGGGCTGCTGCGGCCTATTCCTCCTGACTCCTCCACCCCTTCTACCTCTCCCTGCCTTCCTCCTTCCACACAGACCAGCGCACCCGGGCTCGCTCAGCTATGCAAGAGCGGCGCCCTCCCAGAGGTCAAGTTCCCTGAGGGTCCGCCTT
>121_OVOL1_NM_004561.3_hg19_chr11:65554446_65554586_plus
TCGCGCCCATAACTCATGTGTTGATTTTTACAAAGGACAAAGAAATTCCGTTGGTTGAAATCATTGACTTCTTTTTGTCCTAGCTATTTTCTCTGCCACACTTCCAGTGGCCACAGTGGAAGTGGCAGGGGAGACGTATGCCCCAGGGGCTTCCTCTGAGGGTCCGCCTT
>121_OVOL1_NM_004561.3_hg19_chr11:65554779_65554919_minus
TCGCGCCCATAACTCCTCGTCGGGGAGCTCGCTCCAGTTCCTCTTGCACGTGGAGACGCACGGCTTCTTCACCAGGAACGCGCGGGGCATTTTCGAACCCTCGTCGCTGGACACGGGCCGCTTCCGTAACTGAAGCCGGGAGCCGTCCCACCTTTCTGAGGGTCCGCCTT
>121_RELA_NM_001243985.1_hg19_chr11:65429695_65429835_plus
TCGCGCCCATAACTCAGGGTCAGCACACACCCAATGCCCATTCTCACAAGGAGGAATCTGCTCTCCACGGAGAGGAGAAGCCAGGCTCCCTCCCAGGGGAACTGAGTCAGGACCTGCTCCCTAGAACCTGCGGTGAAACTAAGGGGTGGAGGAAACTGAGGGTCCGCCTT
>121_RELA_NM_001243985.1_hg19_chr11:65430571_65430711_minus
TCGCGCCCATAACTCCATGCAAGGTTCAATGATAATTGTATATCATTAACCAAAGATTTTAATTAATCCATTCTGTCACCTGAAGTCGGCCTCCCCCGCCCCCTGCCAAAAGTAAACACTTTTCTAATCAGGGCCAGCCACTGGAGAAACTGAAACTGAGGGTCCGCCTT
>121_SART1_NM_005146.4_hg19_chr11:65729113_65729253_plus
TCGCGCCCATAACTCCAGGCTCCAAGGCGAGCGACGGAAGCAGCCGCTCTTAGTTTCCGGCAACACGACAGCGGCTGCCGAGCGACCCGGAAGTATTCCCATTTTGCGTTGTCTGGGCTCGGCGGCAGCCGGGCTCGGAGTGGACGTGCCACTATCTGAGGGTCCGCCTT
>121_SART1_NM_005146.4_hg19_chr11:65729570_65729710_minus
TCGCGCCCATAACTCCCGTAGAAAGACTATTTAATAGAGCTGGTAAACAGCTTGGGGGTTTCCTGGCCTGAAGAGCTTCGCTGACACTGCGCGCACACCCAGACCCACGCGTTCCGGGACCCCCGCCCGACCCGCCCCCTGCGCAGGCCCCGCCTCTGAGGGTCCGCCTT
>121_SCYL1_NM_001048218.1_hg19_chr11:65291635_65291775_plus
TCGCGCCCATAACTCCCCACCAGTGTGATGTGCTGATTGAGCTAACACCACTCCATGGCTGTCTACACAGGCACTGAGAGATGCAATCCGTTGGCTTGAGAGCCGGGCAGCTGAGCCCAGGAGAGCAGGGTCCCCTCCCAGCCCTTTGGCCTCTTCTGAGGGTCCGCCTT
>121_SCYL1_NM_001048218.1_hg19_chr11:65292689_65292829_minus
TCGCGCCCATAACTCTCCAGCTCCTTCAGGCCACCAGCCTCCACTCTCGCCTTGAGGTATATTCCCAACGGGGTCACAGCCTCTGTCACGACGTGGAGGCATTTTTCTGTCTGGGGAAGGGGACACAGGGTTATCAAGGGCGGAGGGGCAGAGAGCTGAGGGTCCGCCTT
>121_SLC25A45_NM_001300820.1_hg19_chr11:65152425_65152565_plus
TCGCGCCCATAACTCCCTGCCTCGGCCTCCCAAAGTGCTGTGGTTTTAAATGTGCTGTTCTCCTGGGCTTCTTTCTCTTTCCCCTCTTCCTTAACTCACCAATTAAACCACAACAGACACTTTCTGAGGGCAGGGCCACGTCTCCCCTCAGTCTCCTGAGGGTCCGCCTT
>121_SLC25A45_NM_001300820.1_hg19_chr11:65152692_65152832_minus
TCGCGCCCATAACTCCACACTGCCCCACAGCTGAGCCCATGACATCACATTTGCCTTGCCAATGTGACTTAAGGACTTGAGGAAGCTCAGATGTGGGCTGCAGGGAAGGGTGTCCAGTGGGGGCAGGCATCTCCTTCCTGGTTCTCAGCTCTGGGCTGAGGGTCCGCCTT
>121_SSSCA1-AS1_NR_038923.1_hg19_chr11:65338362_65338502_plus
TCGCGCCCATAACTCCTCCTCCAAGACAAACAGCGGAAAATCTACTGCGTGGCTTGTCAGGAACTCGACTCAGACGTGGATAAAGATAATCCCGGTAAGAGTAAAAAATAATCCGGGAGAGGGGCCGGATATGCTTAGGGGGGAAGCGTGGTTAACTGAGGGTCCGCCTT
>121_SSSCA1-AS1_NR_038923.1_hg19_chr11:65339436_65339576_minus
TCGCGCCCATAACTCGGAACACAAAACCTCACTTCCAGGTGGGGAATGGACACCAGATGGCGGAAGAGGCTGCAGAGGTGCTGCCAGAGACAAGGCTAGGGTCCACCCCTCTGGCTGCTACCTTTGAAAAGGCTATGGCTTCTTCCTTAGAAAAGCTGAGGGTCCGCCTT
>123_SEMA6D_NM_001198999.1_hg19_chr15:47475285_47475425_plus
TCGCGCCCATAACTCTCTAAGGCTTAGGGGTCTTCACATTTAGTGACCACCAAGTTACCAACCTGAGTATCATCTTAGAAAAAGTGGGTAATACTTACAAGGAAGACTTGTTTCAAGAATTAAAGGAACGTATGAGCAATCATCCAGCTAACTCCCTGAGGGTCCGCCTT
>124_ANKRD63_NM_001190479.2_hg19_chr15:40571997_40572137_plus
TCGCGCCCATAACTCGAAGTCTTGCAAAGACCTTACTGCAGGCAGGTGAAAGGCTTCAAGTTCCACCCTCAGGGTTCACAAAAGAGCCCCACCTGCCGCCTCCCCGCGGGCCAGGCGCACTGACACACGTGCTGGCGCTTCCGCAAGGTCCTAGCCTGAGGGTCCGCCTT
>124_ANKRD63_NM_001190479.2_hg19_chr15:40576585_40576725_minus
TCGCGCCCATAACTCCCGCACATCCTTGAAGGCCTATCTTTAAAAGGCCCGAGAGCCCTCTCCTGCCCACAACTCCATCTTTTCATCCAAGGACTGTGTTGGTACGTATTTAGCAGAAGAATTCAGCCCTCAGGTGACAACGTCCATTTTTTAAGCTGAGGGTCCGCCTT
>124_BAHD1_NM_001301132.1_hg19_chr15:40729996_40730136_plus
TCGCGCCCATAACTCCAGTGGCGGGGAGGTGCTGGGGCTGGGCTGGAGATGACCGAGCAGCCAGTCTGTCCCGGCTGTCAGTCTGGTTGTGTGTGGTGGGGGAAGGGTGCGCCGCGTGGTCTCTCTGGCCCTGGATGTTTTACTCTAGGGCATCTCTGAGGGTCCGCCTT
>124_BMF_NM_001003942.1_hg19_chr15:40398546_40398686_plus
TCGCGCCCATAACTCACGTTTTCTGACCTAGGCCGGTCACAAAGTTTGACTCTGAGGGTTGTGAGCAATAGCAGGAGTAGAATCAGCAGCTATATGCATGCAGGGTACCTGGGAAAATATAAACAAGACTAGCCTCTGTAAGTTGCTGTCAAGGGCTGAGGGTCCGCCTT
>124_BMF_NM_001003942.1_hg19_chr15:40400259_40400399_minus
TCGCGCCCATAACTCTGGGTGTCTGACTACTGCCTTCTCCTAAGAGGAGGAGGAGTCTAAGTTCAGCATCCCTCTTCCAGCCCTTAGGGGTTGGGATGGCTGCAGCGGGGCTTGAGTTCCTTTGCTAGGAATAAAGCATTCCCTGGCCCTGTTCTCTGAGGGTCCGCCTT
>124_BUB1B-PAK6_NM_001128629.2_hg19_chr15:40508883_40509023_plus
TCGCGCCCATAACTCATTCTGTGCCGTGGAGGTATGTAATTGGAGTAGTTAAAGACTGTATTTAGGAATATTGCACCAATATCAGGAGTTTGAGGGAATTAATTGAGAAAAACAGACAAAAGGAACACATGAAAACCCACTCTTTTCATTTATAACTGAGGGTCCGCCTT
>124_BUB1B-PAK6_NM_001128629.2_hg19_chr15:40509563_40509703_minus
TCGCGCCCATAACTCGTGGATTCTGAGCCCAGATTTAAGAGAAGGAGATAATAAAAATAGGCCATGAAAGAAGCTGCATAGCTGGTCTTTAAAAAAAAAAGGTACCTTGGGTACATCTTAGCTATGCCAACAACTCCCTCCAGTGGTTAATTTTGCTGAGGGTCCGCCTT
>124_BUB1B_NM_001211.5_hg19_chr15:40453551_40453691_plus
TCGCGCCCATAACTCGGCACCGTCAGAACAGACCCCACCGGAGCCTCCTTCCTTTTGGAGTAGAATGCCGGAGGTGGAGGTGAAAACGCAGTGGACTGAGGGCACGTGCGAATCCTGCCGCATCCAGCTTCAAAGCGAAGAAGGCTGCGGGACCCCTGAGGGTCCGCCTT
>124_BUB1B_NM_001211.5_hg19_chr15:40454047_40454187_minus
TCGCGCCCATAACTCCAGTAGCTGCGATTACAGGCATTAGCCACCTTGAGGAAGGAACAGGGTCATTTAAGAAAGCCCAGGTACAGGGGAGTTCTCCTTTATGACTGTGGGGATGGTCAGAGAGGTGGCACTTCCCAGAGGCAGATGCTGAGGATCTGAGGGTCCGCCTT
>124_C15orf56_NM_001039905.2_hg19_chr15:40545649_40545789_plus
TCGCGCCCATAACTCCTTAGTGGGTGCATGTTAAGTCACTTACACCACTTTGCCCCATGGCCCCACGGTAGGCTGGTAGACGTCAAGACCTCAAATGGCCCGCCCTGCCCCCGGGCCCATCTTCAGGTCTGATGCCTGTCCTGGGTGAGGGTGTCCTGAGGGTCCGCCTT
>124_C15orf56_NM_001039905.2_hg19_chr15:40545808_40545948_minus
TCGCGCCCATAACTCGTGGGCTGGGATGTGTGGAGCGGCAGCTTCACCTGTAACTCCTGCGGGAGTCTCCCACGGCTGCCTCCCACCCTGCCCTGCACAGCCACTGGGCCTGCCACCACCCTTCCTGTTTGGGAACCTCTTCCCCGGCATGAATTCTGAGGGTCCGCCTT
>124_CHST14_NM_130468.3_hg19_chr15:40763592_40763732_plus
TCGCGCCCATAACTCACTGGTAGCTCCATTCTCCCACTGGTATCTTCTATTTTCCATCACCTGCTCTGTACAGTCCGCCCTCGAGTCAGCTGCTTCCTCCCTTCTAGCCATTCCATGATATGCTCCTTTAATCTCTGAAGGGCCGTGATTAGAAACTGAGGGTCCGCCTT
>124_CHST14_NM_130468.3_hg19_chr15:40763958_40764098_minus
TCGCGCCCATAACTCTCGCCAAACTTGTTGCGGTAGGCAGAGAGGAGGCGTTCCAAGGGCTCCCGCACAAACAGGAACTTAAAGTAGTGCTGCAGGCGGTAGCGAATCTCCTCAGGCCGCAGGTCGGCCAGGAACACCAGGTCACTGCGGTGGTCCTGAGGGTCCGCCTT
>124_DISP2_NM_033510.2_hg19_chr15:40651173_40651313_plus
TCGCGCCCATAACTCCCAGTCCCTGCATGTGGCAGCCACACTGGCTGGAGCCGCTAAGATGGGAAGGATTTGGTGCTCAGGCTGCTGGCCTGTACCACCCCTGGAGGAGCCCCATACTGGTGGGACAGGAGGGACACCTTCCTGCTGAGGGCCCACTGAGGGTCCGCCTT
>124_DISP2_NM_033510.2_hg19_chr15:40649359_40649499_minus
TCGCGCCCATAACTCCTGGATGTGGGATTTGACTAGGCAGAAAGGGTTTTACAGCAAGCAGGCTGTTCAGGGCCTGGTTACTTGTGCAGGGAGAGGCCTTGGTTGAAGACATGGGGCTGAGGAGAGAGTCAGGAACACTTGGACTATAGGTATCCCTGAGGGTCCGCCTT
>124_IVD_NM_001159508.1_hg19_chr15:40696377_40696517_plus
TCGCGCCCATAACTCACCCCGGCCCCATCTCTAATTAATTAATTAAATTTTAAAAATAACATTGACACAACATGGAGGAGGAAAATAGAGCAAGTGGAGAGGGGATAGAGACTTAATTCCATCAGCTCCCCTCTTTCCCCTCACCACTCTTCCTTCTGAGGGTCCGCCTT
>124_IVD_NM_001159508.1_hg19_chr15:40696518_40696658_minus
TCGCGCCCATAACTCAACATAGGGAGACCCTGTCTCCACAAAAAATTTGAGAAAACAAACAACAACAAAAGATGTATTAAATAGTAAATAGTATGTATTTAATACACCAGAATAATAGCAGTCAGGACTTAGAAACACGGGTTCGGGACACAGGGCTGAGGGTCCGCCTT
>124_MRPL42P5_NR_002208.1_hg19_chr15:40824388_40824528_plus
TCGCGCCCATAACTCTGGTCAAGGGATAGGTTTTGTGCGTTCATATGGAATGTCTATAGAAGGATGGTAACATACTATTGTCCTGGCATCAGGTGTCAAAGCAAATTCTACTTTGCAATTGTAGTCACCTGGAAAAGAAGAGTACGTAGATTTATCTGAGGGTCCGCCTT
>124_MRPL42P5_NR_002208.1_hg19_chr15:40824610_40824750_minus
TCGCGCCCATAACTCTATGCAAAAATAAGGAGACAAGATGATGGGCTCATGGTGAACAGCTGTGAAGCAGGGATGAAAATTAATGTGCCCAGAAGCAGATTCTCTTTGAAGCATCTTTTTTCATACTACCTGATAAGTGTCTTGCTACATGGCAGCTGAGGGTCCGCCTT
>124_PAK6_NM_001276718.1_hg19_chr15:40530998_40531138_plus
TCGCGCCCATAACTCCAGCTCCAAGTTCTGGGGGGTGGGGGTGGGGGTGAGCCAAGGAGGTCTGGCTTCTCTAGGGCAAGGGTAGGAAGGACAGCAGGGAGGCTCACCCTGAGCCCGGCAGGCAGCCCTTCCTCCTCCTCCCCTTCAGCAAAGAACTGAGGGTCCGCCTT
>124_PAK6_NM_001276718.1_hg19_chr15:40532387_40532527_minus
TCGCGCCCATAACTCATGGGGAAGCCGTACCCTGGCCAGCACCCTTCTCACTGAATGTGTCCCTGTGAGCTCAGCAGAGACGCACATGGGTGCTGACTGGCCCTGCATAAGAGAGTGACATGGTTCTTGGTAGGAAGCTGTTTCCTTGGTACCCACTGAGGGTCCGCCTT
>124_PHGR1_NM_001145643.1_hg19_chr15:40642666_40642806_plus
TCGCGCCCATAACTCCATCCCAAAAGTTCCCTTTTCTGTGTCTAATTTCCATTCTCAGGCTAGCTCCCTGGGCTGGGCAGCACATCTGACAATTCAGGCCTGGGGCTTGGCGCCCAGGGCAAATATTCCACCAGGTCCTCCACTATGGTCACTATCTGAGGGTCCGCCTT
>124_PHGR1_NM_001145643.1_hg19_chr15:40643496_40643636_minus
TCGCGCCCATAACTCGGGTAAGACGAAAGAGAAAAGACAATCCTCAGAATGTATCTCCCCAGTTCAGGCCCAGGTGTTTGAGGGACAGGAGTTGGCAGCTCTGGAAGGGACCTCATGCAATTTCTTCCACTCTCAGCTAAGCCCTGCTGCCTGGCCTGAGGGTCCGCCTT
>124_PLCB2_NM_004573.2_hg19_chr15:40599689_40599829_plus
TCGCGCCCATAACTCCTAGGAGACATAAACCAATCCTCCCACCCAAGCAAAGCCCCGTAGCAGCCCGGCCCCCACCACCTGGTGCTCCAGCAGCTGAGGCCCCTGCCCCACTTACATCATCCCATTTGATGAAGCGCTCCCCTTGGCTCAGATAGCTGAGGGTCCGCCTT
>124_PLCB2_NM_004573.2_hg19_chr15:40600515_40600655_minus
TCGCGCCCATAACTCGATTACAGGCGTGAGCCACCGCACCCGCCCGCCCGGCAGGTGCACCTCATTTTCATGGGGGAGGAAGCATTGAGAAAGAGGAGCCGTGTGTTCAGCAAACTTTGCTTATTCAAAACACTCCATTCCAGCTGGGCCCTGTCCTGAGGGTCCGCCTT
>124_SRP14_NM_001309434.1_hg19_chr15:40330836_40330976_plus
TCGCGCCCATAACTCCCTGACAAAGAGCCCTGGGCTGCTTGGGGCCCATTGTTACCAGAAGCAACCTAGGCGGCTCAGTGCTGGGGACTGAGCCAGCTACAATCCCTACTATTTTCCGGGCCCGAAGCCCCGAATGTGCTCAGTACAGGGTGGGGCTGAGGGTCCGCCTT
>125_ANKRD45_NM_198493.2_hg19_chr1:173638765_173638905_plus
TCGCGCCCATAACTCTTGCGGCTGCCGGCGGGGTAGGAGACCGGTGCGCAAAGCTCTGGACAGAAGCAGTGTGAGGACGCTGAGATTGAAGCCCACTCCCCTCCAGCCCTGCCCGAGCAGCCTGGAGGGAAGATGTCCGTCTACCCCATCGCACTCTGAGGGTCCGCCTT
>125_CENPL_NM_001171182.1_hg19_chr1:173792886_173793026_plus
TCGCGCCCATAACTCACTTTTCTACATTGCCACCAATACCTAAATCCAACCGCCCCAATGCCAATACTTAGCCAGTGTTAAGCACGTAGTGTTTAAACACACCTCAACACGCAAGTATTGTAAGATAATGACCACACAACAGGGCAAATACAAAGCTGAGGGTCCGCCTT
>125_CENPL_NM_001171182.1_hg19_chr1:173793694_173793834_minus
TCGCGCCCATAACTCGCCGCTGGGGTCCAAGCGCCCTTCAACTCCGCCCGCTAGTGCCCAAGATTACCGGGAAGGAATTCAACGAATCAGTGGTGAGGTGCCGCCGCCATGCCTACTACGGGCGGAAATTTGAGAGAAAGCTTCGCACCGGTAGGCTGAGGGTCCGCCTT
>125_GAS5-AS1_NR_037605.1_hg19_chr1:173833347_173833487_plus
TCGCGCCCATAACTCATCATGTATTCTGCAATTATAATAGTCCCAACATTTCCAATCCTCACCTTTCAAGCAGTAAGCTGCATGCTTGCTTGTTGTGGTCATTAAAAACCCTGAAAGCGAAGCCAACATATTAATCAGGGCAAAATACAAATGTGCTGAGGGTCCGCCTT
>125_GAS5-AS1_NR_037605.1_hg19_chr1:173834667_173834807_minus
TCGCGCCCATAACTCAAATGTCTGACCTGAAATGAGCATGTAGACAAAGGTAACACTGAAGAACCCTGTGACAGACAACTTTGAAAAGAGTTTAATGATGTTTAGCATTTTAATGGAAGTCCTCATTTGTATTCCAGCTCCTGGTAACGTTTTTACTGAGGGTCCGCCTT
>125_GPR52_NM_005684.4_hg19_chr1:174416688_174416828_plus
TCGCGCCCATAACTCTTAAATTATTTAAAATCTAAAATATGAATGCATTTTTCATCATAGATAAAGCAGGAAGCCTGAGACAGTTTCAGAGTTTTTCTTTTCTCATTCTTTCCAGTTGCTCCCTAAGAAACTGCCTCTCTTAGGAGAACAGCCCACTGAGGGTCCGCCTT
>125_GPR52_NM_005684.4_hg19_chr1:174417138_174417278_minus
TCGCGCCCATAACTCCTCCATTCAGTCCACCTGGATTCATTCATGGCTTGGAAATTTAAAGACACCTGCAGACTTGGCTACAGCAAGCAGATGCCCTGCCCAGCATCTGTTAAACACCGCACATGAGTGTTTCAGAACCTGCTTCAGTAGACAGTCTGAGGGTCCGCCTT
>125_KLHL20_NM_014458.3_hg19_chr1:173683142_173683282_plus
TCGCGCCCATAACTCTAAAGGCCATGTATTTTCCACTACAAGCTAATTAACAAGAGGTATCCTTTCCCCTCAGAAACAACTGGACACACCTGTGTAGATTCTACATAAAGAACAGCTAAAGAAAATCTGGTTAATACTTAGCCTAGTATACTTACCTGAGGGTCCGCCTT
>125_KLHL20_NM_014458.3_hg19_chr1:173684643_173684783_minus
TCGCGCCCATAACTCACATAGGGTACACGAGGCTTTAATAACGAATCTGAAGATTGTTAACTTGTCCCGAAGTGACAGGAGGAGGAGGCGTCTGCATTTGCCTTTACAAACAACTCCGCTTCCGACAGTCCAGGGAGCTTGAACAGGGCAGGGAACTGAGGGTCCGCCTT
>125_LOC102724601_NR_121197.1_hg19_chr1:174128848_174128988_plus
TCGCGCCCATAACTCAGTACAATCTTCGTAGCGAAAAAGCGTTGGTTTATTCTACCTCTACCTAGTTTGTACCTCAACATCTTTTACCCCAAAGGATAAAAAGGTGCAAATGAGGGCACATTTTCTTCATATAATACGTAATGGTGCTTACTTATCTGAGGGTCCGCCTT
>125_LOC102724601_NR_121197.1_hg19_chr1:174129205_174129345_minus
TCGCGCCCATAACTCTGCCCGGAACGCATCCCATCCCAAACTGCAAAACCACAAGCATCAACAGCAGGAGCCGAGCAAAGTGCTCGGCGGAGGAAGAGGAAGGGCGAGGGAGAGAAATGGTCGAGTACAGAAGCCTGCGTGTGGGTAAGAAAATACTGAGGGTCCGCCTT
>125_RABGAP1L_NM_001243763.1_hg19_chr1:174843691_174843831_plus
TCGCGCCCATAACTCTCAGGTAATTCTCCACACCACTGCCTTTTTTTTTTTTTTTTTTTTTTTTTCCAATGCAGTTGCGTGGTGTGAAGGCGATAACTGCAGACACTCAGGTGTAAACAACCCAGGGAATCAATGGGTTGGGGGGATGGTAAAACCTGAGGGTCCGCCTT
>125_RABGAP1L_NM_001243763.1_hg19_chr1:174845159_174845299_minus
TCGCGCCCATAACTCTATAGTGTTATTTTCCCATGTTTTCCAAAAGTATTTTTTTCATCTACATTAACATGATTACTTGTATAACACCTTGTCCCATTTAAATGTAATTAGTAGAGTTTTACAACTGCTATAGCATTCTAGCTTATAAGAGCGAGCTGAGGGTCCGCCTT
>125_RABGAP1L_NM_001243765.1_hg19_chr1:174767330_174767470_plus
TCGCGCCCATAACTCTATTCTCGTTGTTAGAAAGCAAGAGTGAATAAAGGTCAGCTGTTCAGATGACTGGCTGTCTGATTTTTTTCTGTGAGCGTCACATGTTAGGAAAAGCTAGTTCATCTCTCTGTGGCTTAGGATTCAACAGCATAAGCTGTCTGAGGGTCCGCCTT
>125_RABGAP1L_NM_001243765.1_hg19_chr1:174768434_174768574_minus
TCGCGCCCATAACTCTTATACTTGGATTTAAAGTGGGATGTTCCAATCCTTATTAGATGACTGAAACCGCTACAGAAGAGAGGTATTAGGGTAAAATGATAGAGTATGGACAGAAGAGCCAAAGACCAAGCAACCAAGAAATGACACACCCTCAACTGAGGGTCCGCCTT
>125_RC3H1_NM_001300852.1_hg19_chr1:173961604_173961744_plus
TCGCGCCCATAACTCTGCATAGCTAGGTTTATTGAATATCTGACAAGATTAAATGGATGTTACTGTACTATGACTAAAAAGCACTGGACTACCACAATAAATCTAACATGCTGAAATAAAGGATTTACAGTACCAAACAGAATTATACCTATTTACTGAGGGTCCGCCTT
>125_SERPINC1_NM_000488.3_hg19_chr1:173886443_173886583_plus
TCGCGCCCATAACTCTGAGGCAATCCGCCTGAAAACTGGTTCTTTCCTCTAAATCTCGCAGAGGTTCCAGAGGACAGGGTGGGGCAGAGAGCTGGTCAGGAGGGGGAACTGAGGTCAAAGGCTGATGACCAGTTCCCAGGGTTAAGCAAAGTGTACTGAGGGTCCGCCTT
>125_SERPINC1_NM_000488.3_hg19_chr1:173886923_173887063_minus
TCGCGCCCATAACTCCCCCAGTAGAGTTTTGCTAAGTATTTCCCAGCTGCTCACACCCCTTAGAAACGCGCTTGGCATGCACCCCGAGGCCCTGCTCTTCTCTCCCTGTCCCACCACTTCAGGGCTGCTGGGGAATGGGTCTCTCTGTGGGCCACCTGAGGGTCCGCCTT
>126_ALKBH5_NM_017758.3_hg19_chr17:18086154_18086294_plus
TCGCGCCCATAACTCGGATTACAGGCGTGAGGCCCCGCGCCCGGCAACGCCTTTGCTGACTGCTTCAAAACTTTTTTGAATTGACTGTAGTCATTATCTATAGCTTAGCCTTAGCCTTGCGCCCGTTCGTTTCCTGGAGTTTTCTTCCAGAGTCCCTGAGGGTCCGCCTT
>126_ALKBH5_NM_017758.3_hg19_chr17:18087722_18087862_minus
TCGCGCCCATAACTCTTGGCGCACTCGTCCTGGCTGAAGAGGCGCATCTGGCGGATGCCGCTCTTCACCTTGCGCGCCTCCTCCTCCTTCTGCAGCTGCTGCTCCTCATAGTCGCTGCGCTCGGGGTCCGAGTCCTCCTGATACTTGCGCTTGGCCTGAGGGTCCGCCTT
>126_DRG2_NM_001388.4_hg19_chr17:17991615_17991755_plus
TCGCGCCCATAACTCTGGTCAGTCCCAGACCGTGTGCCCGAGTAGAGTAGTCCCAGCTCACAGAGCAAGCATCTGACCCAGAGAGAGGCGGAGCTGGGGTTCAAACCTCAGTCTCCTGATGGCTGGGCCTGGGGCCTGGGTCTACTCTGTTGTTTCTGAGGGTCCGCCTT
>126_FLII_NM_001256264.1_hg19_chr17:18160695_18160835_plus
TCGCGCCCATAACTCCCCCTTCCAAGCCTTTGCAAAGGCGCCACCTGTGCCCTCATCCTGCCATCAGCACACTGGCAACTCACGGCCAGGGTCAAACCCTTGCTTGCGGAGACCGTGGCTCCCCACCCTGCAGGGCAGGCCAGCATCACTGCACTCTGAGGGTCCGCCTT
>126_FLII_NM_001256264.1_hg19_chr17:18160959_18161099_minus
TCGCGCCCATAACTCAATACTGCCACCCGCCCCCAGAGAGACCAGGAATCTACTTTGCAAACTGTAAAGCGCTTTAAATACTCCCAACCTGTCTAAATTGGGACTCAGCCCCATCTCTGGCGGGGTCGCGCAGGCCTCAGTCCACAGCCTTCCAGCTGAGGGTCCGCCTT
>126_MYO15A_NM_016239.3_hg19_chr17:18011222_18011362_plus
TCGCGCCCATAACTCTGTATTTTCTAAGTCCCCAGTTCTCCTGGCTCTCCTTTCTGAAATAAAGGATTGAAAACGGTTCCTGTTCAGACTGAGAACACTTTGTAAACTTGCTGAACAGTAGCCAGGTTGAGTCAGGTGGGCACAGGTCAGACATTCTGAGGGTCCGCCTT
>126_MYO15A_NM_016239.3_hg19_chr17:18012401_18012541_minus
TCGCGCCCATAACTCTAATCCAAGGTCTGGACTCACCCTGACACCCTGTGAACTCAAGGCCTTCCCTACCTCACCCTGGGCCCAGAGCCCCTACCTGTAAAGTGGAAGTGGGAATGGCCACCAGCCAGGCAGAAACCCTCACTTAGGGCCTCATGCTGAGGGTCCGCCTT
>126_PEMT_NM_001267551.1_hg19_chr17:17493949_17494089_plus
TCGCGCCCATAACTCAGTGAGTGAATAAATGCACATGTGAGTAAGGAATGAAGGGAGCGAAAGAACTGGATTAGAAGCTGCTTGGGGCAGAGATGTGCCTTACAGGCTTCATGAAGAGTGGGTGATGAAAAAGGTAAATGGAGCATCTAAGAGGACTGAGGGTCCGCCTT
>126_PEMT_NM_007169.2_hg19_chr17:17485213_17485353_plus
TCGCGCCCATAACTCCCCACTCAGAGACATGATAGTCCCTTTCTCATAGCTGTCATTTCCAAAACCCCCCTCAGGAGGGTGGACCTCCCTCCTGAAACTGGATTGGCAAAAAAGAACCAAAAATCCAGGTCAGACGTGAGCAGAGTAGGAGAGTCCTGAGGGTCCGCCTT
>126_PEMT_NM_007169.2_hg19_chr17:17485610_17485750_minus
TCGCGCCCATAACTCATTCCCTGACCACAGAGCGCTGCTCCCGAGAACCCTGCACCCCTCAATGGAGTAAATTACCATAAAGCCTCTTCCTTACCCATGCTTTGGGGTGTTAACAGCTGAGGCTATTCGTCGGTGACCTGTGGGACTCGAGCTATCTGAGGGTCCGCCTT
>126_PEMT_NM_148173.1_hg19_chr17:17480293_17480433_plus
TCGCGCCCATAACTCCAGGGGGTCCACGTAGCCCAGCAGCCGGGTCATAACGCAGAAGTCTGCCTGCAGGGACAGAGCTAGCATCAGCACCACCCAGACACAGCAGGGCCTGTGAGCCCCCAGGAGTCGGAGAAAAAGTTACCCTCTGGGAACACCTGAGGGTCCGCCTT
>126_PEMT_NM_148173.1_hg19_chr17:17481318_17481458_minus
TCGCGCCCATAACTCTTTATGTTGTTTTCTAGAAATTTCTGTCTAGGTGCTGAATCATGCAGCCTGCTCTTCTACTCAGCCGTGTGTTTCAGAACGTTTCACAGTGCTGTGTGTAGACCTCGTGCTTTTTTTTTTTTTTTTTTGAGACGGAGTCTCTGAGGGTCCGCCTT
>126_RAI1-AS1_NR_130894.1_hg19_chr17:17669107_17669247_plus
TCGCGCCCATAACTCGCTCACAGGGGTGGTAAGACTTACCCTGTTACCCTCTTGGGGTGTGGCATTTCTTAGAAGCCAAGCATGGGTAATCCTTTGCCTGGAATGAAGCCAGGAGAATGGTGGGGCTTCAGGCTCTGGTTCTAGAAGACAGGGCTCTGAGGGTCCGCCTT
>126_RAI1-AS1_NR_130894.1_hg19_chr17:17670450_17670590_minus
TCGCGCCCATAACTCCAGAGCATAACACAATAATTCTGGGCCTGCTGTGGCCTAGGCCTCTCTTCCCTTCTTTGTTGAGGATTCAGTAGGCTCCTCAGGCCCCGGGGTCCTCCCTGGGACATTTCCACCTGGCTCGTTGGGGAAGTCAGTGCTCTCTGAGGGTCCGCCTT
>126_RASD1_NM_001199989.1_hg19_chr17:17399199_17399339_plus
TCGCGCCCATAACTCCCCGGCTCACCTGTGAGGATGGAGAGGCGCCGCATGGCGGGGAACGGGTGGTTGCCGGACGTGTCGAGGATGTCGAGCTGGTAGACCTCGCCGCGGATGGAGTAGAACTTGCGGTGGAAGTCCTCGATGGTAGGCGTGTACTGAGGGTCCGCCTT
>126_RASD1_NM_001199989.1_hg19_chr17:17399334_17399474_minus
TCGCGCCCATAACTCAAGAAGATGTGCCCGAGCGACTCGGAGCTGAGTATCCCGGCCAAGAACTGCTATCGCATGGTCATCCTCGGCTCGTCCAAGGTGGGCAAGACGGCCATCGTGTCGCGCTTCCTCACCGGCCGCTTCGAGGACGCCTACACCTGAGGGTCCGCCTT
>126_SMCR2_NR_131243.1_hg19_chr17:17584138_17584278_plus
TCGCGCCCATAACTCCTCTTTGTACCCCCAGCCCTGCCTACAGGGTCCAGTGGCCCCAGTCATGTAAACTTGATACCAAGGAATTTTCAAAACAAAAAATACCTAATTCCAAGGCCAGAAAATTGACTCTCCTTGGGGTTCCAGCTGGTCTCCCACTGAGGGTCCGCCTT
>126_SMCR2_NR_131243.1_hg19_chr17:17584391_17584531_minus
TCGCGCCCATAACTCCCGGTGCGGCCTGGGAGGACACTAGCGCCCTGCGTACAGGAGCTTCCAGCGTCAGGCCAGGCCCCCACCCTCACCCCACCATTAGCCCTCACCTGTGCCCACTTCTTTGCAGTTTGAGAAACATTTTCGATTTCAAAACTCTGAGGGTCCGCCTT
>126_SMCR5_NR_024007.1_hg19_chr17:17681365_17681505_plus
TCGCGCCCATAACTCGCTGGGGGCAGCGGGGCGGCCATCCTAGGCCCGTAGTAAATGGAAGCTCCCTTCCTGGCATGAGAGCAGCCAGGCCTCCAGGGAGGCCAGGACAGCGTGGGCCCCACAGTTCCCTGTCTTGAAACCCCAGCCCTTGATATCTGAGGGTCCGCCTT
>126_SMCR5_NR_024007.1_hg19_chr17:17682467_17682607_minus
TCGCGCCCATAACTCCTGGCCAGTCCCCCAGACACGCAGTCTGCTGACCAGAAGCAGCGACCTTCGGGGAGAGCCAGCCACCAGCCAGCCACTGCTCCAGAGGCAGGCCTGGGGCCACCCGGGAGGCTTTCCTCACCACGGAAAATATTTGCCTTCTGAGGGTCCGCCTT
>126_SREBF1_NM_001005291.2_hg19_chr17:17741169_17741309_plus
TCGCGCCCATAACTCAGAGCAGGCAGCCCTGTTGAGAAGAGGGCTGGAAACCGAACCTGGTTCTGTGGCCTAGGGACAGAGCCAGGTGGGGCAGGAAGGAGGGAAGGGGTCCCAATGAGGTGGGTTGAAATAAACCAGAATTAACATTCAGGAATCTGAGGGTCCGCCTT
>126_SREBF1_NM_001005291.2_hg19_chr17:17741777_17741917_minus
TCGCGCCCATAACTCCTCTGAAGAAAATGGTATTTAGGCTTCACCCAGCACTTCCTATCCCACCCCCTCCCTGGGAAGGGCTGTTTAAATTTTCAGGGAAGTCACCAGCTTCCTGCAGCCTCTAGAGTGTTGGTGGGGGTGGGGCACTGAGGAGACTGAGGGTCCGCCTT
>126_SREBF1_NM_001321096.2_hg19_chr17:17727929_17728069_plus
TCGCGCCCATAACTCAGAGCCTGGCCAGTTGATTTTGCAGCCAAGTAGACCACCAGCAAAGCCTGCCTCTGCCCCAAACTGCAGGCCAGCGCCTCTGCCTGGTCCACACCCCAGTTGGCTGCAACCTGAGAGGGTGCCTGAACCCTGGGCAGACCCTGAGGGTCCGCCTT
>126_SREBF1_NM_001321096.2_hg19_chr17:17728756_17728896_minus
TCGCGCCCATAACTCCCCAGGGGAGAGTGAGCCAGGGTTTGGCCAGGCCTTGAGTTTCAGAGGCTGGCCATGGCCAGTGGCACCCAGGCCCTTCCCCCTTCCTCGGGGCATCTTAGCTTAGTCTGTGCCCTCTGCCCAAGGGCCAGCCCTCTGTTCTGAGGGTCCGCCTT
>127_DAZL_NM_001190811.1_hg19_chr3:16645095_16645235_plus
TCGCGCCCATAACTCCTGGTTTATCGAGAGGGAAAAAACCGTACCCAGAATTTAAAAATTCTAAAATTCTTAATGGTAACTGCTGAAACCAACCTCGTGCGGCAAAGATGGCGTCAGGCGAGCTTTTCTGTCGCCGCCACACGAGGGAGCCGCCACTGAGGGTCCGCCTT
>127_DAZL_NM_001190811.1_hg19_chr3:16645724_16645864_minus
TCGCGCCCATAACTCCTTTGACAAAATGTCCATTTGGTAGATAGCGTTGGGTGTGCGTTTTTGTGAGTTTGGTAAATGCCTAGCGTTGCTTCAGCGCCACCACAAGATGCAGCTCTGAACACGCAGACCAACCACTGAGTCACGAACGCGCGTATCTGAGGGTCCGCCTT
>127_PLCL2_NM_001144382.1_hg19_chr3:16925440_16925580_plus
TCGCGCCCATAACTCCGGGACCCTTGTTCCGGGCCCCGAGGCCTACTTGGTAGTTGCCCCTCGGGGTTCCGGGTGGGTGACTGACAGTTGCAGCAGCTCTGGGGAGGCGAAGGATAGGCAATGACTTGGGGCTCCCGTCCACTCGGCTTTGAGGTCTGAGGGTCCGCCTT
>127_PLCL2_NM_001144382.1_hg19_chr3:16926371_16926511_minus
TCGCGCCCATAACTCACCTCTCCATTCTTTCCACATGCCATTTGCATCCAATCCCCGCTCAACCACCCCAAGCACCCATGCTCCAGTGGTTCCTGTTAGCAGTGGGCTTCCTCCTTCCACCACCACTCCCCCAGGGAGAAAATAGAATCCAAGGACTGAGGGTCCGCCTT
>127_PLCL2_NM_015184.5_hg19_chr3:16973564_16973704_plus
TCGCGCCCATAACTCTAAGGCATGAATTACAACTTATTAGTTGTAGATGGACTCTGTAGCCCAGTACTGATTAAGAAGAAACAGCCTCACTCTGTCTTGCCATGATGGCTGTTCCAAGTCAAAGGAAAAGGAGAAGTCTGTTGGAGAAGATTTTCCTGAGGGTCCGCCTT
>127_PLCL2_NM_015184.5_hg19_chr3:16974027_16974167_minus
TCGCGCCCATAACTCAGCTACCGTGCATTATCTACCAGCATATGGCTGTAGAGAGAAGGACCTCTCCAAAAAGAGAACTGCAATGGAGAGAGAGAAAATTCAGCAGAAATCCCAAACAAAATATGGTAATTATGAAACATCTTACTTCTTGTCTTCTGAGGGTCCGCCTT
>128_CLCN3_NM_001243374.1_hg19_chr4:170580413_170580553_plus
TCGCGCCCATAACTCATAAGCATTGTGCGGTTTTTGTTTTTGTTTTTAATGACAGTTTTAAACAAGAAAGTTGCTTTATTTCTGAACTTCATAAAAATTTCTATTAAAGAGACAATTTCTGAATTTTATAACAATTTCTAGAACAGTTGAGTACCCTGAGGGTCCGCCTT
>128_CLCN3_NM_001243374.1_hg19_chr4:170581670_170581810_minus
TCGCGCCCATAACTCTGAAGCAGTACTAATCTGCACAGAGAAAACAATCAGGGATGGCTACACAACCATTCAGAAGGTTGCATTTTCCCCTTACTAACAACCCAGGGCAACTAAACAACGTACTGCAGTATTTAAAGGACAAACGAGAACCAGTTCTGAGGGTCCGCCTT
>128_CLCN3_NM_001829.3_hg19_chr4:170541348_170541488_plus
TCGCGCCCATAACTCCGAACTCTGCGTGACGCTGGGAACGGCCAGCGTCTGTTGCCTCACGAAAACATCTCCCACAAGGTGGCCGCCTCGCGCGAGGTCAGCAGCAGGGCAAACAGGGATGCGTGAGTGACTGACGTGAGCTAATCGCTAATGACCTGAGGGTCCGCCTT
>128_CLCN3_NM_001829.3_hg19_chr4:170541816_170541956_minus
TCGCGCCCATAACTCCCTAGAGTCAACCTGCTTCTGCCCAAAATTAAAAATAAAAATCTCCAATCTCACTTCCCCCTTAAGACTAAAACTGAATCCATGCTCTAACTCGGGAGTAAAGTAGGATGGCTTTCAACCCACCACACCCTCCTTGCTCACTGAGGGTCCGCCTT
>128_HPF1_NM_017867.2_hg19_chr4:170678337_170678477_plus
TCGCGCCCATAACTCAGGTCCCTCTTATTTTCCCATTTCCCTGGCTCCAGCCAAGCCGAACGCTCCGCTACGCCCAAACATCTCCTACAGTTTTATGTCTCAGAATCTTACTTCTCTGCCTTCAAAACCAATTTTCAAAGAGTTGTCTTAAAAGTCTGAGGGTCCGCCTT
>128_HPF1_NM_017867.2_hg19_chr4:170678703_170678843_minus
TCGCGCCCATAACTCCTGCCCAGGGCCGCTGTTTCGCGCTCTGCAGGGGGTTGGACCAGGAAAGTAGCTCCTCTGCATCTTCTGCCCAGCTCCTCTTGGAGCATTTCCTGGGGAAACGGATTAAGCCAACCAATGGTTCATTCGCCCAGCCAGATCTGAGGGTCCGCCTT
>128_SH3RF1_NM_020870.3_hg19_chr4:170192719_170192859_plus
TCGCGCCCATAACTCGCTGCGCTTTGCGTCTGGTTGCCCACCCCGGACACTTACTTGGTAGAGTCGGAGCGAAGTGTTGCCCCTTAGGGCCGAGAGCGGCGTGGTGAATCGATGGGGACAGTGCCGCGGCCACCTGTCCGCACCCAGCCATCAGTCTGAGGGTCCGCCTT
>128_SH3RF1_NM_020870.3_hg19_chr4:170193066_170193206_minus
TCGCGCCCATAACTCAGTGACAAAATTTTAACTTGCTTCTCCACTAAATCGAGACTGAAAAACCTCAAAACCTATGGACAAGATGTTTTTCAAAACTCCACTTCGGTTTACAGGTGTGTGCTTGGGGCAACCAAAACAAAGATTACTGCGATGATCTGAGGGTCCGCCTT
>129_FLJ31662_NR_033966.1_hg19_chr1:95940111_95940251_plus
TCGCGCCCATAACTCTCTGCCTTTTGGTGAAAAAATTTTCTGGCAGAGTGCCTCCTGAAAAAAAAAAAATCTCCATTACTGAGAAGCCCTTTCATTTGTAATTGCTTCTTAGGTAAGACTATTAGATATTCCTCCCTAGCTGCTGTAGCTGGGCTCTGAGGGTCCGCCTT
>129_FLJ31662_NR_033966.1_hg19_chr1:95940474_95940614_minus
TCGCGCCCATAACTCCACCAACAAACATATTTTGCAGTAAGAGGTTTTCTTGTGGAGAACAGAAAAAATGCTGAGCGAGAGAAGCTATCCTACCCAGCAATTCAAAGATATTTCCCCTTCTCTGCTTTTACTGAGAGGCAAGATGACTCTTCTGCCTGAGGGTCCGCCTT
>129_LOC100996630_NR_135588.1_hg19_chr1:95782845_95782985_plus
TCGCGCCCATAACTCTGTGTAATTACATCTGAACTGAGGCTGAAGCAAGGACTGTTCTCCCCAGACTCTTCTTCGAGTAAGGTGCTAAGGTAGACGCTTGAACTGTGTCTTTAACACAAAGGAGTCATGAACTATGTAGGGAAGGAAGTGAAATTCTGAGGGTCCGCCTT
>129_LOC100996630_NR_135588.1_hg19_chr1:95783690_95783830_minus
TCGCGCCCATAACTCGGAAGGGAGCCCTTTGAGTAAGTGAAATGAAGCGTGAATAACTGCCTAATTAGTGGACATGAAAACTGGACAGTCTCCAAAGTCATCAGAGATGACCACGCTTGCCAGGCAACTTACTAGACTAAGGGTGAGTCCATTTGCTGAGGGTCCGCCTT
>129_LOC100996635_NR_110621.1_hg19_chr1:95975471_95975611_plus
TCGCGCCCATAACTCAGATATAATCTGCATCCATACAGTCTTTCCAGAAAATATTATTCCCATCCTTTGGCAGGGGTGCTCAGTGCACTTGAGTCAGATGAGAAACATTCTTTGGGAATAATAGAGTTCTTCTCCCTTAGAAATGTTTCATGTACCTGAGGGTCCGCCTT
>129_LOC100996635_NR_110621.1_hg19_chr1:95975702_95975842_minus
TCGCGCCCATAACTCTCACACCCACCTCTGTGAGCAAACCGAGGGGGGCACCCCATCTACATTGACACGAACACGATTGTAGGGCTTTAATTTTATTTCGTCGACTTCCCTTTGCAGCTTGCCTGTCTCTCCCATGTCTGCCACCCGCAGCAGGACTGAGGGTCCGCCTT
>129_LOC101928118_NR_125949.1_hg19_chr1:95700181_95700321_plus
TCGCGCCCATAACTCTCACCCTATAAAGAAGCCTGTGCTGACGCCCCCTCGTTGTTCTGTGTCCTTCCTAAGCACTATGCCCTAGGCCCCCCCGAGAGCACTCCCCGGTTCTAACTCTACACGGGTATTTGTAGGTCTTAAGTTGCAGGAGGGCACTGAGGGTCCGCCTT
>129_LOC101928118_NR_125949.1_hg19_chr1:95700346_95700486_minus
TCGCGCCCATAACTCACAAGAGAGACTCCACCTAAAAAAAAAAAAGTATCAGAAAAGCAATCAACTTGGAAATAGAATGCAGATAAAGTTGAGGTTGAGCACTGGATAAATGAAAAAGTTCAGTCAACAAACATTTACCTACTACCTACCAGGTGCTGAGGGTCCGCCTT
>130_LOC101928140_NR_125849.1_hg19_chr6:128348319_128348459_plus
TCGCGCCCATAACTCAAAGTATTTTGAAGTAAAAATACTTCCTCATTATTTCTTAGAATACTGCATACAGCAATTCCTTTAAAAGCAGACTCTACTAGCATGTTTCCCACTGAACAGAACTGTTTGTCCATTTAACCAAAAGGTATTTATTGCCCCTGAGGGTCCGCCTT
>130_LOC101928140_NR_125849.1_hg19_chr6:128348518_128348658_minus
TCGCGCCCATAACTCATTCATTTAACAGAGGAAGCTATGAACATTTTTTTTTTAAAGGTCAGTTTGACTTTTAGGCACCTGATTTCCTGAAGGACTCTTTGAACTCTTTGAATGTGGGTACTGTTTTATGCATTTTCATGTGATAACTAAACAGCCTGAGGGTCCGCCTT
>130_THEMIS_NM_001010923.2_hg19_chr6:128221209_128221349_plus
TCGCGCCCATAACTCTGTTTCTACAACTGCTTCAATTCTACCACTCTTGAGGCCAGAAATACACCTACAGAATTATTAATTGTATTCTATGTATTCAAACTAACCATGTAAAGATTCTAGGTTGTATATTGGAGGTTATAATGTTCTTTCACCTGCTGAGGGTCCGCCTT
>130_THEMIS_NM_001010923.2_hg19_chr6:128221727_128221867_minus
TCGCGCCCATAACTCACAAAAGAAAGTAATGAACTGACCAACGAATCGTCAAAAGCCAATGGTGTTGGAGAGGGGAGAAACTAGACAGGACTCTGGGACAGACAGAAATAAGGAATTGAGTGAAGCTTCTTGAGCTTTCTGTAGGCCTTGAATGGCTGAGGGTCCGCCTT
>130_THEMIS_NM_001164687.1_hg19_chr6:128239436_128239576_plus
TCGCGCCCATAACTCGAGAAATTTTCTTCTAGGCTAAGTCTTTATAACTGACCATTTAAAGCAAGAAAACCCTGAGAGTATATAAATAATTAGAGATAGCCCTGGCCCATAAAATCTTATGCAAGAGATATTATCCCACAAAGAGCTGTACCTTTCTGAGGGTCCGCCTT
>130_THEMIS_NM_001164687.1_hg19_chr6:128240910_128241050_minus
TCGCGCCCATAACTCCCTGCTTTGAGAATCCTCGAAGCCATAGTGTATGTGTTTTGAACTGGAGATGGGATGGCAGAGTTGTTTAGAGGACTAACATGAGACTAGAGATACTGATAGCTACTACCCTGCAAAGGTTTACCATGGACTGGTGCACTCTGAGGGTCCGCCTT
>130_THEMIS_NM_001318531.1_hg19_chr6:128176251_128176391_plus
TCGCGCCCATAACTCTGGTTCTCTTCATTAGCATGAAAGTAAAACTTTTTGCCCATTTTTATCTCTTGGTTTTTGACAAGCTAGAAACCATTCTGAGTATCTTTGTGGCGATAGGGGGCAGACCAACCCAGATAAACTGAAAAGCTTCATTTTAGCTGAGGGTCCGCCTT
>130_THEMIS_NM_001318531.1_hg19_chr6:128176507_128176647_minus
TCGCGCCCATAACTCATAAATCTCAGTAGTGGAAGATACGTTTGTAGTTTGACCATGGTAAGATGAGCTGAGGGTGCTGAGGAAATCATAAATTCAATTTACAAAAATAACAAAAATAAGATTTATTTATATTTGGCCCAGTGAATAAAGTGAAACTGAGGGTCCGCCTT
>131_EMX1_NM_004097.2_hg19_chr2:73146152_73146292_plus
TCGCGCCCATAACTCCCGCCTTCGGGAGGGAGCCCACCCGGCTGCTGGAATACCGAGGACAGTTTTCCCGGGCAGGGGGCGGGGGCAGAGGGCTTTTAAGGTCGTAGCCAGTCCGAACCCCGGAGTTTGCATCCAGCAATCGGCTTGCTAATAAACTGAGGGTCCGCCTT
>131_EMX1_NM_004097.2_hg19_chr2:73144144_73144284_minus
TCGCGCCCATAACTCCGAGCGGAGGGTGGATGTTTGGGGTCCAACACATTGGTTTTCCCGAAAACCAGCTCTCTGCCCCCCTGCTCTCCGGGACTCTCCCACTCACCCACCATCGGCCTCCTGGGCCGCGGTCTGAAGCTGCGACCTTGTTCCTGCTGAGGGTCCGCCTT
>131_SFXN5_NM_144579.2_hg19_chr2:73299836_73299976_plus
TCGCGCCCATAACTCAGTATGGATAATAAACACATACAGTTGTAGAATGGATTAGCTGAAGATTCCCAGCTGAATTACCTGGTCAGTGAGCCAGACTTCGGGAGCTGCCTGTTTTGCCCAAGATGACAGTAGAAATATTTGGTCTTCTAGGGAACCTGAGGGTCCGCCTT
>131_SFXN5_NM_144579.2_hg19_chr2:73301368_73301508_minus
TCGCGCCCATAACTCCCAGGATAAACACTGCTGGGCAGGCGGGCAGGCAGGCCTGGGGCTGCCCTGCTCACTCTCATTGTCTGGCCTCAGGACTTAGCCATACTAGACCAGTCAGCTTGCCTGGAAGAGGGAGGTCCCACTATGCCTTTGGGAGACTGAGGGTCCGCCTT
>131_SPR_NM_003124.4_hg19_chr2:73113557_73113697_plus
TCGCGCCCATAACTCACGGAGCTGCTCAGGGCCTAGTAAAAGGGAAAGGTTTTAATATCATTTGGAGCCACTGTGGTTCTCCCAGAGGAAGCTCCTGTCATCCAGAGAGCGGTGAGCTCCCAAACAAGCAGAGACTTCAATTCCTAAACAGGCATCTGAGGGTCCGCCTT
>131_SPR_NM_003124.4_hg19_chr2:73113821_73113961_minus
TCGCGCCCATAACTCCCACCAGTAACCCCTGCTTCTCTGAGATTTCTGACTCCTGTCCCTAAAAGTGTGTTCCCCAGGATTCTGCTCCTGCTCATGCTACAGTCTCCCTGGCAGCAATTCCATCCACTTTCAGCTTCAAGTTTGCGCAATCATCTCTGAGGGTCCGCCTT
>132_B3GAT1_NM_018644.3_hg19_chr11:134281296_134281436_plus
TCGCGCCCATAACTCTGTTGGGCAGCAGGGGTGGGGAGGTGGGGGACGACTGACCCCTGACTCCTCATCCGGCCACCAGAAACCACCTGCTGAGGGGGCCGGGAACTGACGACTGAGAGCCCGGGCCGATTGTTAGAAGCTGCTGAGAACCAGCTCTGAGGGTCCGCCTT
>132_GLB1L2_NM_138342.3_hg19_chr11:134200912_134201052_plus
TCGCGCCCATAACTCTGCAATTTCATTTGGTTCCTGTCGGCTTTACAAGTTCAAAACTATGCCCCCGTTTAGGAAATGAATTCAAAGCATGCGGCAAGGGAGACATTCGACAAACCCGGATGCTCTGGAAAACGTTGCCCTTCCTCGAGTTTCTTCTGAGGGTCCGCCTT
>132_GLB1L3_NM_001080407.2_hg19_chr11:134145342_134145482_plus
TCGCGCCCATAACTCTAGGAAACTTTCAGGGAGCTAAGGTGTCGGAGAGCAAAGTATCCTTGTAAGGAATGAGACAAGATAAACTCCCTCCCCCACACACAGTATTTTCAGAGAACTACATTCTTGGTTTCAACCTGATGTCATAGGCTGTGTTCCTGAGGGTCCGCCTT
>132_GLB1L3_NM_001080407.2_hg19_chr11:134146041_134146181_minus
TCGCGCCCATAACTCCTAAAACGAGGGTTCCACAGAGGGCCACGAGGGGCAGGAGAGAGTCCCCGGAGAACTCTAGCTCCCCGACACGGCTACCTCTTGGCAAACGAGCGAGAATTGGGGCGCAGAGCCTTGGGAGGGCCGTTCCCTCGGCGGGACTGAGGGTCCGCCTT
>132_LOC283177_NR_033852.1_hg19_chr11:134306512_134306652_plus
TCGCGCCCATAACTCTGACTCAGTGGCACAGTGAGGAGACCTTTGAGGCCTCAGTGACCATCCTTGGACTTCACCTCTCACGGCTTTCAGGCAGAGAGGCCCTCCCATGCCCACAACAGGCTGAGCCCAGCCTTCCTCGGGGTTTGCTTCCAGGCCTGAGGGTCCGCCTT
>132_LOC283177_NR_033852.1_hg19_chr11:134307498_134307638_minus
TCGCGCCCATAACTCAGGCCTGGCGAGGACAGCTCCTGCAGTGCCAGCTCTGCACCACCTCCAAGTGCTGCTGCCTCTGGCATGGGAGGTGTTATCATGGACACCATAAATGTGGGACCTTCAGGACTGGTGACAATTTTGATGGGCTGCACTAACTGAGGGTCCGCCTT
>132_NCAPD3_NM_015261.2_hg19_chr11:134093825_134093965_plus
TCGCGCCCATAACTCCAGGGCACCGGCTCGCCGCCGCCGTGCTCAACTTTCAAAGCTCGCTCCCGCGCGCGCGCCGAGTCGTTCCTGTGGACCAATCACAACGTACAGAATTTCCCACTGGCCAACCACCGCGCCGAGCCGTTTCCATTCGCTCACTGAGGGTCCGCCTT
>132_NCAPD3_NM_015261.2_hg19_chr11:134095076_134095216_minus
TCGCGCCCATAACTCTTGATGCCCTGGTGCTCCAGCCGCTTGTTGGGGTTCTTGAGGGCAAGGCTCACCTTCCCGGAGACCGTCTCCCCGTCGTAGAAGAGGAAATATTTCTCCTTCTTCCCGTCCTCCGTCTTGTGCTCGGCCCGCTTCCTACTCTGAGGGTCCGCCTT
>132_THYN1_NM_014174.2_hg19_chr11:134123145_134123285_plus
TCGCGCCCATAACTCAACTGAATGGATAATCTAGATGATGAAGTAATTTGCTGGCTACAGACCCAACACTCTGCAGACTCGACTGCGGTCCGCCTCCGCTGCGCCGCAGGCTGTGCAGCGCGACCCCCGCGGCGCTTGGTGGGCGGTGCATCTCTCTGAGGGTCCGCCTT
>132_THYN1_NM_014174.2_hg19_chr11:134123844_134123984_minus
TCGCGCCCATAACTCTGATATCTAAGGGACTTATTCTGTTGTAAAGAAAACTGCCATTTATTTAAAATAAATTTAAAAATATTTCAGAAGAAAAAAGTGTTTATAAACATTCTTGGCAGAGAAGTCACAAACTGGCCGGGTCTCCACCACTCCTCCTGAGGGTCCGCCTT
>133_LINC00862_NR_040064.1_hg19_chr1:200341981_200342121_plus
TCGCGCCCATAACTCTCCCTAATTAATGTAACTTTGCTGGTAATTGTTTTTTTAGAGTCCTCTGTTTAAGATTGGGTTAAATTCAAATCAAATGGTACTGTTTAAACTGTTTGCTGTTTTTTGTGTTTGTTCCCCGTTAGTGCTATCTTGGACATCTGAGGGTCCGCCTT
>133_LINC00862_NR_040064.1_hg19_chr1:200343218_200343358_minus
TCGCGCCCATAACTCTAACTGCCTTACCTGCTTTTGAACTGGTTGAGCCTCTTGTGGGACCGAAAACAAAAGAAGGGTGTTGAAATGCAAATAGATAACTCTGGGTCCCAGTCCCTGACTGCAAAAGGAAGCCAAAACTGACAACAACGTCTCCTCTGAGGGTCCGCCTT
>133_NR5A2_NM_001276464.1_hg19_chr1:200010654_200010794_plus
TCGCGCCCATAACTCCACTACATGGTCCCGGGACAGAGCAGCGCGCCCAACTTTGAGGGAACTTTGTGCGCCTCTCTGAGGCCCTAGCTTTCCAAGGCACCGCCGTCCGTTCTTCTTTCCCTAGACCGAAACTGGGGAAGAGTGTGGGCGCTTCTCTGAGGGTCCGCCTT
>133_NR5A2_NM_001276464.1_hg19_chr1:200010928_200011068_minus
TCGCGCCCATAACTCTTTTCTACCTCCCCTTCCCCCAACAAAGTAAACTCTAACTTTACACCAAAGGGGCACAGATAGGCAACTGCTTTCAGAGGGACTCCGTGCCTACCTCGGGGACCCGACATCGAAGAAAGACCGAGGCATGAGGTAGAGACCTGAGGGTCCGCCTT
>133_ZNF281_NM_001281293.1_hg19_chr1:200379608_200379748_plus
TCGCGCCCATAACTCATTGAGGGCACTTTTGATTCTATCAAGAAGCATTCAACTCCAAATGCTCAACATTTATTAAAACAGGTGCTTATGTTATCCCTTTGAATTTGGAAGCACTAATAATGGGCGCATATCCTTTGCATTTATGGGAGGAGCCTCTGAGGGTCCGCCTT
>133_ZNF281_NM_001281293.1_hg19_chr1:200379903_200380043_minus
TCGCGCCCATAACTCCTAGCAGAGCTCTTAGAATGGCCTGGTGGTTAATTTTTCATAAACAATATAAAGGGCCAGGCATTCATAACGTGGCAAACAGACTGATTAGCCAGGCTAAGGTACGGGGGCATTTAAATAAGATGTAATGATAATGAAGTCTGAGGGTCCGCCTT
>134_LOC101927139_NR_123718.1_hg19_chr1:66516702_66516842_plus
TCGCGCCCATAACTCACCACTTGTGTGGGTACAAAGAAATGATGACTTTTCTGTTTTTAAAAGTTAAATTTTCTTCTAAAGTATAAGTATGTTTTTGCCTTTGGAACAACTTTTTGTATCCTGAAGTCTCTCTTATGGCACATGTATACATATGTCTGAGGGTCCGCCTT
>134_LOC101927139_NR_123718.1_hg19_chr1:66517963_66518103_minus
TCGCGCCCATAACTCTCTAGGGTCTCCTGAAACCCTATCATTATAAATATTTTCTTAAAATTCCTTAGTCACTAAGATTCTGCATATAAAACATGAGCTAACAATTTTTGCAAGCATTTTTAGCTTTCTTTGTGAATTTTTAAAGGATAGTACAGCTGAGGGTCCGCCTT
>134_PDE4B_NM_001037340.2_hg19_chr1:66457806_66457946_plus
TCGCGCCCATAACTCTTCTGGAGAAGGGAGGAAAAAAAAACTTCAGCAAATCAGCTCTTTCATTCAAAAATGGAATTCAGAAGGCTATTTTAGCTAGCTTTTTTTGACAATCCTGGATTTAATCAGTTTTTACTGTGATGAAGACAGTTAGCCTCCTGAGGGTCCGCCTT
>134_PDE4B_NM_001037340.2_hg19_chr1:66458743_66458883_minus
TCGCGCCCATAACTCACTGGTGCTAATGCGAGAATCTGAAAAGCACTGTAGATACCTCCAAGTCTTATCTTACCATGTATGAGCCACAGTGAAGCGACGACGCTGCCGAATGCTTTTATTCACCAGCAACTTTCTGAAAAAGCATGGTGAGTTCCCTGAGGGTCCGCCTT
>134_PDE4B_NM_001297440.1_hg19_chr1:66257797_66257937_plus
TCGCGCCCATAACTCTGACCTGTTGGTTCAGGAGCACTGCGCGTATTCACTCTGGCGCTCCTTTGTGCAACAGGAGACCAGAGGACTCCCACGGTCCCACTGGCTCCTTCCACGTAATGTGCCCCGCTGGCTCTCTCGCCTCCCCCAACCCGGGGCTGAGGGTCCGCCTT
>134_PDE4B_NM_001297440.1_hg19_chr1:66259750_66259890_minus
TCGCGCCCATAACTCTAAGATGCAGAATGCATAGAGTTACCATTTCTGTTCAGTGGCATCATATAATTATGATGTAAACCTAATGTAAGTACAATGTAATTTTAGGTGACCGTCTCAAAGTCTTGCTAAAAATTATCCCAGGCACGTGTGTGACACTGAGGGTCCGCCTT
>134_PDE4B_NM_001297441.1_hg19_chr1:66378668_66378808_plus
TCGCGCCCATAACTCATTATTTGGGAGCCTAATTGTTACTCATTATTCTTACTATCTTTTCCCAAATAGCTTTGTACCAATTTCTTGGATTTTTGTATTAATATTTTGTGAAGCTCTTTTCTCAGCATATCAAACTTAATTGGCTTGGGAAATTACTGAGGGTCCGCCTT
>134_PDE4B_NM_001297441.1_hg19_chr1:66379160_66379300_minus
TCGCGCCCATAACTCTGGGCATAGACTAGAGATTGGTGGTTCTGTGATTGAAAACCATAAAAGTGAAACTCAGCCCATTTCCAAGATGCAAAGAGGGCATTGTTCCTGCTGTCCAACTCACAGAACGTCAGGTCCAGGTGCTGGCTGTGCCCATGCTGAGGGTCCGCCTT
>135_MSRA_NM_001199729.2_hg19_chr8:9951892_9952032_plus
TCGCGCCCATAACTCCTAATTGTGAAGATGACACATTTGATTGGCGGAGCACACAAACTTAACTAATTACTATGCAATTAGGATGAAGGTATCTATGTGCATAAACGTAGTAGTTTGGAAGCAAAGAATAGGAAGTCACTGATTTTCATAAGTGGCTGAGGGTCCGCCTT
>135_MSRA_NM_001199729.2_hg19_chr8:9952385_9952525_minus
TCGCGCCCATAACTCTGCAACTTTATTTTTAAGGAGGCTCTAATACAAACTGTACCTATTCAAAATTTTACTACAGATGTACAGGGGAGAAGAGTTCTTTTGATAAAACAAATAACAATAAAAAGGAAAATAAAACATCTAAGGTCAATTTAATACTGAGGGTCCGCCTT
>136_ACD_NM_001082487.1_hg19_chr16:67695274_67695414_plus
TCGCGCCCATAACTCATCTTTCCCATTCCTGCCAGCCTGCGGTGAGAAAGGGGCGCAGGCTGTCCTGACTCCTCCTCTCCCCCAACCCCGACTTCCAGTTTGACGCCGAGTTCCGACGCTTCGCGCTGCCTCGCGCTTCGGTGAGCGGCTTCCAGCTGAGGGTCCGCCTT
>136_ACD_NM_001082487.1_hg19_chr16:67695628_67695768_minus
TCGCGCCCATAACTCAGAGACCTGCTCCCCGACTTGGGCTGTTTACAGGGGGCACTGTAGCTATTTCCTACCACTTAGAGGTCAAGCCAAGGGCAGGGACTGCAGAGGGTGACGCTTGGGTACCCTGGGCATGGACTAACCCTTGTAGACCTGCCCTGAGGGTCCGCCTT
>136_ATP6V0D1_NM_004691.4_hg19_chr16:67516960_67517100_plus
TCGCGCCCATAACTCCTCTTCTGCCTGTTCTGCAGTTGTCTTCTTCAGTGGGGCCCGCAGGCCCAGGCCTGGGGCAGAGGATGTGAGGGCAGGAACCCCCATGCACAAAGCACCCACCTCCCAGGGGAGGGTTTGGGAAGGGAGAAAGAGGGTTTCTGAGGGTCCGCCTT
>136_ATP6V0D1_NM_004691.4_hg19_chr16:67517370_67517510_minus
TCGCGCCCATAACTCAGTCACGTGTGGCCCTTCATTAGGCCCTGCCATATAAGCCAAGGGCACGGGGTGGCCGGGAACTCTCTAGGCAAGAATCCCGGAGGCAGAGGTGAGTCCTCAGGTTGGGCAGGGACTCCTCCTCTCTGTGGGGTCTCTATCTGAGGGTCCGCCTT
>136_CARMIL2_NM_001013838.1_hg19_chr16:67679450_67679590_plus
TCGCGCCCATAACTCACCAGGTTCCTGTGGCCCAAAGAGGTGGAGCTGCTGCTGAAAACCTGGCTACCCGGGGAGGGTGCTGTGCAAAACCATGTCCTGGTATGGGGCAGGGGACAGAGCCGGGGAGGCGGCTGTGGCCCCACAGAAAGAGCCTCCTGAGGGTCCGCCTT
>136_CARMIL2_NM_001013838.1_hg19_chr16:67680118_67680258_minus
TCGCGCCCATAACTCCAGGTCCTGTCTAAAAAAAAAAAAAAAAAACAGCCTGATGGGTCCAGACGCCCTTCCTTGCCGCAGAGGTGGGGTCAGGGCCGAAGGTGAGGGTGTACCCGGAGCCTTCGGGGGGAAGCCTGGGGCTAAGGTGAGCCCTGCTGAGGGTCCGCCTT
>136_CTRL_NM_001907.2_hg19_chr16:67966080_67966220_plus
TCGCGCCCATAACTCACAGGAGTCACCCAGGGCTAACAAAGGCACCAGGCTTTCAGAGAAGGCCGCTCAGCGTCCAGGGTGTTCTGACTGGTGGATGGAATGCTCACTGCGGTCAACTTTGCTGTGAAGGGCCAGGGGCTGTGAGGTTCTGGCAGCTGAGGGTCCGCCTT
>136_CTRL_NM_001907.2_hg19_chr16:67966522_67966662_minus
TCGCGCCCATAACTCTGTTCTTGAATCAGTTAAAGCCCTCACACTCCCAGAAGGCCGCCAGCCAATGCACCTGTTGGAACTTTGCACACAGGGTGTCTTCTCCCTTCAAGCTTGGTCTGCAGCTCAGTAACAAATGGGCTACAGACACCAGGGGCCTGAGGGTCCGCCTT
>136_DPEP2_NM_001324159.1_hg19_chr16:68027554_68027694_plus
TCGCGCCCATAACTCTGCAGACCACGTCATGTCCCCAACCGCCTGCAACGTGTCCCGGCCACACCCAGGGCCACATGTGTCCCTGTGACCACAGTGCTCTGGGCTCTGGATTTCCTGGTGCTGGGTTGTGTGGGTGGGTGTGGGGGAGAAGATAGCTGAGGGTCCGCCTT
>136_DPEP2_NM_001324159.1_hg19_chr16:68027942_68028082_minus
TCGCGCCCATAACTCAGCCAGAAGCTCTAGGAGGAAGGTGCTGCGGCCGGGGACTCTGCTGCCCTAGACAAGACTTCATTTCCTTCCATGCAGATGGCTGTGTGGGTTCCTGCTCTGTTGAGTGAATGTTCCCTGGCAGTGGCCAGATGCTTGCTCTGAGGGTCCGCCTT
>136_DPEP2_NM_022355.3_hg19_chr16:68033830_68033970_plus
TCGCGCCCATAACTCCAATGCATCCTCCTGCCTGAAGTTCTTCCGTGGCTTCTCATTGCAGAAATCTACCGAATTTCTTTCTTTGGCTTTCAACTCATGGAGAGTCTGCTCTCACCAGCCTCTCCAGTCTCAGCAAATAGCACAAACTTTCCTGTCTGAGGGTCCGCCTT
>136_DPEP2_NM_022355.3_hg19_chr16:68034236_68034376_minus
TCGCGCCCATAACTCATCATCTGGGCACTGCTGGATACTGAGTAAGCCCCAGCTGCACCCCACCTCTGCGCTCTGAGCATGGGAGGCAGCCTGTGCAGCTATAACTCAGCCTGACTTTTTCCTTCCCTGCATACTCTTGAAATACACTGGAGATGCTGAGGGTCCGCCTT
>136_DPEP3_NM_022357.3_hg19_chr16:68014600_68014740_plus
TCGCGCCCATAACTCTCACCTCCTACCCAGGCCCACGTGGCGGTTAGCTGCCGGCTTGTGCCCAGCTCCTAGGCAGGTCAAATATTCTAAGCTGCGACTCAGAAGAGTTAATTCGGTCTGTCTGGTTTGATGGACAGAAAGATTCCCTATAGGTACTGAGGGTCCGCCTT
>136_DPEP3_NM_022357.3_hg19_chr16:68013709_68013849_minus
TCGCGCCCATAACTCCTTCCCCGCATTACTCCATTCCTGGTGGAATCTAACCCCCTCCCTCCAACCCAACCTCAGGAGGTCTCTATATGGTCTGTGTGAGGAGGTGCCTGGTGGGGTGGAGGAGGGTAGACCCAAGCACCTGATATATCCTGACTCTGAGGGTCCGCCTT
>136_DUS2_NM_001271762.1_hg19_chr16:68055444_68055584_plus
TCGCGCCCATAACTCCCTGTTCTAGCATCACATTTTAATCAGATTTGTCAAAATCAGGTTGCTTGGGGCAAAGGCTCTTTCACCGAGGATGCTAGTCCTGGAAGACTTCTCCTTCGGCGAGCCGCCAGCTCAATCTTCTGAACCAGGCTCACATCCTGAGGGTCCGCCTT
>136_DUS2_NM_001271762.1_hg19_chr16:68056140_68056280_minus
TCGCGCCCATAACTCAGTCTGGAGCAACTCTCCTTCTTGGTGTTGGATGAGGCAGACACACTGCTGGATGAAAGCTTCCTGGAACTGGTGGACTACATCTTAGAGAAGAGCCACATAGCAGAAGGCCCAGCTGACTTGGAAGACCCCTTCAATCCCTGAGGGTCCGCCTT
>136_EDC4_NM_014329.4_hg19_chr16:67905675_67905815_plus
TCGCGCCCATAACTCATATCCAGGATGCCCCACATACACCAAGCCAGGCAGAGGGCAGCTCAGCTCCTGTCCCATCTGCTTTGGATATCTTTACCCAAAGGCAGGTAACCCGAAGAGCCAGCCTCCACTGCCCACAGAGCCAGGCCCAGTTGTGTCTGAGGGTCCGCCTT
>136_EDC4_NM_014329.4_hg19_chr16:67906093_67906233_minus
TCGCGCCCATAACTCTGAGGAGGTCCTTAGCCTCCACCCGTAGTGGGACAGGGGAAGGGTATCCTTTTACATGTCAGATTTAGCTGTGGTGTCCTTACCAATCCTAAAACCCTTAACAGGGCACTGACCCAAATCTTGGGTTTGGTTCTAGCCTACTGAGGGTCCGCCTT
>136_ENKD1_NM_032140.1_hg19_chr16:67701146_67701286_plus
TCGCGCCCATAACTCCCTATGTCCTTTGCCCGGCCATGGTGACCGATGGCCTGTGTGTCATCTCTAGTGTCCAGTGGCGGGAGACCAGTTCCTGGTGCCTGCCCATGAGGCCCGCGGAACCCAGAGTGAAGACCAGCGCCCAGCAGGCGCAGCTTCTGAGGGTCCGCCTT
>136_ENKD1_NM_032140.1_hg19_chr16:67702859_67702999_minus
TCGCGCCCATAACTCCCCTCAAGGTGAGACCAAATGCAGGCCCTTCCCCAGGAGACAGAAGAGCAGGGCCAAACACCTGCTTCCCATGACCCAACAGACCCTTTCTTTTCTCTGCCCCAAGTTCCTCCTTCTCACTTCCCTCTTCATCACCCAGTCTGAGGGTCCGCCTT
>136_FAM65A_NM_001193524.1_hg19_chr16:67571085_67571225_plus
TCGCGCCCATAACTCGATTACAGGCGTGAGCCACTGTGCCCGGCCTCAATAGCGACTCTTTAAGCCCCCTACTCTAATGTCTGATACTTCCTCCACTTAGCGTCTCCATTCTATCCCTTCATATTCATCCCCATGCTCAAATCCCTTTACGCACACTGAGGGTCCGCCTT
>136_FAM65A_NM_001193524.1_hg19_chr16:67570687_67570827_minus
TCGCGCCCATAACTCTAAGGCTGAACACACAGAGGGCTGAGAGCTGGGGTTCTAAGTGTGAGAAGGTGGATAGTAGGGGGCTGAAGAGTGGAAAGATGGGCTAAGGGTGCTGATTGGAGGGGCTGTGCCAATGGAGGGCGGAGAGTTAGGGCACTCTGAGGGTCCGCCTT
>136_GFOD2_NR_027398.1_hg19_chr16:67752819_67752959_plus
TCGCGCCCATAACTCCCAAATCCTATAATTCTACCACCAAGCCTGCGGGTCCTATTTCTGCGGTGGAAAGGGCGAATCCCAAGGCGACCCTCCACTCCACGCGCCTGCAGGCAGTTGGAACAAGCCCCCTCCAACCCCGGCTCTGCGGGTCCACGCTGAGGGTCCGCCTT
>136_GFOD2_NR_027398.1_hg19_chr16:67753722_67753862_minus
TCGCGCCCATAACTCTTGATACTCAGCAGGAGGGTCAGACAAGCAGGGACGGGGGCTCCCCATGCAGATACAAACCCCAATCACATTTCCTACACAGGCAGTTTTATTCTAAGGTCTAACGGCTTCCTTACTCTAGCGGATAGTTTGCTATTTGGCTGAGGGTCCGCCTT
>136_HSD11B2_NM_000196.3_hg19_chr16:67465352_67465492_plus
TCGCGCCCATAACTCTTGGGAGGGCAGGGATGAGGCACTGAGCACGGCCTGGAAGCCCACGGGAAGCAGGGACCCCTCTGTCGAGGGCTACACCTACTGCTCTCAGCATCAAGCCTGCAGCCAGGTACTGGCACCAACTCCCAGTGCCTGGCAGACTGAGGGTCCGCCTT
>136_HSD11B2_NM_000196.3_hg19_chr16:67465638_67465778_minus
TCGCGCCCATAACTCCTCCCTTCTCAAGGCCTCCGAAGTCCCCTGAGACTGCTCTCTTGGGGAAGGGAATGGCATAAACTCTCAAACTCCAGGAGGTTCCCTCTTCTCAGCCACCAGTCAGTTTCCTTCTCGAACCGGCCCACTCCCTGTCTCACCTGAGGGTCCGCCTT
>136_LCAT_NM_000229.1_hg19_chr16:67977520_67977660_plus
TCGCGCCCATAACTCTGGGGGCCAAGGAAGGAGTGGTGGGGCTTGGCCCAGAGTCTGGTGTGGCTGTGACTGACCACAGCTTGTGATGCCCCAGCCAAGACCTCAGGCACACCCCGTCCCCCACTCCGCCCCCCCTGGGTTAGACAACTGAGAGTCTGAGGGTCCGCCTT
>136_LCAT_NM_000229.1_hg19_chr16:67978192_67978332_minus
TCGCGCCCATAACTCTGGCTCAGTCTACTATGGGCAGGGCCCCCCACCAAGCTGAGCCGAATGGAGACAGCTGAGCTGAGGCCTGACTTTTTCAATAAAACATTGTGTAGTTCTGGGCCTCCTGCTGCCCCGGCTCTGTTTCCCCTGGCGCCAAGCTGAGGGTCCGCCTT
>136_LOC100131303_NM_001282442.1_hg19_chr16:68049662_68049802_plus
TCGCGCCCATAACTCCGGTCAGTCATTCTCTCTCAGCCAACCAAACAGATTGGTATCTTACAGAGAAATGGTAGGGAGGCTTCTCTAGGACGCAGGTGTGTAGTCACGCTGCCATGGAAACTTTGGAAGCTTGTGAGGTCATCACTACCCTGTGACTGAGGGTCCGCCTT
>136_LOC100131303_NM_001282442.1_hg19_chr16:68049974_68050114_minus
TCGCGCCCATAACTCCCTTTGTCCATCCCAATCTCTGCCTCTCCTGCTGTTGATTGCTTAGCACCAGTGCGTGGCTACCTATCTATCTCTTAGATTAATCTTGCCTCTCCAGCTCATATCAGAATTTAGGTTTCTCTTGCCCTCCTGTGGTCACTCTGAGGGTCCGCCTT
>136_LOC100505942_NR_104656.1_hg19_chr16:67561575_67561715_plus
TCGCGCCCATAACTCGTCCTTGTCGGGGAACGGAGCTTTTCCCTGGAAATGGAGGTTGGCGCAAGGTTCCTGCAACAGCCGGGCCTGGGCTCTCTGCAGAACTGGTTTGGGCAAGGGGCTGCTCACCAGGGCTAGAGGTCGGATTCAGTCCAGATCTGAGGGTCCGCCTT
>136_LOC100505942_NR_104656.1_hg19_chr16:67562220_67562360_minus
TCGCGCCCATAACTCCAGGGCTGTTGTGAAGGCCTTGGGGAGTCCAGAAGCCGCCTGGCACCTTCTGGGTCCAGACGCTGCCCTTCAGCCCTGCCATTTCAGCCAGCCTCAGCGTCGCTGTAGAGGCAGGCCGCCCTTTCTGCCACTGTCTGGCTCTGAGGGTCCGCCTT
>136_MIR6773_NR_106831.1_hg19_chr16:68269299_68269439_plus
TCGCGCCCATAACTCCCTTCGGTAGGAGTAGGTTCCTGCAATGGTTGAAAAGTAAGGAGCCCAGGGGAATGGCTGGCACGCGCGGATGAAAGGGGCACGCACACGCGAGAGTCGCTCAAAGTTTCAAACAAGAGCCCAGTCCTGCCGCCTGGACCCTGAGGGTCCGCCTT
>136_NFATC3_NM_004555.3_hg19_chr16:68117399_68117539_plus
TCGCGCCCATAACTCACGAAAACGGTTCTTTAGGCAGTGTCACTTCCTCTCCACTGCCAGCCACCCAATTTAGGCGGCTCCATCCCTCCCGCTTTCATGGATATGCAGCAGGATGCAGAGAGCACAGAGCTGTGATTGGCACGAGCTCACAACGGCTGAGGGTCCGCCTT
>136_NFATC3_NM_004555.3_hg19_chr16:68118217_68118357_minus
TCGCGCCCATAACTCCTCCCGAGCAAGCTAGCCTTCCCGAGATGGCCCAAGACGCCTCCTCCTGGGGTCTGGGGTGAAGGCCGTCCTTGGGGACTGGGAGCCTGGCTTGTTTACCTAAGGCTCCGCTGAGGCGCAAGGTGGACAGGGACGTGAGACTGAGGGTCCGCCTT
>136_NRN1L_NM_198443.1_hg19_chr16:67918559_67918699_plus
TCGCGCCCATAACTCTCCCTTCTCCCTCCTTCTATGGAGTGAGGGTCCAGGGGCCTGCCCAGCACCAGCCTGTGCTCCTGCGAATTTCTGCTCTCTGAGGTCTCCTCGCTCCTTTTCCCATCTGGGTGTTGGAGGCGGAGCCGCCGGCTGGGTTCCTGAGGGTCCGCCTT
>136_NRN1L_NM_198443.1_hg19_chr16:67919002_67919142_minus
TCGCGCCCATAACTCCTACGACTGGTCTATAAGTCCTGCCATTGGCATGTCTCCCTTTATCATAAGAGGGGATGCAAATTTTGGAGTCCTTCTCCCATAACTGGGGCTGTTTGTGCCTCTCACTTTCTGTCCTGAAGTCACCAGCACACCTTCCTCTGAGGGTCCGCCTT
>136_NUTF2_NM_001322039.1_hg19_chr16:67879943_67880083_plus
TCGCGCCCATAACTCTCTTTGCCAAGCACAGGTCTGACCTAGAGACTGGCCTTACCACAAATGTTTGTGTTACCAAGAAAACAAATGGGCGTTGAAAGGAAAGGGCAATGGGTAGGAAGAGAACTATTTACAATCTGGTCACTTAAATCACAGCGCTGAGGGTCCGCCTT
>136_PLA2G15_NM_012320.3_hg19_chr16:68278327_68278467_plus
TCGCGCCCATAACTCAAGACCTCTATTTCCCAAATACTCTCGTCCCTCTATCCCACAGTGACCTATGGTGCTGGCATATAACCAGCTGTCAGGTCTTTGCCCACTCTGTTCGCCCCTGCTTCCTGGCGCAGGGAGTCCATGTCCTCTCTGGTTCCCTGAGGGTCCGCCTT
>136_PLA2G15_NM_012320.3_hg19_chr16:68278792_68278932_minus
TCGCGCCCATAACTCTGGAACGGACAAGACCGGGAGAGGATAAGGGGTGCAGCGCTGGCCGCTGCTGAGCGACCCCGGTTAAAGCAAGAAGAGAGGAAGTGAGTCCCGGACAGTTCTTGGGCCTCAGGTGACCAGGAGCTGACCAGGACCTTTGTCTGAGGGTCCGCCTT
>136_PSMB10_NM_002801.3_hg19_chr16:67970144_67970284_plus
TCGCGCCCATAACTCTTCTCGCAGCTCTTGTCCGCCACGACCGAATCGTTAGTGGCTCGCGTATCGGCGCCCAGAATGACCCCGTCCTGAGGAGAGGGAGGGACCGCAGCTTCAGTGCCTGCTCGATACTCTCGGCTCCCCTCCAGCTCCCCGTCCTGAGGGTCCGCCTT
>136_RANBP10_NM_001320239.1_hg19_chr16:67840493_67840633_plus
TCGCGCCCATAACTCCGCCCCGCTCAGCCAATGGCCCGTGAGCCTCCCTGGGCCGCAGGGAAACCGAGTCCGAGTCCGGCACCCCTCTTTGGACACTGACACGCCTTACCACATTTCGAACTCCATACCCCACAATGCAGAGCTCTCGAGAGGCGCTGAGGGTCCGCCTT
>136_RANBP10_NM_001320239.1_hg19_chr16:67841026_67841166_minus
TCGCGCCCATAACTCAAGTGCCATTTCCCTCTCTAGAAGTACTCAAACCCTCATCTCTGCCCTCATCCCTGCCAGCGCCTACCTCGACGCGGACGAGAAGCTGTGGTACCGCGACTGCTGGCAGGCCATGACCCACGGGCAGGCGGGCAATCAGCCTGAGGGTCCGCCTT
>136_SLC12A4_NM_001145961.1_hg19_chr16:68001922_68002062_plus
TCGCGCCCATAACTCGTCTCAAAGGCAAAGACGCTGAATCTCAAATGAGGAACCGAGGCGAGAAAAGGATGTGGGATTCACCGAAGTTGAAGGGCCGGGAAGGGCCTGAGATGGGGTCTCGGCCCTGTCCCCAAGCCGGGCGGCCCGGCCGGCTGCTGAGGGTCCGCCTT
>136_SLC12A4_NM_001145961.1_hg19_chr16:68003741_68003881_minus
TCGCGCCCATAACTCAGGAATTTGATAAGTGAGGGTAGGGACAGAGGCTAGGTAGATGTCCCCCAGAGTGAACAGTGGGTGATGCCCAGAAACTATAGGTCTCAGGTGAGAGAGAGAGATTTGAAGGGCTGAGGCTGCGAGGTGGGTGGCGAGGGCTGAGGGTCCGCCTT
>136_SLC12A4_NM_001145963.1_hg19_chr16:67998171_67998311_plus
TCGCGCCCATAACTCCCGCCGCTTGCCCCAGGCAAACCTCCGCCTACAGCCCTAGGCTGATGAGCCAGTGCCCCAGCTCTGAGAAATCTCGCCAAAAGGAGTGAAATGCTCCTTTTCAATAAGCCTGCCTCAACTCCCAAAGCTCGACTGTTTTTCTGAGGGTCCGCCTT
>136_SLC12A4_NM_001145963.1_hg19_chr16:67998957_67999097_minus
TCGCGCCCATAACTCCTGAACAAGCATGGAGGGTACAGCAGATATCATAGAGTGTCCGACATGACCCCGCCTGGCTTTAACATGACACGGTGGACTGTCTTGACCTCTGGCTGCCTTTGTCCACTGTGCCATTGGCATTGACCTATGTGAATGTGCTGAGGGTCCGCCTT
>136_SLC7A6OS_NM_032178.2_hg19_chr16:68344577_68344717_plus
TCGCGCCCATAACTCGGGTTTCGTACCGGCTGCACCCGAAGATGCCCTCCACACCAGCTGCACCACGCCCAATACCTGGGAGCACACAGTGGCCACCAAGTGGAAGACATTATTCTCCGCCGCTCTCTCCAAACCCTCCGACGTCTTCTGTGCCGCTGAGGGTCCGCCTT
>136_SLC7A6OS_NM_032178.2_hg19_chr16:68345566_68345706_minus
TCGCGCCCATAACTCTACAAGACAGACCGGGATAAAAGTTGGGGAAGAGTTTTTACAGGTCAGGAATCCTTACCCCAACTTTCCCAAGAAAAGGCCCTAAGGTAGAAAGAACTAGGTTGCATAAGCAAAATGTGCCAAAAGCCTGAGCGACCGAACTGAGGGTCCGCCTT
>136_SLC7A6_NM_001076785.2_hg19_chr16:68297216_68297356_plus
TCGCGCCCATAACTCCAAATATATACGTCCACTCACTGACACTTAGGGGAGGGGTTCCAAGCAGAGGGCAGGAGGGCAGCACCAGCGAGGATTCCTCAAGTATTGTCATCCCAGGCCTGCAGAGAGGAGAATGGAAGGGTTTTAGGCAGGGGAGACTGAGGGTCCGCCTT
>136_SLC7A6_NM_001076785.2_hg19_chr16:68297906_68298046_minus
TCGCGCCCATAACTCCAAACGGCCTCCGCCGCCGGGCCACTGCCACTCGCAGTCTAGGAACCCCAGGAAGACACACACTCTGGGGACTTGTCCAAACACACGCACAGCTCAGACTCGTAGCCCTTGAGGCCCCCGCACCCACAAAGAAACTGCAGCTGAGGGTCCGCCTT
>136_SMPD3_NM_018667.3_hg19_chr16:68481824_68481964_plus
TCGCGCCCATAACTCTCATCCATCACCACCAGACTCCTTTGTAACCTCGAGCAGCCGAAGTGTTGCGGGGAGGGGTCCCCCTGCCTCGAGTCCCTTCATCCCACAACACCTCATCCTCCCGTCCTGAGTAATCCGAGCAGCCCCGTCGCCAGGCACTGAGGGTCCGCCTT
>136_SMPD3_NM_018667.3_hg19_chr16:68482111_68482251_minus
TCGCGCCCATAACTCCCAGCCATCCTCGGCTGGTCGTCTTTGCTATGGAAACGGTCCTCCCGCCCTGCTCCGCGCCTCCGTGTCTTCAGTGCACTCTGGGAAATGCAGTCCCGCTCTGTTTGCCTACCCGCGGCGTGAGCCCACTCCGCGTCCTTCTGAGGGTCCGCCTT
>136_THAP11_NM_020457.2_hg19_chr16:67876827_67876967_plus
TCGCGCCCATAACTCAGCAGCAGCAGCAGCAGCAGCAGCAGTCCTCACCCTCTGCCTCCACTGCCCAGACTGCCCAGCTGCAGCCGAACCTGGTATCTGCTTCCGCGGCCGTGCTTCTCACCCTTCAGGCCACTGTAGACAGCAGTCAGGCTCCGCTGAGGGTCCGCCTT
>136_THAP11_NM_020457.2_hg19_chr16:67875364_67875504_minus
TCGCGCCCATAACTCTGAATGCACGCGAATGGATGTCTACTCACAAATAGTAATCGCTCCAAAGGAATTAACAGGAGAGCAGAGAAATGGGGGGGAGGTGGTGGGGGCCAGGAATAAAAAAACGAACGAAAGCTTGGGTAGGGAGAAGTAGCCAACTGAGGGTCCGCCTT
>137_DPYD-AS1_NR_046590.1_hg19_chr1:97560923_97561063_plus
TCGCGCCCATAACTCAATGCAAATATTGAGGTCTTGGAACAACTGTCTATTTGGAAAAAAATAAAGTTATAACTGTACATGATACTTTAGAGCCAAACAAATTTTAGAGAAATTGAAGTAAAATACAAATATTAAAATCCTAAAACAACTAGATGCTGAGGGTCCGCCTT
>137_DPYD-AS1_NR_046590.1_hg19_chr1:97561626_97561766_minus
TCGCGCCCATAACTCATTAATCAAAAAAAAATCAAAGTCAGAATTAAACCAAAGAATTGTGAAGTCTTGGATGTAGATAAAGATTTCTGAAGTATCAAAGAGGAATAAGGCATCTTATTAAAAATAGTGCAAGTTTATGTTCCTCTCCTAAGTTGCTGAGGGTCCGCCTT
>138_INPP4B_NM_003866.2_hg19_chr4:143768161_143768301_plus
TCGCGCCCATAACTCCCAGGCGGGTAATTACCTCTCCCGGAGGCGGAGTGGGGGGCGGCAGCAGCAGCAGACACTTTTAGCCTGACTTTCCTGCGTTCGCTTGCGAGCGTGTGAGCGTGTGCGCGCCCAGGAGGAGCTGTAACCTGCTATTTATACTGAGGGTCCGCCTT
>138_INPP4B_NM_003866.2_hg19_chr4:143769117_143769257_minus
TCGCGCCCATAACTCCACATCTTGACAGGGATTATTTGTTCCTCACTCTCCTATCTCTCTGCATTCAGCTCACTTGGGGTAGAGGCTGAGCATAGGAGAAAAAGCTTGAAGAGAAGCAAAAGGAAGGGCTTCGGGGGCGCCAAGCAGTTTCTGGCCTGAGGGTCCGCCTT
>138_LOC105377623_NR_136203.1_hg19_chr4:144106615_144106755_plus
TCGCGCCCATAACTCCTGGAGGGCCTTGTGAGTTCCTCGCATCCCCTGCCCCTCAAGCGGGTGATTGTGCGGAAGGTGGTGGAATCGGCGGAGCACTGGCTAGACGAGGCGCAGTGCGAGGCCATGTTTGACCTGACGACCCGGCTCATCCTGGACTGAGGGTCCGCCTT
>138_LOC105377623_NR_136203.1_hg19_chr4:144106826_144106966_minus
TCGCGCCCATAACTCCAGCACCGACGGACAGCTCATAATCAGCTTCAGGCCGTTGTGAATGTAGTCCAGGATGGCTACATCCTTCCTGTCCAGAGAGTGGTAGCCCTGATGAAGGAGGCCCAACACGAAGGTCTTGTTGAAGAAGGACTCGAACTCTGAGGGTCCGCCTT
>139_CALB2_NM_001740.4_hg19_chr16:71391833_71391973_plus
TCGCGCCCATAACTCTAGTTCTGCCACCCCCTGGCCAAATGTCTAAAAGCCCCCCAGAGCATGGCCAGCGTGAGGCAGGTACCAGGGGTGGAGGGAGGCTCCGAGGGGACGGATATACGAAGACCCAAACAGACAGTGGAAGCCCCCCACCCCCACTGAGGGTCCGCCTT
>139_CALB2_NM_001740.4_hg19_chr16:71392704_71392844_minus
TCGCGCCCATAACTCCCCTAATTTATCCCAGCCTCCAGCAGGGTAAGGGGGCTAACCTAGCATTCAACAAAAGGGGAAGAGGAGGAAAGAAATGAGTGGTCTTCTGAGACCTGTGGCTGGAGCAGCTGAAGGCAGGGGAGGTGGGGGAGATGGCACTGAGGGTCCGCCTT
>139_CHST4_NM_005769.2_hg19_chr16:71560396_71560536_plus
TCGCGCCCATAACTCAGGTAAGAAGAGAATTTCTGTGTACGACTCCAATGCAGAGCCATTACCCAGAGCTGCTGGAGCAAGAGTATCAGATAACCTCTGGCAGCTAAGCTAGAGATTACAGTGGCGAAGGCGGTTTGCGCAGAGGGGATAAATCACTGAGGGTCCGCCTT
>139_CHST4_NM_005769.2_hg19_chr16:71559076_71559216_minus
TCGCGCCCATAACTCTTTGCCGATTTCCATCAGCTAAGTCCGCTAAGCACAAATGACAAGAACCTGTGGTGCTTGCCTTGACTTGATTTCAATTGTGTGGCTCTTCCTCCCTTCCTGTTTCTCTCTGGCAGAGAGAAGAGAAATTTCTCTTCCTCCTGAGGGTCCGCCTT
>139_CMTR2_NM_001099642.1_hg19_chr16:71322763_71322903_plus
TCGCGCCCATAACTCTCATCAACAGTTTTTACCTCACAGCTGACACTTATAAAGGAGTTCCAAGTGCTTCCGCCAACTCCTCCTACCAGCAACTGTGAAAACAACGGCCAGTGAGTATCCAGGGCTGACTTTGGGCCGGGCACCCCATATCTCATCTGAGGGTCCGCCTT
>139_LOC105371335_NR_135172.1_hg19_chr16:71547691_71547831_plus
TCGCGCCCATAACTCACATGCCATGGCAACAGGAAATAAGCCATTCAGGGCTCATCCGGAATCCAGGAAGTGTTTGGATATTGGAAAAACAAAAACAAAAAAAAACCTTTGTTCTGTAAGACAGTATAGAAAGTTGGGAGAAAGGTCTACTCCAGCTGAGGGTCCGCCTT
>139_LOC105371335_NR_135172.1_hg19_chr16:71547282_71547422_minus
TCGCGCCCATAACTCATTTTACAGGGTGGATTCAGAAGTAGAAAGCATGTCATAGGTCACTGGACTGTGAAGAAGGAGGTGCAGTTTAGAATGGAGACTGTCTTTGGGAACTTCAGGTTTTGGTTTTTTTTTCCGCCTTCAGATATCTGAATCATCTGAGGGTCCGCCTT
>139_TAT-AS1_NR_103852.1_hg19_chr16:71599366_71599506_plus
TCGCGCCCATAACTCTTTACACGCATTCTTCGTGTTATCTGAAGACACTCTGACGCCACCACCCAAAGCAACTGGCAGTTGACTCTTGGCAATTTTAAGCTTGTGTGGAAAGCAGCCGCCGCCCGGTAGCTCCTTTTTATCTAGAGACACTCAGGCTGAGGGTCCGCCTT
>139_TAT-AS1_NR_103852.1_hg19_chr16:71599814_71599954_minus
TCGCGCCCATAACTCTCTAACCAGAAATAAACAGGAAGACTCAGTGATTTACAAAAGACATTTTAGTTTTACACGTACAGAAAATTCTACCCAGCATTACAGAATTCTTAGACTTCTTAAATTCCTGATTTTCCTTGGTATTTACATTTTGATAACTGAGGGTCCGCCTT
>139_TAT_NM_000353.2_hg19_chr16:71608438_71608578_plus
TCGCGCCCATAACTCAGCTTGGGCTTGAGATTTTTACCTTCCAAGTAAAGGAGAAAGCAGCCTCCAAGAAGCCAACCCCGAAAGCTCCCTTAGCTCTTCTTTGACAGGTTACAGGGGCAATGAACTCAGATGCAAATCCTAACTCCTGAAATAGTCTGAGGGTCCGCCTT
>139_TAT_NM_000353.2_hg19_chr16:71610745_71610885_minus
TCGCGCCCATAACTCAGGCAGTGGTGACTGATTGAGCTGTTAATTTTTTTCTTTTTGGTGTATTGATTTCTTTTTCCAGCTAGGGCTGTAACATGCTTATGGGATAAGGTTTTACTTTTACTAACAATGATATTTACATGGAACTTCTAACAAGACTGAGGGTCCGCCTT
>139_ZNF19_NM_006961.3_hg19_chr16:71523436_71523576_plus
TCGCGCCCATAACTCGCTTCTGCCCGGGAGCAGTTGATTGTCAGGAAGGAATTCGTGATAAAACCGCCATCACCACAGGCCTAGATGGTGGCCGGTGTTTCCTGGTTGCTTACTGGTCTTTCTGAGTTCTGGTTCACTCGCAGTGAATCAACTTCCTGAGGGTCCGCCTT
>139_ZNF19_NM_006961.3_hg19_chr16:71523778_71523918_minus
TCGCGCCCATAACTCACAAACGTTTTGACAGTCCAGCAAAATCCTGGCCAGAGTTCTCTTTTGTGGACCCAGAAAGCCACAGGCACTAACACTTTAGAGCTATCTCTCTTAGCCCATATGCCCTGCGCTTTTGGCATTTTCTTTATCATTTAGAGCTGAGGGTCCGCCTT
>140_LINC00461_NR_015436.1_hg19_chr5:87980376_87980516_plus
TCGCGCCCATAACTCATTATTTGAATAGCCCAGGTAAGGGTGCCCATCTCTCGGCTATGGGCGGGGGCTGGACCCTGACAGGTACGGACTCCGCGGGACCCCAGTGTGCTTACCTCGAGCGAGGCCCTGGCAAATGGTGGCCCAGAAGCATCAAGCTGAGGGTCCGCCTT
>140_LINC00461_NR_015436.1_hg19_chr5:87980064_87980204_minus
TCGCGCCCATAACTCTCCCTTCCTAAGTCGCGCGTTCGACAGCTCCCTCCTTTACACACCCGCGTGCAAATGAGCCGCTGCTCTGTCATGAAGTGAGAATGTGAGCCTCTTTCAAACCCTAGAAAAGGAAAGTTTGGTAAGGCGGGGGCTGCGCACTGAGGGTCCGCCTT
>140_LINC00461_NR_024383.1_hg19_chr5:87974058_87974198_plus
TCGCGCCCATAACTCTCTCTGTAATCTCCTTTTCTGTTTCTAATCTCCCTTATTGGCGCATGGTAGTAACCCAAAGCGTGTGAACCGTCACCGTCGCTGCCGTGTGCGCGCTGTGGCTTACCCCGAGGGCCGGTGGCTCGGTGACTCGCTGGCTACTGAGGGTCCGCCTT
>140_LINC00461_NR_024383.1_hg19_chr5:87975658_87975798_minus
TCGCGCCCATAACTCGCAGTCCCCTCCCCAGGCCCAGGAAGGAGCCAGTATTTGGAATGTGGTTGTCTTTCCCAAAAGCGTTGCTTGCCAAATATTATTTCCTCTTGGAAAACCTAGCAGTTAGCGAATCTTTGGAATCTGCATTGAAATGCTAGCTGAGGGTCCGCCTT
>140_LINC00461_NR_024384.1_hg19_chr5:87968861_87969001_plus
TCGCGCCCATAACTCCAAAGTCACAGCACGGCCGCAGCACACAAACAGGCTTCTTTCGGCGTCTCCAAAAAAAAAAAAAAAAATGTTTTTCTCATCATTCCTCTCCCCTGCTCAACACATTTAAAACTGCCGCTCAATTCCACATGGTGATTCTTCTGAGGGTCCGCCTT
>140_LINC00461_NR_024384.1_hg19_chr5:87970503_87970643_minus
TCGCGCCCATAACTCTACGAGCAGGCAAGAAAGGGGCGCCGGTGGCTGTGGTGGCGACTTCTCCGCTCTGCCCTCGGCCGCCAAGTGTGCCGTTTCATCGTTCCACCTCGCAGCCCCAGCTTTGTTTTCCTGACATGTTCGTGGCCATTGGGCCCCTGAGGGTCCGCCTT
>140_LOC102546226_NR_105021.1_hg19_chr5:87735282_87735422_plus
TCGCGCCCATAACTCTCAATAGCTAATGGGAAGCATTAAGCTAATCCCTTATCTTGCCACCCAACTTTGTCAGATTTTGGAAAAATAGTGCTTCAAATTATTTTTCCAATGAATAGACTCGTGTCTTATGTTTGGGCATTTAATTAGGCCCAAGGCTGAGGGTCCGCCTT
>140_LOC102546226_NR_105021.1_hg19_chr5:87735622_87735762_minus
TCGCGCCCATAACTCAAAGAGTTAATAAAACCTCCTAGCTATAGAAGGTCATTACAAAACTAAATGCAGCAATTCAAAGCGGAAAATAGAATGAATGCCAAGGAGATGTTTAACGAAGTAACAGTCTAGATGTATTCTTTGAAGAACATTTGCAGCTGAGGGTCCGCCTT
>140_MEF2C-AS1_NR_109940.1_hg19_chr5:88184623_88184763_plus
TCGCGCCCATAACTCAGTAATTTGCTTGCAAGTGTGTGGCTGATTCAAAAATAACCACATGCATGAATAAATTTAATGCGACTTTACCTTTACTTACAAAATTGTTAAATGTTGTTCATCAGAACATTGATTCTATCCCATTTCTTGAAATATCACTGAGGGTCCGCCTT
>140_MEF2C-AS1_NR_109940.1_hg19_chr5:88184994_88185134_minus
TCGCGCCCATAACTCGGCAATAATTGGATGGCGTTGCAGCTGTTGCGCCTCTGCTGAACGCCCAGCCAGAGCGGATTCACTTTTCACACAAATCAACCGGAGGGATTGTTGCTGCCTGCAATCAATAACTCAGCGGAGTGAGTTGCTCAAACTAGCTGAGGGTCCGCCTT
>140_MEF2C-AS1_NR_136219.1_hg19_chr5:88178789_88178929_plus
TCGCGCCCATAACTCAGATTAGTCCTTGGGATATTTTCCTTTCTTAAGAGAGAGAGAGAGAGAAAAAAAAAATAACAACAATAATCTTTACTTCGTCCAGCGTTGAAGTGCTTCTCCACCTGATTCAAACATGCAGCCACGGCGACCCACACAGACTGAGGGTCCGCCTT
>140_MEF2C-AS1_NR_136219.1_hg19_chr5:88179852_88179992_minus
TCGCGCCCATAACTCCTCGCAGCGTCCCCGGAGAGCAAGCGAGCGCGCCGCAGCGGGAGACTAGGTTCTCTCCGAGCGTCCTCCGCAGAGGCGCCGCGAGAGGAGCAGGGAGCCGCAGCTCGCCGTGTTGTCTTCATTTCGTGCAATAAAGAATTCTGAGGGTCCGCCTT
>140_MEF2C_NM_001193347.1_hg19_chr5:88199949_88200089_plus
TCGCGCCCATAACTCTCTCTGCACAAGTGTCTGGCAGGCCGAGGTGCACCTGTTTCTGTCACTCTGGAGTAAATTTAGCTGTAAAGGTATCACTGACAACCAGACCTTTGTCAGTGCTGGCAAAAGAACACAGAATTGCTTCCCTCCCCTCCCCCCTGAGGGTCCGCCTT
>140_MEF2C_NM_001193347.1_hg19_chr5:88200983_88201123_minus
TCGCGCCCATAACTCTGAATAACAGAAGTACACAGTGAGAGAGGTACTTACATGGTTTCCTTGGATACTGGATGATGCCATTCAGGTCTATGTTTTTATCTGAAAGTGGTGCCCTGTGGAGAAACGAGGCTTGGTGAGTGGCTGTTTATACATAGCTGAGGGTCCGCCTT
>140_MEF2C_NM_001193349.1_hg19_chr5:88118678_88118818_plus
TCGCGCCCATAACTCCATATGAGATGGTTGGGACCCAGCAGTACTATAATTTCTCCCAGGACCATTATTTGATATTTAACGTTATACAAACTACCCAGCTGTCCTTACATAGCCTAACTAAATCCACTCTCCCCTAGTGTGAAGAAAAATAGAGTCTGAGGGTCCGCCTT
>140_MEF2C_NM_001193349.1_hg19_chr5:88119773_88119913_minus
TCGCGCCCATAACTCTGCTCCTGTCTGTGATATACCATATATTTTTAACAAAAAAGTTATTTTTATTCATTTTATTGCTTTAGCTCCATATAGTTTATTTCCTTGATAAAATTAGAATATGATAGTTCTTATGAAACTGACTTGCTGTTAGAGTGCTGAGGGTCCGCCTT
>140_MIR9-2_NR_030741.1_hg19_chr5:87962009_87962149_plus
TCGCGCCCATAACTCTCGTCTCCATCATGTCTTTCTGCTTCAGTAGCTTCCTCAAGGAAACCCTCTTGGAACAGAGAAGCATCTGTCCTTGTATTTTGAATAGAAGAATAAAAATCAGCCCTTGCTTTTTTTTTTTTTTTTTTCATTTTGCCTGCCTGAGGGTCCGCCTT
>140_MIR9-2_NR_030741.1_hg19_chr5:87962525_87962665_minus
TCGCGCCCATAACTCGCCGGGGAGCGTGTGAGAATGAAAGACTACAGCCGAGAGACAGTAAAAACCAGAAAGGTCAGGAATACTTATTGAATCTAACTTTGTTTTTGTTTTGTTTTTTTCCTTATGATTAAAGGTGGGATGAGAGAAAATTAAATCTGAGGGTCCGCCTT
>140_TMEM161B-AS1_NR_105020.1_hg19_chr5:87687910_87688050_plus
TCGCGCCCATAACTCATTCGAAGCAAAAGCATGCAGTTCAAAAGCTAAACCTCCCATTGGAGAACAGAAAATTTAATGAGCTTTTAATGGAATGCAATGCTCAGAGTAGTAAATTATTTGTTAGTTGACGATGCAATCAGCATGCTGATTAAGGTCTGAGGGTCCGCCTT
>140_TMEM161B-AS1_NR_105020.1_hg19_chr5:87688195_87688335_minus
TCGCGCCCATAACTCTAGATATTTCTTTCTAGAGAGAGGTAGAGGGATTGTTGTTAGGCCTGCTAAGGCCCACTGTTTCTTTAAACAGAGTCCATAATACCCTAGGCGAACATTGTGGATTTAAAATGCTTTTAAATATTTATCACTAGTATTTTCTGAGGGTCCGCCTT
>140_TMEM161B_NM_153354.4_hg19_chr5:87564240_87564380_plus
TCGCGCCCATAACTCACCTGGCGCCACAGGCCATACACAGTAAATGGGCCATGAACAGGCAGGCTACCCAGTCCATACTCCCTGACAGATACGCCCCTGCCTCCGGCCCGCTAGTCTCCCAGACAGGTAGGCGTAATGCTGCTTCCTCAGGGGCTCTGAGGGTCCGCCTT
>140_TMEM161B_NM_153354.4_hg19_chr5:87564693_87564833_minus
TCGCGCCCATAACTCCTGCGCCTCCTCCGCTCTCTCAAGGTCAGCACCGCCCCCAGCCCACAACCTGGCACCCACGGAAGTTGCTTTAGAGGACGTCCTGCGTATCTTCACCTCTGCGTGGCGTGGGGTCGACGGCGCTCTGGAGAAGGGAGGAACTGAGGGTCCGCCTT
>141_CCDC175_NM_001164399.1_hg19_chr14:60043613_60043753_plus
TCGCGCCCATAACTCCCTGGTTCTCTAATTTTATCCACGATAATTAAGCAGTCTGGGAAGAATGACTCTCTCTTTAGCTAATTTTTCCCCTTTCAATTTCCATTGCGTTAGTTCAGGCCTGTATCTTTTTTGTGGGCCACTGGAATCATAATAATCTGAGGGTCCGCCTT
>141_CCDC175_NM_001164399.1_hg19_chr14:60045243_60045383_minus
TCGCGCCCATAACTCCAAATGATGCGATATGTAAGAAGAGTCTTCTGGTGACAGCTTAAGGGTTGCCTTGAAGTAGTCCAGTCTAGATATTTCCAGAAGAGAGAAGTATATCACAAGGAATTTGTTACAAGGGGTATAGAAGCCAAAGGGTAAGACTGAGGGTCCGCCTT
>141_DAAM1_NM_001270520.1_hg19_chr14:59654155_59654295_plus
TCGCGCCCATAACTCATTATATGGAATTGAGACACATCAAATGCCATTAAAATTTACATTTACAACTCGAGTAACTAAATGCATTGATTCTTTTCATATTAAAAGACACTTGGTATTCACTGAATAATGAAAAATGCCACGGAAAAAATTATGTACTGAGGGTCCGCCTT
>141_DAAM1_NM_001270520.1_hg19_chr14:59654884_59655024_minus
TCGCGCCCATAACTCGGAGAGGTCCGGGGCTCGCGTGGTCCGGCCAGGCTCGCTCTAACTGGTCTTTCTTGGTCCCTGCTGGGAAGGGACGATTAAGACTTTTCTGCCTTCCCCAGGCGTAGCAGCTAATTCAGAGGGCTTACTGTTTTCTGGGTCTGAGGGTCCGCCTT
>141_DAAM1_NM_014992.2_hg19_chr14:59730262_59730402_plus
TCGCGCCCATAACTCACCCAGAAATCACGTATCGGCTGCGAAATGATAGCAACTTTGCGCTTCAGACCATGGAACCAGCATTGCCCATGCCCCCTGTGGAGGAGCTGGATGTCATGTTCAGTGAACTGGTGGTGAGTCCCAGTTTTCTATCCTGGCTGAGGGTCCGCCTT
>141_DAAM1_NM_014992.2_hg19_chr14:59730692_59730832_minus
TCGCGCCCATAACTCAATGACAGGATGGAAAGTATGACTAATTTTTTAAAAATACGTTAATACTGTACATTCGGTGTGGGGGTAGGGGAGCATTAGGGAATCCCAATAGGTGTGAAGTAAATGAAGGAATTATTTAGCATAATGTATAGACTAAGCTGAGGGTCCGCCTT
>141_RTN1_NM_206852.2_hg19_chr14:60096879_60097019_plus
TCGCGCCCATAACTCCCAAAAGAACTCCCGGAGGAGGCGATTGATGCATTATTTAAAATACCAGCATTACAACAAGAAAACAAAGGGGTGGGGGTGGGGTTAAAAAAAAAAAGAAAAAAACAACAACCAAGCACCATCCATTTTGATTCTTGAAACTGAGGGTCCGCCTT
>141_RTN1_NM_206852.2_hg19_chr14:60098530_60098670_minus
TCGCGCCCATAACTCTGGGAAAGAACACCTCTGGCAACTGTAGAAGAATCGGGAAGGCTCCACTTCTCTATGAAAAAGACCCTGTAATGGATAAGGCCATGCCACAAGATGAAGTGGAAAGTTTGTTCCTGCTCCCTCTGAACTCTTCTGTATGCCTGAGGGTCCGCCTT
>142_LOC101928855_NR_110852.1_hg19_chr17:78778960_78779100_plus
TCGCGCCCATAACTCCAGATGAGCTCAGGACAGTCGGGGGAAGGTGGTGGCAATCTCTGTCAGAACCGTGGAGTGTTCGTTGAAGATACTTCCACAGCAGGAGAGCTCCACGCCCCATCCTGGAAGCTCACCCTCCTCCCCTCCCACCCTCTTTACTGAGGGTCCGCCTT
>142_LOC101928855_NR_110852.1_hg19_chr17:78779676_78779816_minus
TCGCGCCCATAACTCCTGTCCTTCCGTATTTAATGGTTCCCCTAGTACAGACTTCTGCTCATCTTTACTTGTGAAGTAAATGTAGGGTTGAACTCGGGAGGAAGTTTCCCTGACTTAACAGTAAGCAGAGTTAATATTACAGGAGATAATTCACCCTGAGGGTCCGCCTT
>142_RPTOR_NM_020761.2_hg19_chr17:78517569_78517709_plus
TCGCGCCCATAACTCGATTATAGGCGTGAGCCACGGTGCCCTGCCTACATTTGGTTTTATAGTCCACCTTACACAGTTCTCTATACATTGTAAATGAGCCAAATTTCCTGAATTGAAAAAGAGAGTCACACAAGAGGCTTGCCTCCACGCACAGACTGAGGGTCCGCCTT
>142_RPTOR_NM_020761.2_hg19_chr17:78517796_78517936_minus
TCGCGCCCATAACTCCCTGGGAGACAGAGCAAGACTCTTCAGATGAAGAAGGGTCTGAAGCAACAGAAGAAGAGTCTGGAGCAAGATTCGATGAAAAAAAATTTCATCTAATACAATTTTTTGTTTAATCTGTTTCGTTTTCTGAGCAGTTTATCCTGAGGGTCCGCCTT
>143_CACNG3_NM_006539.3_hg19_chr16:24265264_24265404_plus
TCGCGCCCATAACTCATTAGTAATTATTTCATCTTATTTACCTTTCTGAGAGTGGGGAGAGAAATTTTTGCTAACTGAATTAATCCCTCCCAAGAAATACCAACCTCACCTCCATGTTACATATGGCTTTCCCTTAAAAAAGAAAGGTAATAACACTGAGGGTCCGCCTT
>143_CACNG3_NM_006539.3_hg19_chr16:24266583_24266723_minus
TCGCGCCCATAACTCATGTATTCCTAAAAGATGGAAGAAGCTAAATATACATAGACTCTGTCATACACATATTAGGGACCTTGGGCAAAAGACTATAAGATTTTGGCCTTTGAATATGCCTTTTATACATTTTAACATATCTACATCGAAGGGGGCTGAGGGTCCGCCTT
>144_LOC105373156_NR_136577.1_hg19_chrX:6145771_6145911_plus
TCGCGCCCATAACTCGTTCCCTAGCCAAGCCAAGCCAGGTCTAATCAATCACGTGCGTTATTTCGTGCATCACCCAAGCCGTCATCTTATCCGAGGCCCGGAGATGAAGGAGGGAAAAAAAATCGCTTAAATGCGACCCCAACCAAGCCGGTTTTCTGAGGGTCCGCCTT
>144_LOC105373156_NR_136577.1_hg19_chrX:6146314_6146454_minus
TCGCGCCCATAACTCTTTATTTTTTCCTTTTATGATTATTAATATTATTTTTGGAAAATTTGGACAGGACTTTCTCCCATCTGTCTCGCTGCATTTCTTAGGTGTGGGTGGGAGTGTAGACCTTCATACGGTTTTTACATGCAACCTCTCCACAGCTGAGGGTCCGCCTT
>145_CNKSR2_NM_001168648.1_hg19_chrX:21391036_21391176_plus
TCGCGCCCATAACTCTGGATTGTGAAAGTAAGGTGTTGTATCTGTGTCCTCTGAATGTAGGCTTGTCTAGATAATTTTCTAAATGTCTTTCCAAAATTCTGCATATACTTCTAAGTTTGGATAGTTAGAAAAATAAAGAAGCCTAAATACAGGCCCTGAGGGTCCGCCTT
>145_CNKSR2_NM_001168648.1_hg19_chrX:21391638_21391778_minus
TCGCGCCCATAACTCCTGAGACAGGTTCTGCCCCAAGTACCATTTTAAAGGGCTCTGTTTCAGGTTTTGGGCCAACTCCTCTAAAGTACCTATTTTAGAGAAGTCATTTTGTGTTTGATATTCTTATATATTAATAAGAACCGAAGGGCAACAATCTGAGGGTCCGCCTT
>145_KLHL34_NM_153270.2_hg19_chrX:21676081_21676221_plus
TCGCGCCCATAACTCGCCCAGTGCCCCTCTCAGAGCAAATCCAGTCTGGAAACGGTTTTCGGAGGCCCCTAGTAACGGAGGGCGCGGAATTTGGAGGCTTCCCGGGAGTGTGGGGCTTGGTTTCCACGACTGCCGAGGCTTCCAGCGCGTTGCCCCTGAGGGTCCGCCTT
>145_KLHL34_NM_153270.2_hg19_chrX:21676805_21676945_minus
TCGCGCCCATAACTCAGAGCGTGGAAAATCGGGGAGAGAAATTGGAAGGAATGACTTTTTTTTTTTTTCCCCAAAGGAAGTGTACAATGAGTGGCAGAAAATCCAAGTCAACCACAGTTTCCTTGTTCATGCTGCAAAGGGATGGGTCGGGGCAGCTGAGGGTCCGCCTT
>145_SMPX_NM_014332.2_hg19_chrX:21776170_21776310_plus
TCGCGCCCATAACTCTCAATTCCGATGCTTTTCATGTGGCTGAAATAGCTCTGTGCCTCTCCCGGTATTGAGAACTGCTCCTGGCTCGGGGCTGGAGGGGAACTTAAACCGTTAAGGCTAAGTGTTAAAGAGAATTCCTGTCATAGCTCACAGTTCTGAGGGTCCGCCTT
>145_SMPX_NM_014332.2_hg19_chrX:21777294_21777434_minus
TCGCGCCCATAACTCTCAAAGGATGATGTCTAAACTGAATTTTAAAGATACAATTCTTTTGAACAACACCTAAACAGAAGTTAATGGTGAACCCCAATCTAAAATGAACCACAATTATCTGTTGACCTCCTAAACTCCCAGAAAGTTGGTTTTCCCTGAGGGTCCGCCTT
>146_LINC00269_NR_103715.1_hg19_chrX:68399209_68399349_plus
TCGCGCCCATAACTCTTTGTCCTGGACCAGTTGGCTGGGGTGTGCAGAGCTGGGCCTGGCAAGCAGGTCTGCCTGTTTTGTGCCTCCTTTTTTGCTTGCCACCACTCTTCAGAGAGGAGCAGCAGCTGTGGCCGCTCCTCGTGTTCCCATAGCAACTGAGGGTCCGCCTT
>146_LINC00269_NR_103715.1_hg19_chrX:68400253_68400393_minus
TCGCGCCCATAACTCACATATTGTTTTTTTTTTTTTTCTGTTCCTTCCATTAGGGTAAAAACTCATATTGGTCCCATCCTTGTGAGCTCTGGGCTCACTAGCTCATGCGTGGTCCAAAGCCAAACATTTAAGGGAACAAACATTTAAAGACTAAACTGAGGGTCCGCCTT
>146_PJA1_NM_001032396.2_hg19_chrX:68385262_68385402_plus
TCGCGCCCATAACTCATAGGACACAACACAGGTTCATATTCTGTTATTGCATTGCAGTTAAAAATATTGTAGTTACGCCTTTTGGATTTATACCATTTTACTGAATTCTGAAGTCTTTAAATTGCGCTTTATAATGGAACTCTAGTATTTACAGCCTGAGGGTCCGCCTT
>146_PJA1_NM_001032396.2_hg19_chrX:68385658_68385798_minus
TCGCGCCCATAACTCTCTTGGACAGAGAAGCTTGGTTTTGTGATTAGCAGCAACAAATTCAACATAAACAGCTTCAATTTGCTTTAACCATCAGGTTAAAAAAAATTTAAGCTTACTGCAACCCTAAATATGGTTTCACAGTTTTAATACTTTCGCTGAGGGTCCGCCTT
