# Supplementary material for: A modified protocol of Capture-C allows affordable and flexible high-resolution promoter interactome analysis
Source: Sci Rep. 2020 Sep 23;10:15491. doi: 10.1038/s41598-020-72496-4 (PMC7511934; doi:10.1038/s41598-020-72496-4)
Supplement: Supplementary file 3 — Supplementary Tables. [file 41598_2020_72496_MOESM3_ESM.xlsx]

## Sheet: Overview
A modified protocol of Capture-C allows affordable and flexible high-resolution promoter interactome analysis Arkadiy K. Golov*1,2, Dmitrii A. Abashkin1, Nikolay V. Kondratyev1, Sergey V. Razin2,3, Alexey A. Gavrilov2, Vera E. Golimbet1 1 Mental Health Research Center, Moscow, Russian Federation 2 Institute of Gene Biology, Russian Academy of Sciences, Moscow, Russian Federation 3 Faculty of Biol…
Overview of Supplementary Tables*
* all indicated genomic coordinates correspond to the hg19 reference assembly
Supplementary Table S1	Extended GWAS SZ 'LD regions' utilised in the study for promoter selection
Supplementary Table S2	Per bait coverage for promoter Capture-C and in situ Hi-C experiments
Supplementary Table S3	CHiCAGO-detected promoter–enhancer loops
Supplementary Table S4	CHiCAGO-detected promoter–CTCF loops

## Sheet: Table S1
Table S1. Extended GWAS SZ 'LD regions' utilised in the study for promoter selection
region_chr	region_start	region_end
chr1	2122396	2634220
chr1	8142591	8951288
chr1	30178942	30709412
chr1	43779352	44387257
chr1	66054166	66583877
chr1	73486561	74241651
chr1	95587685	96139947
chr1	97550232	98135249
chr1	98091151	98809093
chr1	149748922	150464166
chr1	173617251	174863056
chr1	176987532	177584782
chr1	190356774	191341298
chr1	200003611	200519903
chr1	238948958	239460058
chr1	243253763	243935760
chr2	22371295	23003225
chr2	57700103	58734172
chr2	72911550	73418593
chr2	73302541	74150900
chr2	144889726	145436749
chr2	146166873	146691828
chr2	185351419	186035791
chr2	197896380	199190251
chr2	199658377	200494409
chr2	200297936	201559547
chr2	225084069	225717840
chr2	233309311	234003741
chr3	2185849	2790632
chr3	10550702	11057667
chr3	16595143	17126476
chr3	16971016	18138256
chr3	36593148	37195794
chr3	52715712	53425017
chr3	53193353	53788107
chr3	60037844	60543004
chr3	63542667	64253983
chr3	71231191	71861630
chr3	135557608	136865268
chr3	161144233	161768228
chr3	180321623	181457851
chr4	23116445	23693426
chr4	102751648	103448082
chr4	143492566	144133013
chr4	170107791	170896003
chr4	176467617	177154037
chr5	44710922	45535752
chr5	49405641	50134022
chr5	60313906	61093706
chr5	87426692	88445380
chr5	88330997	88998452
chr5	137588121	138198140
chr5	151674994	153097217
chr6	72882744	73421881
chr6	83539797	84147565
chr6	84014201	84659255
chr6	92813528	93415206
chr6	114429176	114972063
chr6	128051980	128583682
chr6	143395034	143957354
chr7	1627501	2440100
chr7	24469605	25049227
chr7	86153262	87198073
chr7	104347668	105313372
chr7	109784377	110356697
chr7	110600438	111430544
chr7	131289273	131877162
chr7	136789669	137335250
chr8	3927790	4458761
chr8	9780697	10307705
chr8	18146404	18679406
chr8	25940835	26529173
chr8	27077840	27703762
chr8	34007316	34636259
chr8	37764428	38560910
chr8	60225925	61204059
chr8	88971914	89712854
chr8	111210026	111880275
chr8	143026677	143608316
chr9	84357757	85063653
chr9	100815114	101326627
chr10	18288668	19001891
chr10	104320117	105309896
chr11	24117338	24662992
chr11	29990469	30645895
chr11	46092941	47001495
chr11	57135855	57931828
chr11	65128027	65735218
chr11	113067744	113701229
chr11	124360010	124870147
chr11	130544252	131144131
chr11	132137459	132831442
chr11	133572132	134103008
chr11	134040031	134547345
chr12	2071867	2773772
chr12	23227600	23887351
chr12	39198518	39783484
chr12	57233523	57932956
chr12	91993185	92508265
chr12	103111111	103632325
chr12	110473244	110973245
chr12	123197927	124152361
chr13	79605296	80412555
chr14	29219372	29740300
chr14	29750404	30440316
chr14	33042742	33559495
chr14	59614361	60283892
chr14	72167325	72700533
chr14	99450079	99969219
chr14	103938919	104787680
chr15	40316758	40852256
chr15	47436080	47936081
chr15	61581679	62159712
chr15	70323649	70868956
chr15	78552585	79176726
chr15	82577937	85781795
chr15	82629929	85795609
chr15	91166549	91679042
chr16	7494179	7994180
chr16	9625512	10210879
chr16	13480866	14013942
chr16	23988064	24490725
chr16	29674421	30367253
chr16	58288661	58934945
chr16	63442642	63962719
chr16	67458896	68555708
chr16	70966587	71642062
chr17	1809960	2466258
chr17	17399171	18217397
chr17	18764830	19433427
chr17	78307050	78935626
chr18	52497688	54054156
chr18	77316534	77829812
chr19	11599735	12099736
chr19	19108331	19907632
chr19	30731638	31288995
chr19	49856207	50432697
chr20	20567744	21080612
chr20	37111503	37735986
chr22	39590129	40341818
chr22	41158753	41934093
chr22	42065789	42939370
chrX	5666532	6282733
chrX	20943265	21820266
chrX	68127125	68629036

## Sheet: Table S2
Table S2. Per bait coverage for promoter Capture-C and in situ Hi-C experiments
Bait description										Number of unique ligation products per bait
bait_chr	bait_start	bait_end	bait_ID	bait_name	number_of_probes	probe1_GC_content	probe2_GC_content	probe3_GC_content	probe4_GC_content	Rao_HIC084	Rao_HIC085	Rao_HIC086	Rao_HIC087	HeLa.1.1	HeLa.1.2	HeLa.2.1	HeLa.2.2
chr1	2138001	2142000	1070	FAAP20_NM_001146310.1.1:FAAP20_NM_001146310.1.2	2	54	64	NA	NA	48	742	1003	56	2065	3113	806	542
chr1	2282001	2286000	1141	LOC100129534_NR_024489.1.1:LOC100129534_NR_024489.1.2	2	52	55	NA	NA	87	1236	1885	110	1099	1971	839	641
chr1	2322001	2326000	1160	MORN1_NM_001301060.1.1:MORN1_NM_001301060.1.2	2	45	51	NA	NA	105	1315	2238	103	3781	6423	3852	2663
chr1	2396001	2398000	1196	PLCH2_NM_001303012.1.1	1	54	NA	NA	NA	49	442	770	36	1624	2741	967	720
chr1	2460001	2464000	1228	PANK4_NM_018216.2.1:PANK4_NM_018216.2.2	2	60	61	NA	NA	43	828	1245	80	3894	5327	1690	1222
chr1	2496001	2498000	1245	LOC100996583_NR_121638.1.1	1	58	NA	NA	NA	36	338	526	54	1383	1961	529	383
chr1	2562001	2566000	1278	MMEL1_NM_033467.3.1:MMEL1_NM_033467.3.2	2	47	61	NA	NA	42	671	1095	56	3538	4705	2874	2174
chr1	8482001	8486000	4237	RERE_NM_001042682.1.1:RERE_NM_001042682.1.2	2	42	36	NA	NA	54	1153	1813	90	2034	3048	6132	4585
chr1	8554001	8556000	4272	SNORD128_NR_132752.1.1:SNORD128_NR_132752.1.2	2	53	32	NA	NA	52	712	1433	92	68	87	2260	1766
chr1	8878001	8880000	4434	RERE_NM_001042681.1.1:RERE_NM_001042681.1.2	2	35	40	NA	NA	60	617	1471	138	1969	3455	5681	3687
chr1	8926001	8928000	4458	MIR6728_NR_106786.1.1:MIR6728_NR_106786.1.2	2	57	50	NA	NA	69	833	1248	101	1027	1690	715	512
chr1	8930001	8934000	4460	ENO1_NM_001201483.1.1:ENO1_NM_001201483.1.2	2	49	47	NA	NA	125	1718	2869	198	2140	3214	1385	890
chr1	8938001	8940000	4463	ENO1-AS1_NR_038351.1.1:ENO1-AS1_NR_038351.1.2	2	55	63	NA	NA	105	1270	2370	102	4043	7087	3000	2015
chr1	30508001	30510000	15248	LOC101929406_NR_110790.1.1	1	51	NA	NA	NA	24	395	573	34	1499	1946	1262	1032
chr1	43802001	43806000	21895	MPL_NM_005373.2.1:MPL_NM_005373.2.2	2	62	57	NA	NA	61	1276	2138	140	2016	2972	1041	715
chr1	43824001	43826000	21905	CDC20_NM_001255.2.1:CDC20_NM_001255.2.2	2	59	48	NA	NA	52	935	1393	50	4189	6228	2803	2052
chr1	43832001	43836000	21909	MIR6734_NR_106792.1.1:MIR6734_NR_106792.1.2	2	64	63	NA	NA	131	1442	2392	148	1380	1903	716	517
chr1	43854001	43856000	21919	MED8_NM_001001653.2.1	1	56	NA	NA	NA	64	1117	1665	97	1081	1734	572	432
chr1	43912001	43914000	21948	MIR6735_NR_106793.1.1:MIR6735_NR_106793.1.2	2	61	56	NA	NA	42	709	1141	48	1307	1886	665	524
chr1	43918001	43920000	21951	HYI_NM_031207.5.1:HYI_NM_031207.5.2	2	64	35	NA	NA	87	1382	2040	122	988	1888	2835	1799
chr1	43994001	43996000	21989	PTPRF_NM_002840.3.1:PTPRF_NM_002840.3.2	2	34	45	NA	NA	69	1187	2204	130	2675	3659	4640	3420
chr1	44116001	44118000	22050	KDM4A_NM_014663.2.1:KDM4A_NM_014663.2.2	2	54	53	NA	NA	62	518	963	60	1136	2840	1751	1009
chr1	44172001	44176000	22078	KDM4A-AS1_NR_033827.1.1:KDM4A-AS1_NR_033827.1.2	2	48	33	NA	NA	115	1289	2860	145	1774	3610	4427	2993
chr1	44192001	44194000	22087	LOC101929592_NR_125986.1.1:LOC101929592_NR_125986.1.2	2	40	38	NA	NA	73	797	1698	124	1516	2538	5251	3607
chr1	44302001	44306000	22142	MIR6079_NR_106727.1.1:MIR6079_NR_106727.1.2	2	36	46	NA	NA	93	1443	2388	147	183	320	2216	1676
chr1	66256001	66260000	33118	PDE4B_NM_001297440.1.1:PDE4B_NM_001297440.1.2	2	62	35	NA	NA	12	417	721	37	1414	2112	3597	2956
chr1	66378001	66380000	33178	PDE4B_NM_001297441.1.1:PDE4B_NM_001297441.1.2	2	29	48	NA	NA	22	587	1195	63	1775	2841	5990	4731
chr1	66456001	66460000	33217	PDE4B_NM_001037340.2.1:PDE4B_NM_001037340.2.2	2	35	45	NA	NA	66	934	2030	117	3374	4831	8424	6482
chr1	66516001	66520000	33246	LOC101927139_NR_123718.1.2	2	30	29	NA	NA	50	845	1670	89	53	84	8294	6583
chr1	95700001	95702000	47837	LOC101928118_NR_125949.1.1:LOC101928118_NR_125949.1.2	2	54	35	NA	NA	61	459	1141	120	4905	7510	7939	5840
chr1	95782001	95784000	47878	LOC100996630_NR_135588.1.1:LOC100996630_NR_135588.1.2	2	42	45	NA	NA	24	618	1056	42	2271	3682	3009	2565
chr1	95940001	95942000	47957	FLJ31662_NR_033966.1.1:FLJ31662_NR_033966.1.2	2	39	41	NA	NA	14	387	763	38	1054	1368	10667	9197
chr1	95974001	95976000	47974	LOC100996635_NR_110621.1.1:LOC100996635_NR_110621.1.2	2	38	53	NA	NA	16	480	971	44	1690	2820	5931	5014
chr1	97560001	97562000	48767	DPYD-AS1_NR_046590.1.1:DPYD-AS1_NR_046590.1.2	2	26	28	NA	NA	16	288	781	38	42	58	9561	8224
chr1	98260001	98264000	49117	DPYD-AS2_NR_046591.1.1:DPYD-AS2_NR_046591.1.2	2	33	36	NA	NA	22	1096	2529	119	120	211	12315	9840
chr1	98384001	98388000	49178	DPYD_NM_000110.3.1:DPYD_NM_000110.3.2	2	34	61	NA	NA	42	467	1102	54	4171	6398	11821	9211
chr1	98514001	98516000	49242	MIR2682_NR_039604.1.1:MIR2682_NR_039604.1.2	2	46	56	NA	NA	34	632	1264	92	7779	11173	5888	4835
chr1	98674001	98678000	49322	LOC729987_NR_046088.1.1:LOC729987_NR_046088.1.2	2	38	34	NA	NA	22	799	1566	78	1692	2280	9849	8101
chr1	149752001	149756000	74860	FCGR1A_NM_000566.3.1:FCGR1A_NM_000566.3.2	2	46	42	NA	NA	0	30	38	0	8	12	3	2
chr1	149782001	149786000	74874	HIST2H2BF_NM_001161334.1.1:HIST2H2BF_NM_001161334.1.2	2	43	40	NA	NA	8	144	271	18	1307	2062	1056	713
chr1	149804001	149806000	74884	HIST2H4A_NM_003548.2.1:HIST2H4A_NM_003548.2.2	2	49	61	NA	NA	0	0	0	0	0	1	0	0
chr1	149822001	149824000	74893	HIST2H2BC_NR_036461.1.1:HIST2H2BC_NR_036461.1.2	2	64	58	NA	NA	0	0	0	0	0	0	0	0
chr1	149858001	149860000	74911	HIST2H2BE_NM_003528.2.1:HIST2H2BE_NM_003528.2.2	2	47	47	NA	NA	74	762	1551	67	7427	11690	7349	4954
chr1	149870001	149872000	74917	BOLA1_NM_001321026.1.1:BOLA1_NM_001321026.1.2	2	52	63	NA	NA	32	970	1400	67	3531	5331	4050	3212
chr1	149878001	149880000	74921	SV2A_NM_001278719.1.1:SV2A_NM_001278719.1.2	2	48	46	NA	NA	49	978	1725	95	7898	11222	8805	6947
chr1	149888001	149892000	74926	SV2A_NM_014849.4.2	2	58	45	NA	NA	80	934	1734	151	4384	6486	4272	3278
chr1	149898001	149902000	74930	SF3B4_NM_005850.4.1:SF3B4_NM_005850.4.2	2	64	57	NA	NA	133	1964	3344	193	535	923	1052	786
chr1	149908001	149910000	74934	MTMR11_NM_181873.3.1:MTMR11_NM_181873.3.2	2	50	42	NA	NA	41	764	1230	89	5975	9230	6437	4230
chr1	149980001	149984000	74970	OTUD7B_NM_020205.3.1:OTUD7B_NM_020205.3.2	2	47	60	NA	NA	63	1456	2345	143	7080	11830	5521	3719
chr1	150038001	150042000	74998	VPS45_NM_001279353.1.1:VPS45_NM_001279353.1.2	2	26	33	NA	NA	56	922	1953	95	209	359	8145	5792
chr1	150120001	150124000	75038	PLEKHO1_NM_001304724.1.1:PLEKHO1_NM_001304724.1.2	2	39	42	NA	NA	28	678	1184	70	2499	3086	2649	2056
chr1	150130001	150134000	75042	LOC105371433_NR_135098.1.1:LOC105371433_NR_135098.1.2	2	60	49	NA	NA	62	1189	2285	152	4700	6497	3332	2504
chr1	150206001	150210000	75079	ANP32E_NM_001136479.2.2	2	64	44	NA	NA	143	2223	4052	181	1203	2400	850	574
chr1	150228001	150232000	75089	CA14_NM_012113.2.1:CA14_NM_012113.2.2	2	62	54	NA	NA	120	1787	3249	168	7163	9485	4660	3501
chr1	150244001	150246000	75096	APH1A_NR_045035.1.1:APH1A_NR_045035.1.2	2	41	44	NA	NA	70	1034	1724	118	4958	7165	6373	4815
chr1	150254001	150256000	75101	CIART_NM_001300838.1.1:CIART_NM_001300838.1.2	2	52	53	NA	NA	30	807	1236	84	8006	11366	4847	3789
chr1	150264001	150268000	75106	MRPS21_NM_018997.3.1:MRPS21_NM_018997.3.2	2	40	50	NA	NA	143	1135	2113	235	3346	3819	4121	3118
chr1	150292001	150296000	75119	PRPF3_NM_004698.2.1:PRPF3_NM_004698.2.2	2	41	50	NA	NA	104	1104	2366	133	8930	12362	6725	4980
chr1	150334001	150338000	75139	RPRD2_NM_015203.4.1:RPRD2_NM_015203.4.2	2	42	41	NA	NA	136	1792	3472	248	3797	6523	4544	2925
chr1	150458001	150462000	75200	TARS2_NM_025150.4.2	2	41	57	NA	NA	143	1755	3384	280	1327	2110	3564	2504
chr1	173638001	173640000	86789	ANKRD45_NM_198493.2.1	1	64	NA	NA	NA	24	455	932	76	44	73	29	20
chr1	173682001	173686000	86811	KLHL20_NM_014458.3.1:KLHL20_NM_014458.3.2	2	36	49	NA	NA	46	1141	2596	112	2935	4094	5359	3767
chr1	173792001	173794000	86865	CENPL_NM_001171182.1.1:CENPL_NM_001171182.1.2	2	41	59	NA	NA	80	1194	2073	168	1296	2352	1052	704
chr1	173832001	173836000	86885	GAS5-AS1_NR_037605.1.1:GAS5-AS1_NR_037605.1.2	2	38	36	NA	NA	59	1268	2630	116	1627	2020	4645	3115
chr1	173886001	173888000	86911	SERPINC1_NM_000488.3.1:SERPINC1_NM_000488.3.2	2	53	59	NA	NA	52	900	1777	125	5203	7411	3084	2539
chr1	173960001	173962000	86948	RC3H1_NM_001300852.1.1	1	31	NA	NA	NA	64	825	1687	129	27	40	1965	1416
chr1	174128001	174130000	87032	LOC102724601_NR_121197.1.1:LOC102724601_NR_121197.1.2	2	36	54	NA	NA	46	964	1699	83	337	625	976	683
chr1	174416001	174418000	87176	GPR52_NM_005684.4.1:GPR52_NM_005684.4.2	2	34	47	NA	NA	18	369	898	60	2337	3138	4852	3785
chr1	174766001	174770000	87351	RABGAP1L_NM_001243765.1.1:RABGAP1L_NM_001243765.1.2	2	40	39	NA	NA	62	1161	2401	149	1380	1983	1876	1450
chr1	174842001	174846000	87388	RABGAP1L_NM_001243763.1.1:RABGAP1L_NM_001243763.1.2	2	42	29	NA	NA	66	996	1998	163	2001	2696	3448	2628
chr1	176998001	177000000	88465	MIR488_NR_030163.1.1:MIR488_NR_030163.1.2	2	41	50	NA	NA	14	677	1358	53	2822	4338	3100	2528
chr1	177134001	177136000	88533	ASTN1_NM_004319.2.1:ASTN1_NM_004319.2.2	2	30	41	NA	NA	22	734	1479	46	1850	2787	5883	4728
chr1	177138001	177142000	88535	BRINP2_NM_021165.3.1:BRINP2_NM_021165.3.2	2	44	64	NA	NA	18	830	1322	92	973	1347	2926	2385
chr1	177318001	177322000	88624	LOC102724661_NR_126001.1.1:LOC102724661_NR_126001.1.2	2	53	44	NA	NA	42	1146	2148	115	3341	4676	3721	2976
chr1	190444001	190448000	95186	BRINP3_NM_001317188.1.1:BRINP3_NM_001317188.1.2	2	38	31	NA	NA	18	853	1498	84	843	1004	7134	6033
chr1	200010001	200012000	99968	NR5A2_NM_001276464.1.1:NR5A2_NM_001276464.1.2	2	59	52	NA	NA	6	468	827	51	4694	6474	3103	2584
chr1	200340001	200344000	100133	LINC00862_NR_040064.1.1:LINC00862_NR_040064.1.2	2	33	45	NA	NA	67	1238	2335	151	2350	3231	6149	4720
chr1	200378001	200382000	100151	ZNF281_NM_001281293.1.2	2	38	40	NA	NA	62	917	2085	104	1638	2602	6149	4493
chr1	243418001	243420000	121670	CEP170_NM_001042404.1.1:CEP170_NM_001042404.1.2	2	56	45	NA	NA	80	1127	1724	94	1525	2343	2025	1533
chr1	243506001	243510000	121714	MIR4677_NR_039824.1.1:MIR4677_NR_039824.1.2	2	30	29	NA	NA	48	617	1411	96	33	44	6130	4921
chr10	18298001	18300000	133735	SLC39A12-AS1_NR_038419.1.1:SLC39A12-AS1_NR_038419.1.2	2	37	33	NA	NA	12	408	985	36	34	57	4773	3656
chr10	18548001	18550000	133860	CACNB2_NM_000724.3.1:CACNB2_NM_000724.3.2	2	45	46	NA	NA	22	440	783	61	3924	6437	4723	3769
chr10	18628001	18632000	133900	CACNB2_NM_201590.2.1:CACNB2_NM_201590.2.2	2	44	34	NA	NA	10	498	916	64	2084	2749	4065	3101
chr10	18688001	18690000	133929	CACNB2_NM_201570.2.1:CACNB2_NM_201570.2.2	2	33	64	NA	NA	24	348	819	53	2198	3831	6278	4802
chr10	18940001	18942000	134055	NSUN6_NM_182543.3.1:NSUN6_NM_182543.3.2	2	35	33	NA	NA	22	502	1004	61	53	75	3550	2496
chr10	18948001	18950000	134059	ARL5B_NM_178815.3.1:ARL5B_NM_178815.3.2	2	64	61	NA	NA	42	353	525	65	2760	4371	2516	1627
chr10	104472001	104474000	176821	ARL3_NM_004311.3.1:ARL3_NM_004311.3.2	2	53	62	NA	NA	73	900	1930	93	3734	5694	2385	1655
chr10	104502001	104504000	176836	WBP1L_NM_001083913.1.1:WBP1L_NM_001083913.1.2	2	40	50	NA	NA	80	820	1658	93	1326	2417	1964	1353
chr10	104534001	104538000	176852	WBP1L_NM_017787.4.1:WBP1L_NM_017787.4.2	2	47	49	NA	NA	65	1269	2242	136	4271	6366	3261	2264
chr10	104596001	104598000	176882	CYP17A1_NM_000102.3.1:CYP17A1_NM_000102.3.2	2	49	47	NA	NA	39	575	967	72	5827	8407	3556	2507
chr10	104612001	104616000	176890	BORCS7_NM_144591.3.1:BORCS7_NM_144591.3.2	2	51	58	NA	NA	115	1108	2550	243	5770	8525	3192	2200
chr10	104628001	104630000	176897	AS3MT_NM_020682.3.1:AS3MT_NM_020682.3.2	2	48	61	NA	NA	18	463	1072	60	2264	3217	1594	1223
chr10	104676001	104680000	176921	CNNM2_NM_017649.4.1:CNNM2_NM_017649.4.2	2	64	64	NA	NA	142	2449	4462	201	141	291	151	88
chr10	104952001	104956000	177058	NT5C2_NM_012229.4.1:NT5C2_NM_012229.4.2	2	49	47	NA	NA	88	1251	2709	154	3932	4906	2040	1430
chr10	105034001	105038000	177098	INA_NM_032727.3.1:INA_NM_032727.3.2	2	60	58	NA	NA	116	1200	2233	137	687	1101	269	196
chr10	105126001	105130000	177143	TAF5_NM_006951.4.1:TAF5_NM_006951.4.2	2	39	61	NA	NA	158	1086	2293	177	1840	2540	2695	1818
chr10	105154001	105156000	177156	MIR1307_NR_031707.1.1:MIR1307_NR_031707.1.2	2	42	41	NA	NA	82	816	1372	97	2865	3965	3401	2287
chr10	105218001	105220000	177188	CALHM1_NM_001001412.3.1:CALHM1_NM_001001412.3.2	2	64	60	NA	NA	23	587	951	53	60	89	27	27
chr10	105238001	105240000	177198	CALHM3_NM_001129742.1.1:CALHM3_NM_001129742.1.2	2	63	51	NA	NA	46	1069	1728	98	209	387	190	159
chr10	105252001	105256000	177205	NEURL1_NM_004210.4.1:NEURL1_NM_004210.4.2	2	61	44	NA	NA	66	1237	2203	146	2025	2848	986	670
chr10	105276001	105280000	177216	NEURL1-AS1_NR_120675.1.1:NEURL1-AS1_NR_120675.1.2	2	43	63	NA	NA	80	954	1734	149	3045	4265	2579	1925
chr11	24516001	24520000	204603	LUZP2_NM_001252010.1.2	2	28	47	NA	NA	20	487	846	58	133	212	5738	4641
chr11	30004001	30006000	207346	LINC01616_NR_132652.1.1:LINC01616_NR_132652.1.2	2	39	45	NA	NA	22	732	1537	77	92	231	663	582
chr11	30038001	30040000	207363	KCNA4_NM_002233.3.1:KCNA4_NM_002233.3.2	2	64	64	NA	NA	6	315	710	30	259	503	177	146
chr11	30252001	30254000	207470	FSHB_NM_001018080.1.1	1	38	NA	NA	NA	14	314	787	42	233	308	2918	2625
chr11	30344001	30346000	207516	ARL14EP_NM_152316.2.1:ARL14EP_NM_152316.2.2	2	53	42	NA	NA	56	644	1207	52	6448	10959	7466	5896
chr11	30602001	30604000	207645	MPPED2_NM_001584.2.1:MPPED2_NM_001584.2.2	2	30	33	NA	NA	8	195	422	22	676	960	8591	7352
chr11	30608001	30610000	207648	MPPED2_NM_001145399.1.1:MPPED2_NM_001145399.1.2	2	33	46	NA	NA	16	484	987	40	5071	7984	13837	11681
chr11	46298001	46300000	215493	CREB3L1_NM_052854.3.1:CREB3L1_NM_052854.3.2	2	46	57	NA	NA	64	731	1270	117	4191	6630	3007	2184
chr11	46352001	46356000	215520	DGKZ_NM_201532.2.1:DGKZ_NM_201532.2.2	2	58	62	NA	NA	54	928	1436	73	2938	3948	1431	1129
chr11	46366001	46370000	215526	DGKZ_NM_201533.3.1:DGKZ_NM_201533.3.2	2	55	47	NA	NA	161	2022	3550	243	4139	5947	3047	2222
chr11	46382001	46384000	215533	DGKZ_NM_001105540.1.1:DGKZ_NM_001105540.1.2	2	55	60	NA	NA	83	914	1661	124	250	454	139	106
chr11	46396001	46398000	215540	MIR4688_NR_039837.1.1:MIR4688_NR_039837.1.2	2	59	59	NA	NA	33	521	743	45	6553	8709	3100	2268
chr11	46402001	46404000	215543	MDK_NM_001270550.1.1	1	64	NA	NA	NA	31	602	1148	50	922	1376	502	360
chr11	46406001	46408000	215545	CHRM4_NM_000741.3.1:CHRM4_NM_000741.3.2	2	54	59	NA	NA	39	953	1314	58	4305	6222	2105	1594
chr11	46472001	46474000	215578	MIR3160-2_NR_036118.1.1:MIR3160-2_NR_036118.1.2	2	42	33	NA	NA	50	646	1373	88	2033	2702	4788	3446
chr11	46614001	46616000	215649	AMBRA1_NM_017749.3.1:AMBRA1_NM_017749.3.2	2	52	64	NA	NA	107	1311	2288	112	4614	7766	3164	2042
chr11	46636001	46640000	215660	HARBI1_NM_173811.3.1:HARBI1_NM_173811.3.2	2	48	64	NA	NA	142	1374	2691	152	4579	6999	3515	2460
chr11	46722001	46724000	215702	ARHGAP1_NM_004308.3.1:ARHGAP1_NM_004308.3.2	2	61	42	NA	NA	63	962	1753	70	2058	2732	3250	2330
chr11	46738001	46742000	215710	F2_NM_000506.4.1:F2_NM_000506.4.2	2	44	44	NA	NA	132	981	2009	196	3044	3851	2036	1562
chr11	46774001	46776000	215727	MIR5582_NR_049846.1.1:MIR5582_NR_049846.1.2	2	34	50	NA	NA	60	904	1892	154	2864	4264	4619	3496
chr11	46782001	46786000	215731	SNORD67_NR_003056.1.1:SNORD67_NR_003056.1.2	2	45	36	NA	NA	87	1406	2454	134	2889	3665	5124	3811
chr11	46866001	46870000	215772	CKAP5_NM_014756.3.1:CKAP5_NM_014756.3.2	2	61	33	NA	NA	150	1538	2984	216	576	996	3635	2469
chr11	46938001	46942000	215807	LRP4_NM_002334.3.1:LRP4_NM_002334.3.2	2	64	47	NA	NA	114	1968	3200	178	1531	2465	919	675
chr11	46956001	46960000	215815	C11orf49_NM_001278222.1.1:C11orf49_NM_001278222.1.2	2	47	60	NA	NA	198	2395	4887	379	815	1215	730	484
chr11	57156001	57160000	220914	PRG2_NM_002728.5.2	2	50	57	NA	NA	75	1061	1788	119	6203	9448	3910	2979
chr11	57194001	57198000	220932	SLC43A3_NM_014096.3.1:SLC43A3_NM_014096.3.2	2	46	40	NA	NA	62	1140	1889	96	924	1296	2793	2061
chr11	57226001	57228000	220947	RTN4RL2_NM_178570.2.1:RTN4RL2_NM_178570.2.2	2	64	52	NA	NA	26	525	824	45	3943	5871	2395	1691
chr11	57282001	57284000	220975	SLC43A1_NM_001198810.1.1:SLC43A1_NM_001198810.1.2	2	64	54	NA	NA	32	318	490	29	3605	6665	3048	2132
chr11	57298001	57300000	220983	TIMM10_NM_012456.2.1	1	55	NA	NA	NA	56	924	1490	104	825	2035	828	475
chr11	57308001	57312000	220988	SMTNL1_NM_001105565.2.1:SMTNL1_NM_001105565.2.2	2	48	57	NA	NA	77	920	1659	113	2345	3654	1256	1013
chr11	57334001	57338000	221000	UBE2L6_NM_004223.4.1:UBE2L6_NM_004223.4.2	2	59	57	NA	NA	76	1097	2060	158	4041	6805	2398	1899
chr11	57364001	57366000	221014	SERPING1_NM_000062.2.1:SERPING1_NM_000062.2.2	2	63	55	NA	NA	20	387	848	54	1555	3153	1317	1037
chr11	57408001	57410000	221036	MIR130A_NR_029673.1.1:MIR130A_NR_029673.1.2	2	45	48	NA	NA	52	742	1175	70	3208	5150	2793	1856
chr11	57416001	57418000	221040	YPEL4_NM_145008.2.1:YPEL4_NM_145008.2.2	2	57	49	NA	NA	24	242	466	30	4684	6267	3085	2310
chr11	57424001	57426000	221044	CLP1_NM_001142597.1.1	1	42	NA	NA	NA	40	433	810	44	1134	1438	1045	731
chr11	57432001	57436000	221048	ZDHHC5_NM_015457.2.1:ZDHHC5_NM_015457.2.2	2	36	64	NA	NA	122	1599	2833	206	627	907	1159	789
chr11	57508001	57510000	221085	C11orf31_NM_170746.3.1:C11orf31_NM_170746.3.2	2	52	52	NA	NA	28	444	864	58	3773	5225	2639	1922
chr11	57518001	57520000	221090	BTBD18_NM_001145101.1.1:BTBD18_NM_001145101.1.2	2	37	48	NA	NA	28	255	610	46	101	148	1603	1143
chr11	57528001	57530000	221095	CTNND1_NM_001206885.1.1:CTNND1_NM_001206885.1.2	2	33	42	NA	NA	42	616	1380	128	940	1970	2783	1701
chr11	57790001	57792000	221226	OR9Q1_NM_001005212.3.1:OR9Q1_NM_001005212.3.2	2	52	40	NA	NA	20	356	641	34	3289	5313	4404	3522
chr11	57798001	57802000	221230	OR6Q1_NM_001005186.2.2	2	52	48	NA	NA	24	374	830	44	5939	8903	4375	3371
chr11	57886001	57888000	221273	OR9I1_NM_001005211.1.1:OR9I1_NM_001005211.1.2	2	49	58	NA	NA	10	449	840	32	3146	5937	3074	2366
chr11	65152001	65154000	224906	SLC25A45_NM_001300820.1.1:SLC25A45_NM_001300820.1.2	2	52	57	NA	NA	137	1383	2227	166	5822	8035	2974	2168
chr11	65190001	65192000	224925	NEAT1_NR_131012.1.1:NEAT1_NR_131012.1.2	2	63	62	NA	NA	84	1122	2170	122	2022	3107	1581	956
chr11	65210001	65212000	224935	MIR612_NR_030343.1.1	1	54	NA	NA	NA	51	743	1327	121	5557	7362	2798	2044
chr11	65290001	65294000	224975	SCYL1_NM_001048218.1.1:SCYL1_NM_001048218.1.2	2	59	59	NA	NA	95	1624	2812	169	2775	3529	1101	761
chr11	65338001	65340000	224998	SSSCA1-AS1_NR_038923.1.1:SSSCA1-AS1_NR_038923.1.2:EHBP1L1_NM_001099409.1.1	3	49	63	54	NA	109	1415	2440	106	5611	8631	3055	2100
chr11	65344001	65346000	225001	EHBP1L1_NM_001099409.1.2	1	63	NA	NA	NA	58	1055	1565	99	1107	1721	652	446
chr11	65362001	65366000	225010	KCNK7_NM_005714.1.2	2	56	57	NA	NA	109	1275	2063	142	6265	8515	3644	2727
chr11	65380001	65384000	225018	MAP3K11_NM_002419.3.1:MAP3K11_NM_002419.3.2	2	64	64	NA	NA	185	2048	3525	155	748	1238	429	305
chr11	65404001	65408000	225029	MIR4690_NR_039839.1.2	2	53	64	NA	NA	126	1845	2872	196	4415	6295	2264	1651
chr11	65416001	65418000	225034	MIR4489_NR_039709.1.1:MIR4489_NR_039709.1.2	2	62	61	NA	NA	39	611	1008	65	946	1563	373	266
chr11	65428001	65432000	225040	RELA_NM_001243985.1.1:RELA_NM_001243985.1.2	2	57	42	NA	NA	115	1839	3221	161	2815	3741	1766	1335
chr11	65554001	65556000	225102	OVOL1_NM_004561.3.1:OVOL1_NM_004561.3.2	2	45	64	NA	NA	16	382	599	32	513	742	249	199
chr11	65626001	65628000	225138	CFL1_NM_005507.2.1:CFL1_NM_005507.2.2	2	42	57	NA	NA	103	1167	2208	101	3960	5058	2969	2000
chr11	65640001	65642000	225145	EFEMP2_NR_037718.1.1	1	63	NA	NA	NA	106	1237	2395	153	104	193	113	90
chr11	65646001	65648000	225148	CTSW_NM_001335.3.1:CTSW_NM_001335.3.2	2	64	60	NA	NA	183	1409	2094	206	1257	1932	422	344
chr11	65728001	65730000	225189	SART1_NM_005146.4.1:SART1_NM_005146.4.2	2	64	64	NA	NA	148	1565	2915	164	525	740	213	149
chr11	113142001	113148000	248896	NCAM1-AS1_NR_034101.1.1:NCAM1-AS1_NR_034101.1.2	2	57	56	NA	NA	34	910	1598	87	8960	12584	5971	4459
chr11	113184001	113188000	248915	TTC12_NM_001318533.1.1:TTC12_NM_001318533.1.2	2	53	60	NA	NA	60	916	1683	76	722	1435	549	370
chr11	113258001	113260000	248951	ANKK1_NM_178510.1.1:ANKK1_NM_178510.1.2	2	58	60	NA	NA	16	291	410	26	362	573	122	98
chr11	113320001	113322000	248982	MIR4301_NR_036183.1.1:MIR4301_NR_036183.1.2	2	51	49	NA	NA	20	450	729	31	2627	3297	1153	987
chr11	113344001	113348000	248994	DRD2_NM_016574.3.1:DRD2_NM_016574.3.2	2	63	58	NA	NA	14	479	877	62	6135	7382	3355	2619
chr11	113576001	113580000	249109	TMPRSS5_NM_001288750.1.1:TMPRSS5_NM_001288750.1.2	2	58	46	NA	NA	24	700	1129	49	1508	2232	1091	775
chr11	113644001	113646000	249142	ZW10_NM_004724.3.1:ZW10_NM_004724.3.2	2	64	38	NA	NA	45	551	1218	63	1249	2200	2976	2155
chr11	113650001	113652000	249145	CLDN25_NM_001101389.1.1:CLDN25_NM_001101389.1.2	2	55	53	NA	NA	20	608	990	62	1631	3151	1410	1106
chr11	124410001	124414000	254525	OR8B12_NM_001005195.1.1:OR8B12_NM_001005195.1.2	2	33	48	NA	NA	22	346	801	49	4969	6166	6088	5158
chr11	124440001	124442000	254539	OR8A1_NM_001005194.1.1:OR8A1_NM_001005194.1.2	2	45	47	NA	NA	39	571	1068	66	4922	6874	6359	5164
chr11	124492001	124496000	254565	TBRG1_NM_032811.2.1:TBRG1_NM_032811.2.2	2	64	33	NA	NA	42	789	1287	46	68	93	3250	2493
chr11	124544001	124546000	254590	SPA17_NM_017425.3.1:SPA17_NM_017425.3.2	2	45	38	NA	NA	14	336	530	20	3533	5189	4589	3341
chr11	124608001	124612000	254622	NRGN_NM_001126181.1.1:NRGN_NM_001126181.1.2	2	55	64	NA	NA	10	581	812	40	3080	4720	2068	1569
chr11	124620001	124624000	254627	VSIG2_NM_014312.3.1:VSIG2_NM_014312.3.2	2	62	49	NA	NA	43	878	1381	117	4074	5811	2363	1947
chr11	124628001	124630000	254630	LOC101929340_NR_120577.1.1:LOC101929340_NR_120577.1.2	2	58	64	NA	NA	20	241	543	34	3760	5419	2174	1702
chr11	124646001	124648000	254639	MSANTD2_NM_001312920.1.1:MSANTD2_NM_001312920.1.2	2	34	33	NA	NA	24	505	960	71	103	133	4403	3423
chr11	124668001	124672000	254650	MSANTD2_NM_001312919.1.1:MSANTD2_NM_001312919.1.2	2	35	54	NA	NA	24	356	868	37	2674	4413	4692	3328
chr11	124734001	124736000	254682	ROBO3_NM_022370.3.1:ROBO3_NM_022370.3.2	2	56	61	NA	NA	8	218	390	30	954	1190	355	292
chr11	124766001	124768000	254698	ROBO4_NM_019055.5.1:ROBO4_NM_019055.5.2	2	52	53	NA	NA	18	238	346	16	2866	3845	2388	1825
chr11	124806001	124808000	254718	HEPACAM_NM_152722.4.1:HEPACAM_NM_152722.4.2	2	54	50	NA	NA	14	468	1026	40	1774	2436	1232	1009
chr11	124822001	124826000	254726	CCDC15_NM_025004.2.1:CCDC15_NM_025004.2.2	2	64	53	NA	NA	30	719	1252	84	4495	5927	2988	2484
chr11	130730001	130734000	257679	LOC100507431_NR_125383.1.1:LOC100507431_NR_125383.1.2	2	45	54	NA	NA	22	759	1510	39	4056	5599	3555	2748
chr11	130738001	130742000	257682	LOC103611081_NR_125382.1.1:LOC103611081_NR_125382.1.2	2	37	49	NA	NA	29	569	1019	62	2366	3684	4040	3155
chr11	130784001	130788000	257704	SNX19_NM_001301089.1.1:SNX19_NM_001301089.1.2	2	61	46	NA	NA	31	728	1093	69	3246	4418	3181	2440
chr11	132154001	132156000	258388	NTM-IT_NR_046820.1.1:NTM-IT_NR_046820.1.2	2	32	46	NA	NA	0	224	389	28	1918	2510	2591	2155
chr11	132812001	132814000	258717	OPCML_NM_001319106.1.1:OPCML_NM_001319106.1.2	2	59	42	NA	NA	0	230	326	24	237	432	402	323
chr11	133680001	133682000	259151	LOC646522_NR_120444.1.1:LOC646522_NR_120444.1.2	2	49	40	NA	NA	14	340	551	28	1924	2389	5591	5032
chr11	133714001	133718000	259168	SPATA19_NM_001291992.1.1:SPATA19_NM_001291992.1.2	2	45	50	NA	NA	14	302	569	34	4637	6076	3962	3391
chr11	133768001	133772000	259194	MIR4697_NR_039846.1.1:MIR4697_NR_039846.1.2	2	45	50	NA	NA	18	653	1072	54	4933	6868	5025	4200
chr11	133826001	133830000	259222	IGSF9B_NM_001277285.1.1:IGSF9B_NM_001277285.1.2	2	59	57	NA	NA	16	573	900	49	3727	5152	2212	1904
chr11	133902001	133904000	259259	LOC100128239_NR_027276.1.1:LOC100128239_NR_027276.1.2	2	49	64	NA	NA	20	424	680	28	2330	3103	1414	1128
chr11	133936001	133940000	259276	JAM3_NM_001205329.1.1:JAM3_NM_001205329.1.2	2	29	30	NA	NA	38	405	818	54	57	97	5543	4597
chr11	134092001	134096000	259353	NCAPD3_NM_015261.2.1:NCAPD3_NM_015261.2.2	2	64	58	NA	NA	49	775	1377	46	4738	6614	2540	1869
chr11	134122001	134124000	259367	THYN1_NM_014174.2.1:THYN1_NM_014174.2.2	2	59	33	NA	NA	15	288	449	20	1626	2501	1479	1058
chr11	134144001	134148000	259378	GLB1L3_NM_001080407.2.1:GLB1L3_NM_001080407.2.2	2	43	64	NA	NA	32	699	1173	55	2023	2927	3097	2262
chr11	134200001	134202000	259405	GLB1L2_NM_138342.3.1	1	46	NA	NA	NA	6	98	241	14	2866	4104	2720	2020
chr11	134280001	134282000	259445	B3GAT1_NM_018644.3.1	1	64	NA	NA	NA	4	94	155	6	155	269	49	50
chr11	134306001	134308000	259458	LOC283177_NR_033852.1.1:LOC283177_NR_033852.1.2	2	59	55	NA	NA	16	438	628	46	317	460	150	103
chr12	2160001	2162000	260910	CACNA1C_NM_001129842.1.1:CACNA1C_NM_001129842.1.2	2	59	54	NA	NA	14	587	914	50	2167	3500	1457	1124
chr12	2332001	2334000	260996	CACNA1C-AS4_NR_046578.1.1:CACNA1C-AS4_NR_046578.1.2	2	40	47	NA	NA	18	499	1210	44	848	1340	2168	1803
chr12	2376001	2378000	261018	CACNA1C-IT3_NR_046769.1.1	1	48	NA	NA	NA	22	601	1162	43	2255	3803	2999	2141
chr12	2380001	2382000	261020	CACNA1C-IT3_NR_046769.1.2	1	61	NA	NA	NA	26	570	996	69	1925	2462	1134	938
chr12	23736001	23738000	271698	SOX5_NM_178010.2.1:SOX5_NM_178010.2.2	2	36	32	NA	NA	14	424	838	36	73	105	6120	5370
chr12	39298001	39300000	279479	CPNE8_NM_153634.2.1:CPNE8_NM_153634.2.2	2	63	59	NA	NA	132	923	1939	138	950	2024	924	694
chr12	57326001	57330000	288493	SDR9C7_NM_148897.2.1:SDR9C7_NM_148897.2.2	2	52	57	NA	NA	103	1532	2543	148	1599	2330	668	484
chr12	57388001	57390000	288523	GPR182_NM_007264.3.1:GPR182_NM_007264.3.2	2	57	61	NA	NA	33	425	904	39	221	330	122	108
chr12	57398001	57402000	288528	ZBTB39_NM_014830.2.1:ZBTB39_NM_014830.2.2	2	35	39	NA	NA	58	1400	2696	177	875	1221	3823	2815
chr12	57408001	57410000	288532	TAC3_NM_001178054.1.1:TAC3_NM_001178054.1.2	2	53	50	NA	NA	38	920	1508	67	5320	7742	4812	3733
chr12	57444001	57446000	288550	MYO1A_NM_005379.3.1:MYO1A_NM_005379.3.2	2	43	45	NA	NA	36	665	1497	107	4366	5811	3539	2456
chr12	57470001	57474000	288563	NEMP1_NM_001130963.1.1:NEMP1_NM_001130963.1.2	2	54	64	NA	NA	241	1914	3595	254	4488	6801	2534	1693
chr12	57480001	57484000	288567	NAB2_NM_005967.3.1:NAB2_NM_005967.3.2	2	59	56	NA	NA	59	1057	1746	75	1430	2102	641	457
chr12	57504001	57506000	288578	STAT6_NM_001178079.1.1:STAT6_NM_001178079.1.2	2	64	57	NA	NA	126	1140	1837	128	643	1110	338	256
chr12	57542001	57544000	288597	LRP1-AS_NR_131938.1.1:LRP1-AS_NR_131938.1.2	2	50	56	NA	NA	80	1221	1886	120	2857	4320	1365	931
chr12	57588001	57590000	288620	MIR1228_NR_031597.1.1:MIR1228_NR_031597.1.2	2	64	64	NA	NA	23	363	523	33	3047	4728	1347	1009
chr12	57608001	57610000	288630	NXPH4_NM_007224.3.1:NXPH4_NM_007224.3.2	2	63	63	NA	NA	88	703	1076	72	149	227	116	66
chr12	57622001	57624000	288637	SHMT2_NM_005412.5.1:SHMT2_NM_005412.5.2	2	59	58	NA	NA	119	1276	2182	120	2324	4597	2294	1416
chr12	57644001	57646000	288648	STAC3_NM_001286257.1.1:STAC3_NM_001286257.1.2	2	45	42	NA	NA	55	581	1057	89	3175	4739	3223	2393
chr12	57828001	57830000	288740	INHBC_NM_005538.3.1:INHBC_NM_005538.3.2	2	50	61	NA	NA	70	765	1542	107	1095	1653	627	411
chr12	57848001	57850000	288750	INHBE_NM_031479.3.1:INHBE_NM_031479.3.2	2	55	59	NA	NA	25	431	727	42	2401	3576	1195	849
chr12	57852001	57854000	288752	GLI1_NM_001160045.1.1:GLI1_NM_001160045.1.2	2	53	54	NA	NA	36	639	1418	103	1374	2770	975	710
chr12	57872001	57874000	288762	ARHGAP9_NM_001319851.1.1:ARHGAP9_NM_001319851.1.2	2	59	55	NA	NA	40	911	1545	106	1956	3118	1300	997
chr12	57882001	57884000	288767	MARS_NM_004990.3.1:MARS_NM_004990.3.2	2	52	60	NA	NA	22	507	874	26	2702	3710	1853	1360
chr12	57906001	57908000	288779	MIR6758_NR_106816.1.1:MIR6758_NR_106816.1.2	2	34	54	NA	NA	58	675	1233	109	2987	4309	3075	2310
chr12	57914001	57916000	288783	MIR616_NR_030346.1.1:MIR616_NR_030346.1.2	2	52	49	NA	NA	72	957	1638	134	4665	6119	2610	1816
chr12	103216001	103220000	311434	LINC00485_NR_033855.1.1:LINC00485_NR_033855.1.2	2	57	64	NA	NA	24	1076	2293	84	901	1175	386	297
chr12	103310001	103312000	311480	PAH_NM_000277.1.1:PAH_NM_000277.1.2	2	59	45	NA	NA	10	532	914	46	3340	4369	1919	1627
chr12	103350001	103352000	311500	ASCL1_NM_004316.3.1:ASCL1_NM_004316.3.2	2	54	53	NA	NA	4	111	194	4	1936	2677	856	756
chr12	103544001	103546000	311597	LOC101929058_NR_126333.1.1	1	33	NA	NA	NA	20	378	846	54	11	29	3906	3225
chr12	110504001	110506000	315077	C12orf76_NM_207435.2.1:C12orf76_NM_207435.2.2	2	54	45	NA	NA	44	474	992	67	3146	4430	2716	1996
chr12	110560001	110564000	315105	IFT81_NM_014055.3.1:IFT81_NM_014055.3.2	2	49	62	NA	NA	111	1299	2571	190	2657	3585	1775	1303
chr12	110840001	110844000	315244	ANAPC7_NM_001137664.1.2	2	57	57	NA	NA	169	1536	2935	237	2002	3730	1658	1097
chr12	110886001	110890000	315266	ARPC3_NM_001278556.1.1:ARPC3_NM_001278556.1.2	2	38	45	NA	NA	179	1282	2608	238	1724	2198	1803	1346
chr12	110904001	110908000	315274	GPN3_NM_001164373.1.1:GPN3_NM_001164373.1.2	2	64	51	NA	NA	196	1476	2937	193	2771	4092	1763	1191
chr12	110938001	110942000	315290	VPS29_NR_104102.1.2	2	46	61	NA	NA	138	1626	3347	161	4177	5902	2216	1530
chr12	123200001	123202000	321420	HCAR3_NM_006018.2.1	1	55	NA	NA	NA	10	129	254	12	2679	3173	1006	685
chr12	123214001	123216000	321427	HCAR1_NM_032554.3.1:HCAR1_NM_032554.3.2	2	54	47	NA	NA	33	548	890	68	3581	4905	1716	1378
chr12	123236001	123238000	321438	DENR_NM_003677.4.1:DENR_NM_003677.4.2	2	60	59	NA	NA	85	660	1250	71	1944	2868	1008	705
chr12	123258001	123260000	321449	CCDC62_NR_027918.2.1	1	37	NA	NA	NA	10	177	284	28	2203	2719	2077	1590
chr12	123318001	123320000	321479	HIP1R_NM_001303099.1.1:HIP1R_NM_001303099.1.2	2	40	51	NA	NA	82	794	1384	107	2383	3570	2344	1686
chr12	123380001	123382000	321510	VPS37B_NM_024667.2.1:VPS37B_NM_024667.2.2	2	57	54	NA	NA	44	692	1214	81	2909	4425	1631	1166
chr12	123450001	123452000	321545	ABCB9_NM_019625.3.1	1	64	NA	NA	NA	88	926	1556	102	2193	3205	1317	995
chr12	123458001	123460000	321549	OGFOD2_NM_001304838.1.1	1	53	NA	NA	NA	56	272	556	60	347	535	212	152
chr12	123464001	123468000	321552	ARL6IP4_NR_103512.1.1:ARL6IP4_NR_103512.1.2	2	64	61	NA	NA	85	1706	2705	133	325	543	226	150
chr12	123494001	123498000	321566	MIR4304_NR_036187.1.1:MIR4304_NR_036187.1.2	2	57	58	NA	NA	99	1500	2568	164	4315	6128	2142	1659
chr12	123594001	123596000	321615	PITPNM2_NM_020845.2.1:PITPNM2_NM_020845.2.2	2	50	57	NA	NA	38	879	1407	66	3742	5390	1858	1369
chr12	123718001	123720000	321677	MPHOSPH9_NM_022782.3.1:MPHOSPH9_NM_022782.3.2	2	57	61	NA	NA	112	1267	2395	111	1408	2593	1126	769
chr12	123752001	123756000	321694	CDK2AP1_NM_001270434.1.1:CDK2AP1_NM_001270434.1.2	2	59	64	NA	NA	61	769	1441	106	1809	2379	937	642
chr12	123834001	123838000	321734	SBNO1_NM_001167856.1.1:SBNO1_NM_001167856.1.2	2	30	32	NA	NA	76	676	1430	153	60	134	4627	3292
chr12	123848001	123852000	321740	MIR8072_NR_107039.1.2	2	45	60	NA	NA	104	1143	2143	149	2204	2951	1356	954
chr12	123868001	123870000	321749	KMT5A_NM_020382.3.1:KMT5A_NM_020382.3.2	2	64	63	NA	NA	92	1036	1722	120	79	152	162	107
chr12	123920001	123922000	321775	RILPL2_NR_130703.1.1:RILPL2_NR_130703.1.2	2	63	54	NA	NA	76	686	1323	82	4244	5460	2162	1570
chr12	123942001	123946000	321786	SNRNP35_NR_104103.1.1:SNRNP35_NR_104103.1.2	2	48	33	NA	NA	135	1028	2082	165	1803	2481	3601	2620
chr12	124004001	124006000	321816	RILPL1_NM_001319244.1.1:RILPL1_NM_001319244.1.2	2	64	56	NA	NA	51	890	1657	112	3844	5930	2067	1496
chr12	124018001	124020000	321823	RILPL1_NM_178314.4.1	1	62	NA	NA	NA	48	451	955	46	50	89	61	53
chr12	124068001	124072000	321848	LOC101927415_NR_110049.2.1:LOC101927415_NR_110049.2.2	2	58	40	NA	NA	151	1280	2502	190	2663	3959	1925	1365
chr12	124116001	124120000	321871	GTF2H3_NM_001271868.1.1:GTF2H3_NM_001271868.1.2	2	56	50	NA	NA	173	1459	2869	223	2762	3785	1924	1490
chr13	79980001	79982000	366728	RBM26_NM_022118.4.1:RBM26_NM_022118.4.2	2	31	42	NA	NA	64	635	1322	50	650	1246	4062	2969
chr13	80054001	80056000	366765	NDFIP2_NM_001161407.1.1	1	39	NA	NA	NA	42	506	997	63	944	1543	3800	2900
chr13	80140001	80142000	366808	LINC01068_NR_125772.1.1:LINC01068_NR_125772.1.2	2	34	44	NA	NA	14	420	890	44	132	183	2123	1643
chr13	80376001	80380000	366926	LINC01038_NR_125785.1.1:LINC01038_NR_125785.1.2	2	45	46	NA	NA	18	674	1316	44	4047	6067	3560	2645
chr14	29234001	29238000	398939	FOXG1-AS1_NR_125758.1.2	2	56	53	NA	NA	24	445	883	56	996	1557	946	848
chr14	29240001	29242000	398941	LINC01551_NR_026732.1.1:LINC01551_NR_026732.1.2	2	26	35	NA	NA	14	366	808	39	54	88	6999	6116
chr14	30394001	30396000	399518	PRKD1_NM_002742.2.1:PRKD1_NM_002742.2.2	2	32	57	NA	NA	6	216	441	26	27	58	3517	2962
chr14	33408001	33410000	401025	NPAS3_NM_001164749.1.1:NPAS3_NM_001164749.1.2	2	61	51	NA	NA	8	223	323	18	1570	2410	1826	1567
chr14	59654001	59656000	414148	DAAM1_NM_001270520.1.1:DAAM1_NM_001270520.1.2	2	27	57	NA	NA	65	616	1554	75	2213	3987	4583	3485
chr14	59730001	59732000	414186	DAAM1_NM_014992.2.1:DAAM1_NM_014992.2.2	2	52	35	NA	NA	32	688	1599	57	2960	4734	4735	3727
chr14	60042001	60046000	414342	CCDC175_NM_001164399.1.1:CCDC175_NM_001164399.1.2	2	38	40	NA	NA	30	730	1526	127	240	323	5580	4491
chr14	60096001	60100000	414368	RTN1_NM_206852.2.1:RTN1_NM_206852.2.2	2	38	46	NA	NA	45	945	1562	92	2170	2829	3569	3069
chr14	72398001	72402000	420518	RGS6_NM_001204423.1.2	2	38	54	NA	NA	18	854	1787	75	870	1033	4670	3658
chr14	99736001	99740000	434186	BCL11B_NM_138576.3.1:BCL11B_NM_138576.3.2	2	36	64	NA	NA	0	237	437	12	1911	3011	4489	3645
chr14	103994001	103998000	436314	TRMT61A_NM_152307.2.1:TRMT61A_NM_152307.2.2	2	54	57	NA	NA	82	973	1734	90	987	1815	470	359
chr14	104026001	104030000	436329	BAG5_NM_004873.3.1:BAG5_NM_004873.3.2	2	50	64	NA	NA	85	1379	2441	111	2966	4532	1434	937
chr14	104180001	104182000	436405	XRCC3_NM_001100119.1.1:XRCC3_NM_001100119.1.2	2	54	59	NA	NA	130	1130	1810	97	1495	2600	913	558
chr14	104314001	104316000	436472	PPP1R13B_NM_015316.2.1:PPP1R13B_NM_015316.2.2	2	35	64	NA	NA	75	754	1426	60	1252	1750	570	393
chr14	104386001	104390000	436508	C14orf2_NM_004894.2.1:C14orf2_NM_004894.2.2	2	39	64	NA	NA	139	1360	2245	203	676	1114	1562	1106
chr14	104392001	104394000	436510	TDRD9_NM_153046.2.1:TDRD9_NM_153046.2.2	2	59	47	NA	NA	69	611	977	88	673	1031	444	335
chr14	104406001	104408000	436517	RD3L_NM_001257268.1.1	1	49	NA	NA	NA	30	423	957	39	257	313	138	96
chr14	104582001	104586000	436605	MIR203A_NR_029620.1.1:MIR203A_NR_029620.1.2	2	62	62	NA	NA	30	737	1093	43	2074	2690	758	548
chr14	104604001	104608000	436615	KIF26A_NM_015656.1.1:KIF26A_NM_015656.1.2	2	60	47	NA	NA	32	612	1034	42	2707	3596	2469	1958
chr15	40330001	40332000	458152	SRP14_NM_001309434.1.1	1	60	NA	NA	NA	76	777	1377	86	466	726	312	236
chr15	40398001	40402000	458186	BMF_NM_001003942.1.1:BMF_NM_001003942.1.2	2	46	54	NA	NA	53	1283	1848	76	5981	8730	3588	2538
chr15	40452001	40456000	458212	BUB1B_NM_001211.5.1:BUB1B_NM_001211.5.2	2	60	52	NA	NA	46	1040	2207	120	1625	2310	1024	682
chr15	40508001	40510000	458239	BUB1B-PAK6_NM_001128629.2.1:BUB1B-PAK6_NM_001128629.2.2	2	34	39	NA	NA	67	616	1495	148	225	353	5788	4311
chr15	40530001	40534000	458250	PAK6_NM_001276718.1.1:PAK6_NM_001276718.1.2	2	64	55	NA	NA	33	717	1221	59	741	1122	318	238
chr15	40544001	40546000	458256	C15orf56_NM_001039905.2.1:C15orf56_NM_001039905.2.2	2	59	64	NA	NA	20	644	1135	60	3122	5618	2476	1877
chr15	40570001	40574000	458269	ANKRD63_NM_001190479.2.1	1	61	NA	NA	NA	60	1091	1773	72	104	153	189	159
chr15	40576001	40578000	458271	ANKRD63_NM_001190479.2.2	1	48	NA	NA	NA	26	563	944	67	4310	5364	2605	2105
chr15	40598001	40602000	458282	PLCB2_NM_004573.2.1:PLCB2_NM_004573.2.2	2	59	56	NA	NA	83	1228	1786	108	2221	3279	1147	797
chr15	40642001	40644000	458303	PHGR1_NM_001145643.1.1:PHGR1_NM_001145643.1.2	2	52	52	NA	NA	82	698	1141	98	5076	7391	3121	2352
chr15	40648001	40652000	458306	DISP2_NM_033510.2.1:DISP2_NM_033510.2.2	2	63	52	NA	NA	61	1519	2642	150	1931	2877	1039	706
chr15	40696001	40698000	458329	IVD_NM_001159508.1.1:IVD_NM_001159508.1.2	2	41	35	NA	NA	91	973	1688	140	421	810	4287	2952
chr15	40728001	40732000	458345	BAHD1_NM_001301132.1.1	1	64	NA	NA	NA	40	460	882	30	2279	2963	988	674
chr15	40762001	40766000	458361	CHST14_NM_130468.3.2	2	48	59	NA	NA	68	1141	2146	137	1324	1923	760	554
chr15	40824001	40826000	458391	MRPL42P5_NR_002208.1.1:MRPL42P5_NR_002208.1.2	2	38	40	NA	NA	66	917	1957	140	1010	1626	4527	3293
chr15	47474001	47476000	461716	SEMA6D_NM_001198999.1.1	1	39	NA	NA	NA	22	562	949	46	28	47	2584	2127
chr15	70370001	70374000	473164	MIR629_NR_030714.1.1:MIR629_NR_030714.1.2	2	55	32	NA	NA	111	2157	3668	128	3235	4542	4488	3730
chr15	70386001	70388000	473171	TLE3_NM_001282982.1.1:TLE3_NM_001282982.1.2	2	47	64	NA	NA	59	974	2274	101	1425	2458	2279	1685
chr15	78556001	78558000	477256	DNAJA4_NM_018602.3.1:DNAJA4_NM_018602.3.2	2	62	42	NA	NA	25	638	1203	56	2895	3978	2978	2376
chr15	78590001	78592000	477273	WDR61_NM_025234.2.1:WDR61_NM_025234.2.2	2	45	52	NA	NA	33	739	1398	64	3206	5009	2736	1884
chr15	78630001	78634000	477293	CRABP1_NM_004378.2.1:CRABP1_NM_004378.2.2	2	39	64	NA	NA	113	1674	2798	201	456	606	1755	1289
chr15	78728001	78732000	477341	IREB2_NM_001320941.1.1:IREB2_NM_001320941.1.2	2	52	39	NA	NA	171	2171	3976	253	3997	6751	4247	2828
chr15	78800001	78802000	477376	HYKK_NM_001083612.1.1:HYKK_NM_001083612.1.2	2	57	50	NA	NA	83	1001	2112	100	1555	2167	1465	1080
chr15	78832001	78834000	477392	PSMA4_NM_001102668.1.1:PSMA4_NM_001102668.1.2	2	45	52	NA	NA	78	1002	1856	118	3357	4621	1970	1486
chr15	78856001	78860000	477404	CHRNA5_NM_001307945.1.1:CHRNA5_NM_001307945.1.2	2	64	39	NA	NA	96	1321	2644	114	1037	1540	3046	2125
chr15	78912001	78914000	477431	CHRNA3_NM_001166694.1.1	1	54	NA	NA	NA	24	389	724	56	637	920	373	280
chr15	78932001	78936000	477441	CHRNB4_NM_001256567.1.1:CHRNB4_NM_001256567.1.2	2	52	58	NA	NA	59	1058	1989	100	2339	3503	1243	1101
chr15	79042001	79046000	477495	LOC646938_NR_036495.1.1:LOC646938_NR_036495.1.2	2	59	56	NA	NA	70	862	1456	97	2168	2982	1093	803
chr15	79164001	79168000	477555	MORF4L1_NM_206839.2.1:MORF4L1_NM_206839.2.2	2	47	56	NA	NA	103	1231	2417	131	7393	10027	4363	3030
chr15	82584001	82586000	479264	ADAMTS7P1_NR_045529.3.1	1	46	NA	NA	NA	6	46	121	0	0	1	1	0
chr15	82640001	82644000	479292	GOLGA6L10_NM_001164465.3.2	2	57	37	NA	NA	0	0	0	0	0	0	0	0
chr15	82648001	82650000	479295	UBE2Q2P2_NR_004847.3.1	1	27	NA	NA	NA	0	2	6	0	4	3	398	293
chr15	82720001	82722000	479331	GOLGA6L9_NM_198181.3.1	1	43	NA	NA	NA	0	0	0	0	0	0	0	0
chr15	82796001	82800000	479369	GOLGA2P10_NR_103496.2.1:GOLGA2P10_NR_103496.2.2	2	29	64	NA	NA	0	0	2	0	1	0	7	5
chr15	82824001	82826000	479382	RPS17_NR_111943.1.1:RPS17_NR_111943.1.2	2	63	49	NA	NA	0	0	0	0	0	0	0	0
chr15	83016001	83020000	479478	GOLGA6L10_NM_001164465.3.3:GOLGA6L10_NM_001164465.3.4	2	37	57	NA	NA	0	0	0	0	0	0	0	0
chr15	83024001	83026000	479481	UBE2Q2P2_NR_004847.3.2	1	27	NA	NA	NA	0	0	0	0	0	0	1	2
chr15	83096001	83098000	479517	GOLGA6L9_NM_198181.3.2	1	43	NA	NA	NA	0	0	0	0	0	0	0	0
chr15	83208001	83212000	479573	RPS17_NR_111943.1.3:RPS17_NR_111943.1.4	2	63	49	NA	NA	0	0	0	0	0	0	0	0
chr15	83238001	83242000	479587	CPEB1_NM_001288820.1.1:CPEB1_NM_001288820.1.2	2	56	60	NA	NA	45	1072	1826	89	1146	1674	598	444
chr15	83316001	83318000	479625	CPEB1_NM_001288819.1.1:CPEB1_NM_001288819.1.2	2	62	60	NA	NA	14	335	522	26	3463	5279	2160	1680
chr15	83382001	83384000	479658	AP3B2_NM_001278511.1.1:AP3B2_NM_001278511.1.2	2	53	53	NA	NA	10	436	842	58	283	382	157	105
chr15	83418001	83420000	479676	SNHG21_NR_110097.1.1:SNHG21_NR_110097.1.2	2	60	59	NA	NA	124	913	1830	95	5018	7654	3457	2547
chr15	83424001	83428000	479679	SCARNA15_NR_003011.1.2	2	34	33	NA	NA	36	751	1575	105	93	171	3421	2673
chr15	83476001	83482000	479704	FSD2_NM_001007122.3.1:FSD2_NM_001007122.3.2	2	55	40	NA	NA	50	685	1694	77	1891	2756	2614	1862
chr15	83620001	83624000	479774	HOMER2_NM_199330.2.1:HOMER2_NM_199330.2.2	2	39	52	NA	NA	82	1106	1943	152	2939	3817	3429	3040
chr15	84746001	84750000	480336	EFTUD1P1_NR_036652.1.1:EFTUD1P1_NR_036652.1.2	2	50	28	NA	NA	48	652	1023	68	3201	4098	4830	3941
chr15	84838001	84840000	480381	DNM1P41_NR_033787.2.1:DNM1P41_NR_033787.2.2	2	63	50	NA	NA	0	0	0	0	0	0	0	0
chr15	84860001	84862000	480392	LOC440300_NR_033738.1.1:LOC440300_NR_033738.1.2	2	63	59	NA	NA	16	125	160	6	979	1857	398	320
chr15	84896001	84898000	480410	GOLGA2P7_NR_027001.1.1	1	29	NA	NA	NA	2	2	8	0	5	9	439	294
chr15	84904001	84906000	480414	GOLGA6L4_NM_001267536.2.1	1	56	NA	NA	NA	0	0	0	0	0	0	0	0
chr15	85060001	85062000	480492	GOLGA6L5P_NR_003246.4.1	1	36	NA	NA	NA	8	40	96	8	274	420	985	662
chr15	85142001	85144000	480533	ZSCAN2_NM_001007072.1.1:ZSCAN2_NM_001007072.1.2	2	42	55	NA	NA	58	679	1287	117	2550	4191	2907	1966
chr15	85174001	85176000	480549	SCAND2P_NR_004859.1.1:SCAND2P_NR_004859.1.2	2	58	47	NA	NA	98	1071	2185	119	1929	2874	1908	1257
chr15	85198001	85200000	480561	WDR73_NR_130944.1.1:WDR73_NR_130944.1.2	2	58	59	NA	NA	34	693	1336	84	1546	2325	617	485
chr15	85258001	85262000	480591	SEC11A_NR_073518.1.1:SEC11A_NR_073518.1.2	2	55	54	NA	NA	96	1128	2517	180	2970	4277	1744	1241
chr15	85290001	85294000	480606	ZNF592_NM_014630.2.1:ZNF592_NM_014630.2.2	2	60	59	NA	NA	226	2503	4048	196	2016	3003	1106	771
chr15	85358001	85360000	480639	ALPK3_NM_020778.4.1:ALPK3_NM_020778.4.2	2	42	46	NA	NA	40	814	1414	67	2529	4046	3600	2730
chr15	85426001	85430000	480673	SLC28A1_NM_001287762.1.1:SLC28A1_NM_001287762.1.2	2	64	50	NA	NA	110	976	1887	142	61	75	41	34
chr15	85522001	85524000	480720	PDE8A_NM_001243137.1.1:PDE8A_NM_001243137.1.2	2	64	47	NA	NA	38	761	1421	62	788	1371	517	380
chr15	91202001	91204000	483560	LINC01585_NR_120371.1.1:LINC01585_NR_120371.1.2	2	50	56	NA	NA	132	1449	2551	162	13906	21879	8961	6269
chr15	91260001	91262000	483589	CRTC3-AS1_NR_120372.1.1:CRTC3-AS1_NR_120372.1.2	2	62	49	NA	NA	161	1658	3301	118	1168	2027	887	631
chr15	91412001	91418000	483665	FURIN_NM_002569.3.1:FURIN_NM_002569.3.2:FURIN_NM_001289824.1.1:FURIN_NM_001289824.1.2	4	61	48	54	51	165	2973	4929	240	5996	9288	4709	3393
chr15	91426001	91430000	483670	FES_NM_001143785.1.1:FES_NM_001143785.1.2	2	51	64	NA	NA	86	1992	3327	149	3195	4549	1972	1533
chr15	91446001	91448000	483679	MAN2A2_NM_001320977.1.1:MAN2A2_NM_001320977.1.2	2	43	55	NA	NA	78	1124	2009	108	1990	3459	1491	989
chr15	91474001	91478000	483693	UNC45A_NM_001039675.1.1:UNC45A_NM_001039675.1.2:UNC45A_NM_001323619.1.1:UNC45A_NM_001323619.1.2	4	50	58	47	57	241	3052	5447	268	6694	9843	5250	3647
chr15	91496001	91498000	483703	RCCD1_NM_001017919.1.1:RCCD1_NM_001017919.1.2	2	59	50	NA	NA	73	1360	1876	133	2449	3304	1384	987
chr15	91508001	91512000	483709	PRC1-AS1_NR_051984.1.2	2	53	35	NA	NA	87	1663	2677	147	151	235	2732	2031
chr15	91538001	91540000	483723	PRC1_NM_001267580.1.1:PRC1_NM_001267580.1.2	2	49	64	NA	NA	54	920	1675	102	1516	2211	1228	769
chr15	91564001	91566000	483736	VPS33B_NM_001289149.1.1:VPS33B_NM_001289149.1.2	2	52	61	NA	NA	143	1563	2774	214	3650	6519	2874	2054
chr15	91642001	91646000	483775	SV2B_NM_001323031.1.1:SV2B_NM_001323031.1.2	2	50	44	NA	NA	72	1430	2277	111	1729	2661	1046	809
chr16	24264001	24268000	501351	CACNG3_NM_006539.3.1:CACNG3_NM_006539.3.2	2	33	34	NA	NA	54	1282	2369	117	33	47	6862	4985
chr16	29690001	29692000	504063	QPRT_NM_001318250.1.1:QPRT_NM_001318250.1.2	2	60	59	NA	NA	28	457	724	48	389	771	295	206
chr16	29788001	29792000	504112	ZG16_NM_152338.3.1:ZG16_NM_152338.3.2	2	51	54	NA	NA	206	1505	2729	157	2277	3109	1113	705
chr16	29800001	29804000	504117	KIF22_NM_001256269.1.1:KIF22_NM_001256269.1.2	2	64	62	NA	NA	129	1264	2068	181	2043	3207	1135	784
chr16	29816001	29818000	504124	MAZ_NM_001276275.1.1	1	64	NA	NA	NA	52	396	471	40	3092	3927	1567	1206
chr16	29822001	29824000	504127	PRRT2_NM_001256443.1.1	1	56	NA	NA	NA	10	208	356	22	884	1400	368	264
chr16	29826001	29832000	504129	PAGR1_NM_024516.3.1:MVP_NM_005115.4.1:MVP_NM_005115.4.2	4	59	62	64	64	254	2546	4160	259	2983	4870	1509	1073
chr16	29840001	29844000	504134	MVP_NM_001293204.1.2	2	54	59	NA	NA	114	1429	2277	183	1668	2452	750	549
chr16	29874001	29878000	504150	CDIPT_NM_006319.4.2	2	59	60	NA	NA	83	1163	1827	143	1075	1539	460	314
chr16	29910001	29912000	504167	SEZ6L2_NM_012410.3.1:SEZ6L2_NM_012410.3.2	2	59	40	NA	NA	49	579	1313	73	3308	4917	2618	1717
chr16	29936001	29938000	504180	KCTD13_NM_178863.4.1:KCTD13_NM_178863.4.2	2	60	57	NA	NA	66	1047	1620	90	646	1128	396	293
chr16	29972001	29974000	504198	TMEM219_NM_194280.3.1:TMEM219_NM_194280.3.2	2	64	54	NA	NA	73	1041	1696	102	795	1473	515	318
chr16	29982001	29986000	504203	TAOK2_NM_001252043.1.1:TAOK2_NM_001252043.1.2	2	56	58	NA	NA	84	1066	1998	115	2105	3132	936	643
chr16	30006001	30008000	504214	HIRIP3_NM_001197323.1.1:HIRIP3_NM_001197323.1.2	2	51	59	NA	NA	12	631	1289	36	3511	5323	1719	1254
chr16	30022001	30024000	504222	DOC2A_NR_104089.1.1	1	64	NA	NA	NA	22	327	490	28	189	268	75	61
chr16	30034001	30036000	504228	C16orf92_NM_001109659.1.1:C16orf92_NM_001109659.1.2	2	57	59	NA	NA	54	424	721	56	4007	5007	1642	1248
chr16	30040001	30044000	504231	FAM57B_NM_001318504.1.1:FAM57B_NM_001318504.1.2	2	52	64	NA	NA	61	615	1198	70	3055	3924	1513	1151
chr16	30064001	30066000	504242	ALDOA_NM_000034.3.1	1	64	NA	NA	NA	102	708	1390	96	110	194	83	54
chr16	30074001	30076000	504247	ALDOA_NM_184043.2.1:ALDOA_NM_184043.2.2	2	58	54	NA	NA	54	735	1146	68	265	440	199	153
chr16	30086001	30090000	504253	PPP4C_NM_001303503.1.2	2	64	52	NA	NA	115	1475	2739	145	1166	2323	770	536
chr16	30102001	30104000	504260	TBX6_NM_004608.3.1:TBX6_NM_004608.3.2	2	49	58	NA	NA	66	899	1576	69	3011	5039	2242	1627
chr16	30124001	30126000	504271	GDPD3_NM_024307.2.1:GDPD3_NM_024307.2.2	2	57	59	NA	NA	31	483	701	34	2912	3901	1250	994
chr16	30192001	30196000	504305	CORO1A_NM_007074.3.1:CORO1A_NM_007074.3.2	2	54	59	NA	NA	60	508	954	82	155	202	65	56
chr16	30204001	30206000	504310	SLX1A_NM_001014999.2.1:SLX1A_NM_001014999.2.2	2	64	64	NA	NA	0	0	0	0	0	0	0	0
chr16	30208001	30210000	504312	SULT1A3_NM_177552.3.1:SULT1A3_NM_177552.3.2	2	57	57	NA	NA	0	13	0	0	0	1	0	0
chr16	30218001	30220000	504317	LOC613038_NR_002557.1.1:LOC613038_NR_002557.1.2	2	43	49	NA	NA	8	6	20	0	137	181	25	24
chr16	30364001	30368000	504390	CD2BP2_NM_001243646.1.1:CD2BP2_NM_001243646.1.2	2	54	63	NA	NA	72	1191	1823	127	4090	5218	2176	1532
chr16	58328001	58332000	518371	PRSS54_NM_001080492.1.1:PRSS54_NM_001080492.1.2	2	54	51	NA	NA	124	1393	2617	221	4029	6324	2136	1630
chr16	58426001	58428000	518419	GINS3_NM_001126130.1.1:GINS3_NM_001126130.1.2	2	60	42	NA	NA	98	949	1893	75	4782	9179	4245	3015
chr16	58532001	58534000	518472	NDRG4_NM_001242833.1.1:NDRG4_NM_001242833.1.2	2	61	57	NA	NA	35	316	538	48	1624	2344	637	516
chr16	58548001	58552000	518480	SETD6_NM_024860.3.1:SETD6_NM_024860.3.2	2	38	64	NA	NA	153	1564	3011	193	2560	4589	5689	3975
chr16	58582001	58586000	518496	SNORA46_NR_002978.1.1:SNORA46_NR_002978.1.2	2	34	35	NA	NA	22	546	1214	93	56	104	5402	4172
chr16	58592001	58596000	518500	SNORA50A_NR_002980.1.1:SNORA50A_NR_002980.1.2	2	33	38	NA	NA	44	663	1361	106	76	115	4580	3589
chr16	58662001	58666000	518534	CNOT1_NM_206999.2.1:CNOT1_NM_206999.2.2	2	59	41	NA	NA	75	710	1485	129	2961	3859	1783	1241
chr16	58718001	58720000	518561	SLC38A7_NM_001308384.1.1	1	64	NA	NA	NA	42	647	1137	109	3008	4582	1714	1234
chr16	58766001	58770000	518585	GOT2_NM_002080.3.1:GOT2_NM_002080.3.2	2	64	36	NA	NA	112	1262	2491	121	2256	4104	4842	3438
chr16	67464001	67466000	522933	HSD11B2_NM_000196.3.1:HSD11B2_NM_000196.3.2	2	63	56	NA	NA	28	654	1214	32	1029	1604	631	498
chr16	67516001	67518000	522959	ATP6V0D1_NM_004691.4.1:ATP6V0D1_NM_004691.4.2	2	61	59	NA	NA	20	678	1135	37	2927	4657	1330	950
chr16	67560001	67564000	522981	LOC100505942_NR_104656.1.1:LOC100505942_NR_104656.1.2	2	59	64	NA	NA	186	1799	3016	163	2688	4509	1464	970
chr16	67570001	67572000	522985	FAM65A_NM_001193524.1.1:FAM65A_NM_001193524.1.2	2	49	55	NA	NA	50	489	766	88	2657	4483	1493	1079
chr16	67678001	67682000	523039	CARMIL2_NM_001013838.1.1:CARMIL2_NM_001013838.1.2	2	63	58	NA	NA	98	1287	1904	112	1363	2316	660	425
chr16	67694001	67696000	523046	ACD_NM_001082487.1.1:ACD_NM_001082487.1.2	2	64	57	NA	NA	16	415	509	36	5460	7835	2450	1862
chr16	67700001	67704000	523049	ENKD1_NM_032140.1.1:ENKD1_NM_032140.1.2	2	63	54	NA	NA	100	1307	2153	94	9041	11768	4832	3607
chr16	67752001	67754000	523074	GFOD2_NR_027398.1.1:GFOD2_NR_027398.1.2	2	61	48	NA	NA	58	1021	1699	77	8259	11487	4755	3234
chr16	67840001	67842000	523118	RANBP10_NM_001320239.1.1:RANBP10_NM_001320239.1.2	2	63	61	NA	NA	148	1300	2445	104	312	567	220	159
chr16	67874001	67882000	523135	THAP11_NM_020457.2.1:NUTF2_NM_001322039.1.1	3	64	48	44	NA	295	3393	5770	316	3000	4110	2164	1496
chr16	67904001	67908000	523147	EDC4_NM_014329.4.1:EDC4_NM_014329.4.2	2	57	49	NA	NA	100	1802	2712	181	4133	6304	3213	2193
chr16	67918001	67920000	523153	NRN1L_NM_198443.1.1:NRN1L_NM_198443.1.2	2	62	48	NA	NA	37	667	1129	52	8395	12211	5539	4260
chr16	67966001	67968000	523177	CTRL_NM_001907.2.1:CTRL_NM_001907.2.2	2	58	52	NA	NA	42	550	1104	48	3381	4692	1531	1143
chr16	67970001	67972000	523179	PSMB10_NM_002801.3.1	1	64	NA	NA	NA	47	591	855	72	3969	5665	1794	1203
chr16	67976001	67980000	523182	LCAT_NM_000229.1.1:LCAT_NM_000229.1.2	2	64	57	NA	NA	144	1701	2816	133	2317	3255	842	670
chr16	67998001	68004000	523192	SLC12A4_NM_001145963.1.1:SLC12A4_NM_001145963.1.2:SLC12A4_NM_001145961.1.1:SLC12A4_NM_001145961.1.2	4	62	54	55	51	169	2302	3209	214	9345	12819	5091	3662
chr16	68012001	68016000	523197	DPEP3_NM_022357.3.1:DPEP3_NM_022357.3.2	2	52	55	NA	NA	169	1451	2344	199	739	1185	527	353
chr16	68026001	68030000	523203	DPEP2_NM_001324159.1.2	2	61	56	NA	NA	150	1735	2653	196	6945	11507	3890	2714
chr16	68032001	68036000	523205	DPEP2_NM_022355.3.1:DPEP2_NM_022355.3.2	2	46	53	NA	NA	127	1215	2071	173	2415	3134	1745	1391
chr16	68048001	68052000	523212	LOC100131303_NM_001282442.1.2	2	49	47	NA	NA	217	1460	2478	296	9718	13934	7299	5319
chr16	68054001	68058000	523214	DUS2_NM_001271762.1.1:DUS2_NM_001271762.1.2	2	49	51	NA	NA	98	1311	2090	119	3084	4195	2023	1530
chr16	68116001	68120000	523244	NFATC3_NM_004555.3.1:NFATC3_NM_004555.3.2	2	54	64	NA	NA	102	1325	2240	115	1647	2452	687	491
chr16	68268001	68270000	523319	MIR6773_NR_106831.1.1	1	59	NA	NA	NA	37	576	1088	32	891	1670	535	435
chr16	68278001	68280000	523324	PLA2G15_NM_012320.3.1:PLA2G15_NM_012320.3.2	2	54	59	NA	NA	88	1161	1879	69	7244	10652	4165	2978
chr16	68296001	68300000	523333	SLC7A6_NM_001076785.2.2	2	54	61	NA	NA	211	2124	3358	233	2375	3445	1191	820
chr16	68344001	68346000	523356	SLC7A6OS_NM_032178.2.1:SLC7A6OS_NM_032178.2.2	2	60	45	NA	NA	60	777	1520	83	697	984	781	550
chr16	68480001	68484000	523424	SMPD3_NM_018667.3.1:SMPD3_NM_018667.3.2	2	61	64	NA	NA	28	961	1456	102	4309	6203	1997	1603
chr16	71322001	71324000	524844	CMTR2_NM_001099642.1.1	1	50	NA	NA	NA	31	523	1287	61	3234	4487	2455	1862
chr16	71390001	71394000	524878	CALB2_NM_001740.4.1:CALB2_NM_001740.4.2	2	61	54	NA	NA	72	1038	1795	113	942	1421	548	427
chr16	71522001	71524000	524943	ZNF19_NM_006961.3.1:ZNF19_NM_006961.3.2	2	51	44	NA	NA	18	239	274	46	7980	11835	6790	5248
chr16	71546001	71548000	524955	LOC105371335_NR_135172.1.1:LOC105371335_NR_135172.1.2	2	40	40	NA	NA	64	711	1343	123	2385	3991	6866	5597
chr16	71558001	71562000	524961	CHST4_NM_005769.2.1:CHST4_NM_005769.2.2	2	48	45	NA	NA	69	1412	2423	184	6951	9792	5789	4476
chr16	71598001	71600000	524980	TAT-AS1_NR_103852.1.1:TAT-AS1_NR_103852.1.2	2	49	30	NA	NA	43	567	1154	47	4850	6416	7556	6118
chr16	71608001	71612000	524985	TAT_NM_000353.2.1:TAT_NM_000353.2.2	2	45	33	NA	NA	32	485	971	76	2293	3779	5471	4354
chr17	1920001	1922000	535318	LOC105371485_NR_135642.1.1:LOC105371485_NR_135642.1.2	2	53	61	NA	NA	32	659	895	51	5083	8447	3816	2874
chr17	1932001	1934000	535324	DPH1_NM_001383.3.1:DPH1_NM_001383.3.2	2	62	64	NA	NA	80	1432	2517	87	1523	2582	1035	712
chr17	1944001	1948000	535330	OVCA2_NM_080822.2.2	2	59	64	NA	NA	83	1060	1940	80	1168	2172	599	419
chr17	1952001	1956000	535333	MIR132_NR_029674.1.1:MIR132_NR_029674.1.2	2	50	62	NA	NA	66	873	1654	75	4592	6737	2350	1818
chr17	1992001	1994000	535352	SMG6_NM_001282326.1.1:SMG6_NM_001282326.1.2	2	64	47	NA	NA	20	512	1051	43	1810	2556	1782	1348
chr17	2134001	2136000	535423	LOC101927839_NR_110888.1.1:LOC101927839_NR_110888.1.2	2	47	37	NA	NA	54	808	1614	116	2954	4572	2629	2053
chr17	2140001	2142000	535426	SMG6_NM_001256828.1.1:SMG6_NM_001256828.1.2	2	46	39	NA	NA	41	667	1294	81	2208	2863	3466	2769
chr17	2168001	2172000	535440	SMG6_NM_001256827.1.2	2	39	43	NA	NA	92	1297	2336	140	2817	4010	4614	3532
chr17	2206001	2208000	535458	SMG6_NM_017575.4.1:SMG6_NM_017575.4.2	2	61	64	NA	NA	66	718	1223	82	1867	2911	974	700
chr17	2232001	2236000	535471	SNORD91B_NR_003073.1.2	2	46	40	NA	NA	105	1221	2474	208	2417	3062	2873	1978
chr17	2302001	2306000	535505	MNT_NM_020310.2.1:MNT_NM_020310.2.2	2	64	47	NA	NA	91	1182	2164	91	2444	3979	1160	683
chr17	2414001	2416000	535560	METTL16_NM_024086.3.1:METTL16_NM_024086.3.2	2	52	49	NA	NA	119	1192	2357	124	786	1516	650	472
chr17	17398001	17400000	543052	RASD1_NM_001199989.1.1:RASD1_NM_001199989.1.2	2	64	61	NA	NA	32	890	1328	45	1671	2846	1062	772
chr17	17480001	17482000	543093	PEMT_NM_148173.1.1:PEMT_NM_148173.1.2	2	61	40	NA	NA	36	471	931	56	3063	5459	1009	757
chr17	17484001	17486000	543095	PEMT_NM_007169.2.1:PEMT_NM_007169.2.2	2	50	52	NA	NA	40	604	1042	61	3539	5186	2037	1568
chr17	17492001	17496000	543099	PEMT_NM_001267551.1.1	1	44	NA	NA	NA	134	1602	3051	167	993	1766	867	545
chr17	17584001	17586000	543144	SMCR2_NR_131243.1.1:SMCR2_NR_131243.1.2	2	47	58	NA	NA	33	550	859	44	81	199	124	98
chr17	17668001	17672000	543186	RAI1-AS1_NR_130894.1.1:RAI1-AS1_NR_130894.1.2	2	52	56	NA	NA	72	1211	1721	142	3397	4928	1831	1395
chr17	17680001	17684000	543191	SMCR5_NR_024007.1.1:SMCR5_NR_024007.1.2	2	64	64	NA	NA	84	1084	1801	111	90	146	65	63
chr17	17726001	17730000	543213	SREBF1_NM_001321096.2.1:SREBF1_NM_001321096.2.2	2	61	64	NA	NA	107	1076	1611	113	465	864	257	185
chr17	17740001	17742000	543219	SREBF1_NM_001005291.2.1:SREBF1_NM_001005291.2.2	2	54	53	NA	NA	93	1064	1762	142	823	1420	611	429
chr17	17990001	17992000	543344	DRG2_NM_001388.4.1	1	59	NA	NA	NA	97	1157	2030	121	842	1226	375	305
chr17	18010001	18014000	543354	MYO15A_NM_016239.3.1:MYO15A_NM_016239.3.2	2	44	57	NA	NA	74	1396	2085	149	1274	1784	1155	775
chr17	18086001	18088000	543391	ALKBH5_NM_017758.3.1:ALKBH5_NM_017758.3.2	2	50	64	NA	NA	53	454	769	56	4479	6264	1820	1324
chr17	18160001	18162000	543428	FLII_NM_001256264.1.1:FLII_NM_001256264.1.2	2	63	54	NA	NA	48	766	1299	52	86	129	63	64
chr17	18768001	18770000	543732	PRPSAP2_NM_001243940.1.1	1	46	NA	NA	NA	28	313	642	40	1353	1802	897	679
chr17	18854001	18856000	543775	SLC5A10_NM_001282417.1.1:SLC5A10_NM_001282417.1.2	2	57	59	NA	NA	66	942	1396	88	2094	3129	1301	1007
chr17	18908001	18910000	543802	FAM83G_NM_001039999.2.1:FAM83G_NM_001039999.2.2	2	62	61	NA	NA	37	790	1172	68	1042	1768	613	478
chr17	18948001	18950000	543822	GRAP_NM_006613.3.1	1	64	NA	NA	NA	0	0	0	0	0	0	0	0
chr17	18964001	18966000	543830	SNORD3B-1_NR_003271.1.1:SNORD3B-1_NR_003271.1.2	2	55	62	NA	NA	0	0	2	0	0	0	0	0
chr17	19060001	19062000	543878	LOC79999_NM_001291904.1.1	1	55	NA	NA	NA	0	2	4	0	0	0	0	0
chr17	19090001	19092000	543893	SNORD3A_NR_006880.1.1:SNORD3A_NR_006880.1.2	2	54	61	NA	NA	0	0	0	0	0	0	0	0
chr17	19122001	19126000	543909	LOC388436_NM_001291905.1.2	2	61	59	NA	NA	0	0	2	0	0	0	0	0
chr17	19174001	19176000	543934	EPN2-IT1_NR_046824.1.1:EPN2-IT1_NR_046824.1.2	2	53	49	NA	NA	50	639	1055	90	2803	4717	2177	1677
chr17	19208001	19212000	543951	EPN2-AS1_NR_048576.1.1:EPN2-AS1_NR_048576.1.2	2	57	30	NA	NA	83	893	1624	145	98	175	557	413
chr17	19248001	19252000	543970	MIR1180_NR_031591.1.1:MIR1180_NR_031591.1.2	2	60	56	NA	NA	54	977	1900	115	5005	7006	2665	1947
chr17	19280001	19282000	543985	MAPK7_NM_139033.2.1:MAPK7_NM_139033.2.2	2	40	62	NA	NA	60	782	1576	58	2204	3757	2884	2139
chr17	19288001	19292000	543989	MFAP4_NM_002404.2.1:MFAP4_NM_002404.2.2	2	57	59	NA	NA	59	739	1249	107	3302	4711	1671	1239
chr17	19312001	19316000	544000	RNF112_NM_007148.4.1:RNF112_NM_007148.4.2	2	56	59	NA	NA	99	1395	2235	154	2787	3856	1637	1217
chr17	78516001	78518000	573601	RPTOR_NM_020761.2.1:RPTOR_NM_020761.2.2	2	44	37	NA	NA	66	749	1303	111	1606	2238	3043	2021
chr17	78778001	78780000	573732	LOC101928855_NR_110852.1.1:LOC101928855_NR_110852.1.2	2	57	40	NA	NA	10	540	1066	49	2445	3485	1580	1188
chr18	52624001	52626000	602263	CCDC68_NM_001143829.1.1:CCDC68_NM_001143829.1.2	2	38	32	NA	NA	26	563	1175	77	79	141	6223	4765
chr18	52970001	52972000	602436	TCF4_NM_001243236.1.1:TCF4_NM_001243236.1.2	2	38	33	NA	NA	14	488	936	62	89	117	7928	6593
chr18	52988001	52990000	602445	TCF4_NM_001243235.1.1:TCF4_NM_001243235.1.2	2	50	61	NA	NA	10	355	780	40	6525	9471	5718	4829
chr18	53070001	53074000	602486	TCF4_NM_001306208.1.1:TCF4_NM_001306208.1.2	2	45	41	NA	NA	22	668	1441	62	5231	7098	6033	5106
chr18	53088001	53090000	602494	TCF4_NM_001243233.1.1:TCF4_NM_001243233.1.2	2	43	41	NA	NA	14	306	580	10	4776	7884	5769	4872
chr18	53116001	53120000	602508	TCF4-AS1_NR_132985.1.1:TCF4-AS1_NR_132985.1.2	2	58	38	NA	NA	22	1042	1838	79	805	1058	3417	2984
chr18	53144001	53146000	602521	MIR4529_NR_039754.1.1:MIR4529_NR_039754.1.2	2	42	38	NA	NA	14	389	843	27	4714	6308	6174	5183
chr18	53176001	53180000	602537	TCF4_NM_001243231.1.1:TCF4_NM_001243231.1.2	2	27	30	NA	NA	22	580	1224	73	91	157	7328	5999
chr18	53252001	53254000	602574	TCF4_NM_001306207.1.1:TCF4_NM_001306207.1.2	2	47	43	NA	NA	4	241	553	28	5892	7974	7145	6241
chr18	53302001	53306000	602599	TCF4_NM_001243226.2.2	2	42	39	NA	NA	20	775	1411	100	345	524	1318	1102
chr18	53584001	53586000	602739	LINC01416_NR_110755.1.1	1	53	NA	NA	NA	12	532	1020	32	1985	2776	1284	1183
chr18	53588001	53590000	602741	LINC01416_NR_110755.1.2	1	45	NA	NA	NA	6	393	571	33	2877	3655	4377	3944
chr18	53802001	53806000	602848	LINC01539_NR_040025.1.1:LINC01539_NR_040025.1.2	2	35	47	NA	NA	10	710	1491	58	3433	4434	5552	4866
chr18	77440001	77442000	614666	LOC284241_NR_136643.1.1:LOC284241_NR_136643.1.2	2	64	64	NA	NA	29	567	998	48	648	857	224	146
chr18	77824001	77828000	614858	RBFADN_NR_103445.2.1:RBFADN_NR_103445.2.2	2	64	57	NA	NA	25	899	1488	78	1028	1595	477	320
chr19	11606001	11608000	620790	MIR7974_NR_107014.1.1:MIR7974_NR_107014.1.2	2	60	64	NA	NA	89	569	1226	97	2445	3267	872	721
chr19	11614001	11618000	620794	ZNF653_NM_138783.3.1:ZNF653_NM_138783.3.2	2	63	59	NA	NA	129	1457	2425	190	1721	2306	592	466
chr19	11640001	11642000	620806	ECSIT_NM_001243204.1.1:ECSIT_NM_001243204.1.2	2	59	59	NA	NA	78	366	989	93	42	88	43	37
chr19	11648001	11652000	620810	CNN1_NM_001308342.1.2	2	57	50	NA	NA	65	1042	2044	174	2795	3540	1022	816
chr19	11668001	11672000	620819	ELOF1_NM_032377.3.1:ELOF1_NM_032377.3.2	2	47	45	NA	NA	189	1624	3052	233	3742	5283	2486	1741
chr19	11686001	11690000	620827	ACP5_NM_001611.4.1:ACP5_NM_001611.4.2	2	63	60	NA	NA	76	1231	2087	200	1918	2614	833	613
chr19	11706001	11708000	620836	ZNF627_NM_001290083.1.1:ZNF627_NM_001290083.1.2	2	42	49	NA	NA	64	545	1083	123	3401	4921	2069	1503
chr19	11776001	11778000	620871	HNRNPA1P10_NR_002944.2.1:HNRNPA1P10_NR_002944.2.2	2	35	52	NA	NA	20	128	393	48	51	72	1313	968
chr19	11784001	11786000	620875	ZNF833P_NR_028594.1.1:ZNF833P_NR_028594.1.2	2	52	54	NA	NA	22	373	779	56	2759	3596	1315	1044
chr19	11850001	11852000	620908	ZNF823_NM_017507.1.1:ZNF823_NM_017507.1.2	2	39	49	NA	NA	34	563	774	84	3144	5305	3918	2692
chr19	11876001	11878000	620921	ZNF441_NM_152355.2.1:ZNF441_NM_152355.2.2	2	48	54	NA	NA	56	881	1601	87	3043	4666	2250	1654
chr19	11908001	11910000	620937	ZNF491_NM_152356.3.1:ZNF491_NM_152356.3.2	2	52	59	NA	NA	28	655	1224	85	1790	2695	1162	843
chr19	11924001	11926000	620945	ZNF440_NM_152357.2.1:ZNF440_NM_152357.2.2	2	45	57	NA	NA	84	794	1587	100	2286	3113	1362	1047
chr19	11976001	11978000	620971	ZNF439_NM_152262.2.1:ZNF439_NM_152262.2.2	2	49	36	NA	NA	14	313	590	48	2149	3097	4074	3275
chr19	11998001	12000000	620982	ZNF69_NM_001321163.1.1:ZNF69_NM_001321163.1.2	2	59	62	NA	NA	14	261	586	34	2941	4027	2536	1965
chr19	12034001	12036000	621000	ZNF700_NM_001271848.1.1:ZNF700_NM_001271848.1.2	2	41	52	NA	NA	69	384	846	60	722	1076	2634	2026
chr19	12074001	12076000	621020	ZNF763_NM_001012753.1.1:ZNF763_NM_001012753.1.2	2	59	41	NA	NA	14	381	630	45	1065	1460	2721	2086
chr19	19174001	19176000	624570	SLC25A42_NM_001321544.1.1:SLC25A42_NM_001321544.1.2	2	64	57	NA	NA	8	141	292	38	885	1101	315	227
chr19	19248001	19250000	624607	TMEM161A_NM_017814.2.1:TMEM161A_NM_017814.2.2	2	62	57	NA	NA	72	887	1649	95	1791	2983	1301	873
chr19	19280001	19282000	624623	MEF2B_NM_001145785.1.1:MEF2B_NM_001145785.1.2	2	55	64	NA	NA	56	593	999	95	1098	1541	368	254
chr19	19314001	19316000	624640	NR2C2AP_NM_001300945.1.1:NR2C2AP_NM_001300945.1.2	2	59	50	NA	NA	66	625	1243	135	1716	3278	1063	722
chr19	19322001	19324000	624644	NCAN_NM_004386.2.1:NCAN_NM_004386.2.2	2	62	60	NA	NA	28	343	659	31	3552	5031	1299	989
chr19	19382001	19384000	624674	TM6SF2_NM_001001524.2.1:TM6SF2_NM_001001524.2.2	2	54	57	NA	NA	69	747	1275	110	2693	4007	1028	777
chr19	19430001	19432000	624698	SUGP1_NM_172231.3.1:SUGP1_NM_172231.3.2	2	64	54	NA	NA	115	1233	2162	112	1227	2213	944	590
chr19	19494001	19496000	624730	GATAD2A_NM_017660.3.1:GATAD2A_NM_017660.3.2	2	60	55	NA	NA	81	623	1233	133	2845	4216	2466	1786
chr19	19544001	19546000	624755	MIR640_NR_030370.1.1:MIR640_NR_030370.1.2	2	52	54	NA	NA	43	905	1315	92	1725	2387	881	630
chr19	19574001	19578000	624770	GATAD2A_NM_001300946.1.1:GATAD2A_NM_001300946.1.2	2	54	50	NA	NA	76	1029	1733	110	2339	3078	1137	784
chr19	19624001	19628000	624794	TSSK6_NM_032037.3.1	1	63	NA	NA	NA	54	614	1233	90	627	923	203	155
chr19	19638001	19642000	624800	YJEFN3_NM_001190328.1.1:YJEFN3_NM_001190328.1.2	2	56	56	NA	NA	49	843	1275	100	650	819	240	190
chr19	19648001	19650000	624804	CILP2_NM_153221.2.1:CILP2_NM_153221.2.2	2	64	58	NA	NA	42	509	921	51	3056	4170	1268	968
chr19	19728001	19732000	624844	PBX4_NR_038198.1.1:PBX4_NR_038198.1.2	2	63	50	NA	NA	91	966	1674	173	1270	1972	521	412
chr19	19752001	19754000	624855	GMIP_NM_016573.3.1:GMIP_NM_016573.3.2	2	57	62	NA	NA	65	628	1350	94	5687	7702	2560	1924
chr19	19778001	19782000	624868	ATP13A1_NM_020410.2.1:ATP13A1_NM_020410.2.2:ZNF101_NM_033204.3.1	3	50	58	64	NA	112	1207	1911	134	368	664	216	181
chr19	19842001	19844000	624899	ZNF14_NM_021030.2.1:ZNF14_NM_021030.2.2	2	56	64	NA	NA	86	675	1213	111	264	486	182	155
chr19	19886001	19888000	624921	LINC00663_NR_026956.1.1:LINC00663_NR_026956.1.2	2	50	61	NA	NA	46	739	1149	72	2943	3998	1831	1356
chr19	30860001	30864000	630408	ZNF536_NM_014717.2.1:ZNF536_NM_014717.2.2	2	45	58	NA	NA	31	691	1094	63	2432	3287	1566	1341
chr19	49864001	49866000	639909	TEAD2_NM_001256661.1.1:TEAD2_NM_001256661.1.2	2	63	60	NA	NA	40	563	910	69	2411	3651	1450	1054
chr19	49928001	49930000	639941	PTH2_NM_178449.3.1:PTH2_NM_178449.3.2	2	54	55	NA	NA	89	963	1697	109	3498	4730	1887	1435
chr19	49944001	49946000	639949	SLC17A7_NM_020309.3.1:SLC17A7_NM_020309.3.2	2	53	60	NA	NA	48	604	1208	104	2074	3218	1039	813
chr19	49954001	49956000	639954	PIH1D1_NM_017916.2.1:PIH1D1_NM_017916.2.2	2	49	51	NA	NA	162	1094	1966	162	4105	7237	4979	2880
chr19	49992001	49996000	639973	RPL13A_NM_001270491.1.1:RPL13A_NM_001270491.1.2	2	50	59	NA	NA	79	1349	2219	146	3579	4652	1300	888
chr19	49998001	50002000	639975	RPS11_NM_001015.4.2	2	61	47	NA	NA	186	1572	2934	258	1440	2308	874	627
chr19	50004001	50006000	639977	MIR150_NR_029703.1.1:MIR150_NR_029703.1.2	2	62	28	NA	NA	48	468	678	97	64	144	1993	1397
chr19	50014001	50016000	639982	FCGRT_NM_001136019.2.1	1	49	NA	NA	NA	79	569	1064	77	172	179	122	68
chr19	50030001	50032000	639990	RCN3_NM_020650.2.1:RCN3_NM_020650.2.2	2	40	41	NA	NA	70	319	596	68	1035	1544	1559	1165
chr19	50084001	50086000	640017	NOSIP_NM_001270960.1.1:NOSIP_NM_001270960.1.2	2	42	53	NA	NA	49	780	1290	72	945	1712	2099	1258
chr19	50094001	50096000	640022	PRR12_NM_020719.1.1:PRR12_NM_020719.1.2	2	54	61	NA	NA	35	647	1085	66	6743	9106	1360	884
chr19	50144001	50146000	640047	RRAS_NM_006270.4.1:RRAS_NM_006270.4.2	2	60	63	NA	NA	108	1103	2126	118	2977	4709	1393	796
chr19	50168001	50170000	640059	BCL2L12_NR_104205.1.1:BCL2L12_NR_104205.1.2	2	57	61	NA	NA	77	888	1600	108	992	1675	485	284
chr19	50178001	50180000	640064	PRMT1_NR_033397.4.1:PRMT1_NR_033397.4.2	2	61	58	NA	NA	91	884	1559	142	910	1604	769	505
chr19	50184001	50188000	640067	MIR5088_NR_049811.2.2	2	57	41	NA	NA	146	1589	2446	180	2560	3711	1149	829
chr19	50190001	50192000	640069	ADM5_NM_001101340.1.1:ADM5_NM_001101340.1.2	2	63	60	NA	NA	8	249	382	16	229	346	110	66
chr19	50268001	50270000	640108	TSKS_NM_021733.1.1:TSKS_NM_021733.1.2	2	40	60	NA	NA	67	517	934	86	1738	3295	1424	914
chr19	50294001	50296000	640121	MIR6799_NR_106857.1.1:MIR6799_NR_106857.1.2	2	51	64	NA	NA	46	555	738	92	1506	2421	895	680
chr19	50314001	50318000	640131	FUZ_NM_001171937.1.1:FUZ_NM_001171937.1.2	2	55	47	NA	NA	152	1430	2903	247	5573	7213	2950	2096
chr19	50332001	50336000	640139	MIR6800_NR_106858.1.1:MIR6800_NR_106858.1.2	2	64	59	NA	NA	85	1077	1536	116	5383	6841	2057	1548
chr19	50354001	50356000	640149	PTOV1_NR_130963.1.1:PTOV1_NR_130963.1.2	2	45	53	NA	NA	53	612	985	56	785	1191	473	295
chr19	50362001	50364000	640153	PTOV1-AS2_NR_110730.1.1:PTOV1-AS2_NR_110730.1.2	2	64	61	NA	NA	82	688	1321	90	535	831	229	154
chr19	50370001	50372000	640157	PNKP_NM_007254.3.1:PNKP_NM_007254.3.2	2	52	50	NA	NA	105	1150	1861	144	3322	4885	2036	1340
chr19	50380001	50382000	640162	AKT1S1_NM_001278159.1.1:AKT1S1_NM_001278159.1.2	2	57	57	NA	NA	124	1414	2186	159	3006	5296	2213	1316
chr19	50390001	50392000	640167	MIR4750_NR_039905.2.1:MIR4750_NR_039905.2.2	2	59	64	NA	NA	48	592	771	62	3200	3952	1029	766
chr19	50398001	50402000	640171	IL4I1_NM_152899.1.1:IL4I1_NM_152899.1.2	2	61	52	NA	NA	127	1065	1734	192	586	817	279	208
chr19	50430001	50432000	640186	ATF5_NM_012068.5.1:ATF5_NM_012068.5.2	2	55	50	NA	NA	65	799	1659	90	2293	3553	1382	890
chr2	22758001	22760000	656370	LOC102723362_NR_110577.1.1	1	40	NA	NA	NA	28	731	1381	54	775	939	3588	2909
chr2	58134001	58138000	674058	VRK2_NM_001288838.1.1:VRK2_NM_001288838.1.2	2	38	26	NA	NA	55	1030	2277	172	94	140	7506	5838
chr2	58272001	58276000	674126	VRK2_NM_001288836.1.2	2	57	48	NA	NA	41	1143	2674	101	2928	5748	4196	3054
chr2	58468001	58470000	674223	FANCL_NM_018062.3.1:FANCL_NM_018062.3.2	2	39	36	NA	NA	59	850	1718	75	704	1272	8760	6652
chr2	73112001	73114000	681545	SPR_NM_003124.4.1:SPR_NM_003124.4.2	2	49	50	NA	NA	26	789	1400	89	3070	5082	3464	2483
chr2	73144001	73148000	681561	EMX1_NM_004097.2.1:EMX1_NM_004097.2.2	2	61	62	NA	NA	21	602	970	40	2263	4168	1678	1265
chr2	73298001	73302000	681637	SFXN5_NM_144579.2.1:SFXN5_NM_144579.2.2	2	42	59	NA	NA	29	619	1073	43	3179	4821	2445	1782
chr2	73428001	73432000	681701	NOTO_NM_001134462.1.1:NOTO_NM_001134462.1.2	2	64	49	NA	NA	52	739	1119	112	1264	1810	602	486
chr2	73440001	73442000	681706	SMYD5_NM_006062.2.1:SMYD5_NM_006062.2.2	2	42	58	NA	NA	42	835	1315	140	1998	3035	1261	947
chr2	73460001	73462000	681716	PRADC1_NM_032319.1.1:PRADC1_NM_032319.1.2	2	53	62	NA	NA	66	914	1716	55	1740	3228	1269	835
chr2	73518001	73520000	681745	EGR4_NM_001965.3.1	1	64	NA	NA	NA	14	170	325	22	698	954	229	193
chr2	73612001	73614000	681792	ALMS1_NM_015120.4.1:ALMS1_NM_015120.4.2	2	63	54	NA	NA	40	897	1613	68	1160	1959	665	501
chr2	73682001	73684000	681827	ALMS1-IT1_NR_046762.1.1:ALMS1-IT1_NR_046762.1.2	2	31	30	NA	NA	30	369	805	80	45	78	4353	3469
chr2	73868001	73872000	681920	NAT8_NM_003960.3.1:NAT8_NM_003960.3.2	2	54	54	NA	NA	26	705	1218	56	5329	7821	3623	2942
chr2	73928001	73930000	681949	NAT8B_NR_132338.1.1:NAT8B_NR_132338.1.2	2	53	47	NA	NA	18	337	611	22	3704	5218	2494	1954
chr2	73962001	73966000	681966	TPRKB_NM_016058.2.1	1	58	NA	NA	NA	123	1176	2450	144	2060	3188	1154	799
chr2	74006001	74008000	681987	DUSP11_NM_003584.2.1:DUSP11_NM_003584.2.2	2	47	61	NA	NA	78	867	1784	122	1197	2792	971	651
chr2	74054001	74056000	682011	STAMBP_NM_201647.2.1:STAMBP_NM_201647.2.2	2	48	40	NA	NA	50	986	1902	122	2320	3700	2682	2000
chr2	144968001	144970000	717468	GTDC1_NM_001284233.1.1:GTDC1_NM_001284233.1.2	2	35	38	NA	NA	16	232	476	36	835	1581	5761	4470
chr2	144994001	144996000	717481	GTDC1_NM_024659.4.1:GTDC1_NM_024659.4.2	2	31	34	NA	NA	20	354	801	54	48	64	6073	4674
chr2	145050001	145052000	717509	GTDC1_NM_001006636.3.1:GTDC1_NM_001006636.3.2	2	38	33	NA	NA	6	319	792	24	91	175	6340	5052
chr2	145088001	145092000	717528	GTDC1_NM_001284238.1.1:GTDC1_NM_001284238.1.2	2	59	36	NA	NA	16	327	471	36	596	1111	4387	3333
chr2	145274001	145278000	717620	ZEB2-AS1_NR_040248.2.1:ZEB2-AS1_NR_040248.2.2	2	47	51	NA	NA	39	606	1421	83	4934	8183	4439	3535
chr2	145280001	145282000	717622	LOC105373656_NR_136320.1.1:LOC105373656_NR_136320.1.2	2	54	57	NA	NA	18	369	614	48	2058	3181	1273	1028
chr2	145424001	145426000	717694	TEX41_NR_033870.2.1:TEX41_NR_033870.2.2	2	28	42	NA	NA	4	185	349	12	1827	2348	4498	3708
chr2	185462001	185464000	737713	ZNF804A_NM_194250.1.1:ZNF804A_NM_194250.1.2	2	51	38	NA	NA	2	79	143	2	2206	2949	5777	4738
chr2	198060001	198064000	744012	LOC101927596_NR_135584.1.1:LOC101927596_NR_135584.1.2	2	45	35	NA	NA	50	812	1457	113	1922	3266	3289	2586
chr2	198166001	198170000	744064	ANKRD44-IT1_NR_046837.1.1:ANKRD44-IT1_NR_046837.1.2	2	46	30	NA	NA	40	582	1010	62	2143	2962	5825	4292
chr2	198174001	198178000	744067	ANKRD44_NM_001195144.1.1:ANKRD44_NM_001195144.1.2	2	50	47	NA	NA	42	697	1664	81	4450	7908	6038	4510
chr2	198298001	198302000	744128	SF3B1_NM_012433.3.1:SF3B1_NM_012433.3.2	2	63	34	NA	NA	98	1166	2155	108	1141	1951	2856	1850
chr2	198316001	198320000	744136	COQ10B_NM_025147.4.1:COQ10B_NM_025147.4.2	2	42	30	NA	NA	34	629	1128	90	2139	2845	5988	4176
chr2	198352001	198354000	744153	SNORA105B_NR_132788.1.1:SNORA105B_NR_132788.1.2	2	35	33	NA	NA	32	400	775	78	376	596	7394	5389
chr2	198364001	198366000	744159	HSPD1_NM_002156.4.1:HSPD1_NM_002156.4.2	2	64	41	NA	NA	20	325	725	33	1914	2996	1891	1383
chr2	198380001	198382000	744167	MOB4_NM_199482.3.1:MOB4_NM_199482.3.2	2	53	64	NA	NA	24	302	658	32	4667	7404	3064	2191
chr2	198538001	198542000	744246	RFTN2_NM_144629.2.1:RFTN2_NM_144629.2.2	2	48	36	NA	NA	30	396	836	42	2985	4102	7202	5744
chr2	198568001	198572000	744260	MARS2_NM_138395.3.1:MARS2_NM_138395.3.2	2	33	59	NA	NA	56	687	1259	83	923	1565	4409	3379
chr2	198648001	198650000	744299	BOLL_NM_001284361.1.1:BOLL_NM_001284361.1.2	2	40	50	NA	NA	6	141	341	44	3423	5312	4115	3194
chr2	198668001	198670000	744309	PLCL1_NM_006226.3.1:PLCL1_NM_006226.3.2	2	36	42	NA	NA	4	210	550	18	121	182	5826	4555
chr2	200320001	200324000	745135	SATB2_NR_134967.1.1:SATB2_NR_134967.1.2	2	41	53	NA	NA	17	244	408	18	5876	8209	5345	4005
chr2	200330001	200336000	745139	SATB2_NM_001172517.1.1:SATB2_NM_015265.3.1:SATB2_NM_015265.3.2	4	56	55	56	64	40	672	1126	56	6789	9668	4247	3379
chr2	200472001	200474000	745208	LOC101927641_NR_110270.1.1:LOC101927641_NR_110270.1.2	2	46	50	NA	NA	14	385	615	46	4046	5820	4410	3667
chr2	200714001	200718000	745329	FTCDNL1_NR_034096.1.2	2	58	47	NA	NA	23	744	1467	74	1555	2261	2207	1583
chr2	200774001	200776000	745358	C2orf69_NM_153689.5.1:C2orf69_NM_153689.5.2	2	42	57	NA	NA	51	527	1164	103	484	914	1638	1049
chr2	200818001	200820000	745380	C2orf47_NM_024520.2.1:C2orf47_NM_024520.2.2	2	42	53	NA	NA	54	349	790	75	3165	5247	2547	1767
chr2	201170001	201174000	745556	SPATS2L_NM_015535.2.1:SPATS2L_NM_015535.2.2	2	28	56	NA	NA	57	801	1423	71	2414	3523	6096	4476
chr2	201374001	201376000	745657	KCTD18_NM_001321547.1.1	1	64	NA	NA	NA	27	336	488	32	13	28	36	26
chr2	201390001	201392000	745665	SGO2_NM_001160033.1.1:SGO2_NM_001160033.1.2	2	43	64	NA	NA	60	688	1568	82	1103	1763	2104	1496
chr2	201450001	201452000	745695	AOX1_NM_001159.3.1:AOX1_NM_001159.3.2	2	42	59	NA	NA	18	623	1041	42	2345	3699	3014	2424
chr2	225266001	225268000	757603	FAM124B_NM_001122779.1.1	1	60	NA	NA	NA	48	357	610	50	1466	2010	664	524
chr2	225434001	225436000	757687	CUL3_NM_001257198.1.1:CUL3_NM_001257198.1.2	2	28	35	NA	NA	22	308	756	50	41	107	6919	5219
chr2	225448001	225452000	757694	CUL3_NM_003590.4.1:CUL3_NM_003590.4.2	2	39	30	NA	NA	30	512	1059	71	1710	2535	5861	4339
chr2	233352001	233356000	761645	ECEL1_NM_001290787.1.1:ECEL1_NM_001290787.1.2	2	64	57	NA	NA	18	430	574	40	6357	8442	2985	2219
chr2	233384001	233386000	761660	PRSS56_NM_001195129.1.1:PRSS56_NM_001195129.1.2	2	64	46	NA	NA	2	283	425	20	3490	4953	3019	2081
chr2	233390001	233392000	761663	CHRND_NM_000751.2.1:CHRND_NM_000751.2.2	2	61	62	NA	NA	27	228	387	28	2332	3558	1078	801
chr2	233402001	233406000	761669	CHRNG_NM_005199.4.1:CHRNG_NM_005199.4.2	2	53	64	NA	NA	38	604	837	74	2120	2962	902	695
chr2	233470001	233472000	761702	EFHD1_NM_001243252.1.1:EFHD1_NM_001243252.1.2	2	57	64	NA	NA	90	629	1257	86	1094	2851	1203	778
chr2	233596001	233600000	761765	GIGYF2_NR_103492.1.1:GIGYF2_NR_103492.1.2	2	42	35	NA	NA	39	513	1061	81	4295	8327	8208	5598
chr2	233640001	233642000	761786	KCNJ13_NM_001172416.1.1:KCNJ13_NM_001172416.1.2	2	42	30	NA	NA	12	267	542	34	2345	3607	8062	5953
chr2	233732001	233736000	761832	C2orf82_NM_206895.1.1:C2orf82_NM_206895.1.2	2	60	53	NA	NA	44	868	1453	83	1314	2165	656	502
chr2	233792001	233796000	761861	NGEF_NM_001114090.1.2	2	64	52	NA	NA	32	682	1042	71	3098	4798	2446	1892
chr2	233876001	233880000	761902	LOC101928881_NR_136325.1.2	2	46	56	NA	NA	49	887	1432	66	3138	5305	2646	2029
chr2	233894001	233898000	761910	NEU2_NM_005383.2.1:NEU2_NM_005383.2.2	2	39	61	NA	NA	66	582	1263	138	2578	3558	3631	2747
chr2	233924001	233926000	761924	INPP5D_NM_005541.4.1:INPP5D_NM_005541.4.2	2	64	59	NA	NA	6	342	535	26	707	1128	358	237
chr20	20692001	20696000	776908	RALGAPA2_NM_020343.3.2	2	47	57	NA	NA	57	1109	2238	111	1026	1869	1087	827
chr20	37144001	37146000	785133	MIR548O2_NR_039605.1.1:MIR548O2_NR_039605.1.2	2	30	33	NA	NA	36	724	1572	88	47	93	9267	6793
chr20	37206001	37210000	785164	ADIG_NM_001018082.2.1:ADIG_NM_001018082.2.2	2	53	33	NA	NA	72	1281	2279	127	5822	7594	7921	6090
chr20	37230001	37232000	785175	ARHGAP40_NM_001164431.1.1:ARHGAP40_NM_001164431.1.2	2	64	35	NA	NA	38	879	1382	77	642	840	6384	4795
chr20	37352001	37354000	785236	SLC32A1_NM_080552.2.1:SLC32A1_NM_080552.2.2	2	58	55	NA	NA	17	353	691	43	4530	7170	2771	2114
chr20	37376001	37378000	785248	ACTR5_NM_024855.3.1:ACTR5_NM_024855.3.2	2	50	60	NA	NA	28	689	1260	38	1633	2777	1206	796
chr20	37432001	37436000	785276	PPP1R16B_NM_015568.3.1:PPP1R16B_NM_015568.3.2	2	64	61	NA	NA	22	516	975	66	2212	3368	709	570
chr20	37588001	37592000	785353	DHX35_NM_001190809.1.1:DHX35_NM_001190809.1.2	2	51	40	NA	NA	157	2266	3900	211	1858	3254	4032	2842
chr22	39636001	39640000	841968	PDGFB_NM_033016.3.1:PDGFB_NM_033016.3.2	2	59	64	NA	NA	42	424	974	37	1789	2578	716	538
chr22	39710001	39712000	842004	SNORD83B_NR_000028.1.1:SNORD83B_NR_000028.1.2	2	61	57	NA	NA	60	882	1119	70	1421	2146	583	436
chr22	39714001	39718000	842006	SNORD43_NR_002439.1.1:SNORD43_NR_002439.1.2	2	61	64	NA	NA	91	838	1609	125	1361	2388	906	633
chr22	39758001	39760000	842027	SYNGR1_NM_145738.2.1:SYNGR1_NM_145738.2.2	2	58	52	NA	NA	13	464	877	36	3277	5136	1910	1500
chr22	39824001	39830000	842060	LOC100506472_NR_040535.1.1:LOC100506472_NR_040535.1.2	2	63	59	NA	NA	66	666	1289	105	4160	5538	1771	1463
chr22	39852001	39856000	842072	MGAT3_NM_002409.4.1:MGAT3_NM_002409.4.2	2	63	57	NA	NA	60	669	1238	87	235	276	93	68
chr22	39872001	39874000	842081	MGAT3-AS1_NR_126469.1.1:MGAT3-AS1_NR_126469.1.2	2	64	60	NA	NA	24	450	787	55	204	352	91	66
chr22	39882001	39886000	842086	MGAT3_NM_001098270.1.1:MGAT3_NM_001098270.1.2	2	63	63	NA	NA	61	739	1276	86	1646	2201	505	407
chr22	39896001	39900000	842092	MIEF1_NM_001304564.1.1:MIEF1_NM_001304564.1.2	2	62	58	NA	NA	103	1106	1865	156	1664	2568	1034	701
chr22	39916001	39918000	842101	ATF4_NM_001675.4.1:ATF4_NM_001675.4.2	2	54	59	NA	NA	44	628	1105	69	340	528	232	170
chr22	39928001	39930000	842107	RPS19BP1_NR_130151.1.1	1	56	NA	NA	NA	57	738	1210	61	28	43	36	21
chr22	39966001	39968000	842126	CACNA1I_NM_001003406.1.1	1	59	NA	NA	NA	51	427	737	45	642	1144	355	281
chr22	40288001	40290000	842287	ENTHD1_NM_152512.3.1:ENTHD1_NM_152512.3.2	2	26	45	NA	NA	14	164	392	26	3280	3759	2051	1680
chr22	40296001	40298000	842291	GRAP2_NM_004810.3.1:GRAP2_NM_004810.3.2	2	42	42	NA	NA	24	585	1167	51	2164	3219	5311	4253
chr22	41214001	41218000	842750	SLC25A17_NM_006358.3.1:SLC25A17_NM_006358.3.2	2	54	48	NA	NA	105	804	1522	124	3452	5045	2153	1556
chr22	41252001	41254000	842768	ST13_NM_001278589.1.1:ST13_NM_001278589.1.2	2	59	39	NA	NA	32	527	872	44	4006	5714	4843	3452
chr22	41256001	41258000	842770	DNAJB7_NM_145174.1.1:DNAJB7_NM_145174.1.2	2	35	38	NA	NA	22	460	845	46	1050	1624	6898	5143
chr22	41346001	41348000	842815	RBX1_NM_014248.3.1:RBX1_NM_014248.3.2	2	58	60	NA	NA	42	332	610	86	2248	3562	1023	737
chr22	41468001	41472000	842876	SNORD140_NR_132979.1.1:SNORD140_NR_132979.1.2	2	47	42	NA	NA	48	975	1872	121	2830	4435	1812	1287
chr22	41486001	41490000	842884	MIR1281_NR_031694.1.1:MIR1281_NR_031694.1.2	2	52	33	NA	NA	28	272	543	64	1716	2100	3721	2668
chr22	41592001	41594000	842936	EP300-AS1_NR_110514.1.1	1	54	NA	NA	NA	60	381	760	40	281	426	201	151
chr22	41600001	41602000	842940	L3MBTL2_NM_031488.4.1:L3MBTL2_NM_031488.4.2	2	45	47	NA	NA	51	438	980	49	4356	5964	4076	2966
chr22	41636001	41638000	842958	CHADL_NM_138481.1.1	1	60	NA	NA	NA	44	233	493	66	49	86	47	41
chr22	41648001	41650000	842964	MIR6889_NR_106949.1.1:MIR6889_NR_106949.1.2	2	53	55	NA	NA	30	383	808	68	1181	1663	589	405
chr22	41680001	41684000	842980	RANGAP1_NM_001278651.1.1:RANGAP1_NM_001278651.1.2	2	62	55	NA	NA	106	988	2322	140	4037	6781	2435	1513
chr22	41698001	41700000	842988	ZC3H7B_NM_017590.5.1:ZC3H7B_NM_017590.5.2	2	64	61	NA	NA	41	486	935	59	1282	2271	975	659
chr22	41762001	41766000	843020	TEF_NM_001145398.2.1:TEF_NM_001145398.2.2	2	55	61	NA	NA	30	583	871	32	3401	4265	1437	1136
chr22	41776001	41778000	843026	TEF_NM_003216.3.1	1	44	NA	NA	NA	76	564	1066	88	2155	3037	1458	931
chr22	41842001	41844000	843059	TOB2_NM_016272.3.1:TOB2_NM_016272.3.2	2	58	64	NA	NA	45	491	1069	37	524	932	298	198
chr22	41864001	41868000	843070	PHF5A_NM_032758.3.1:PHF5A_NM_032758.3.2	2	50	36	NA	NA	38	800	1409	87	2905	4580	3746	2632
chr22	42086001	42088000	843180	SNU13_NM_001003796.1.1:SNU13_NM_001003796.1.2	2	36	60	NA	NA	48	649	1155	88	440	755	2793	1927
chr22	42194001	42196000	843234	CCDC134_NM_001304797.1.1:CCDC134_NM_001304797.1.2	2	40	52	NA	NA	36	529	904	95	1378	1808	963	686
chr22	42228001	42232000	843251	SREBF2_NM_004599.3.2	2	36	61	NA	NA	134	1226	2264	155	2301	3508	3556	2491
chr22	42296001	42298000	843284	MIR33A_NR_029507.1.1:MIR33A_NR_029507.1.2	2	57	59	NA	NA	42	459	722	43	2573	3622	1061	793
chr22	42334001	42338000	843303	CENPM_NM_001110215.2.2	2	64	58	NA	NA	56	741	1008	115	2359	3369	1244	830
chr22	42342001	42344000	843306	CENPM_NM_001304373.1.1:CENPM_NM_001304373.1.2	2	62	64	NA	NA	81	640	1315	85	1812	3531	1105	727
chr22	42348001	42350000	843309	LINC00634_NR_024355.1.1:LINC00634_NR_024355.1.2	2	60	57	NA	NA	32	453	849	46	1491	2218	569	413
chr22	42370001	42374000	843320	SEPT3_NM_019106.5.1:SEPT3_NM_019106.5.2	2	47	61	NA	NA	34	522	907	79	2630	3232	2057	1621
chr22	42392001	42396000	843330	WBP2NL_NM_152613.2.1:WBP2NL_NM_152613.2.2	2	52	44	NA	NA	79	1027	1831	92	465	605	353	252
chr22	42466001	42468000	843366	NAGA_NM_000262.2.1:NAGA_NM_000262.2.2	2	57	57	NA	NA	49	560	877	49	4927	8453	3058	2224
chr22	42486001	42490000	843376	NDUFA6_NM_002490.3.1:NDUFA6_NM_002490.3.2	2	55	56	NA	NA	50	835	1398	139	2732	4237	1366	943
chr22	42526001	42528000	843395	CYP2D6_NM_001025161.2.1:CYP2D6_NM_001025161.2.2	2	57	53	NA	NA	8	76	165	10	185	234	74	50
chr22	42540001	42542000	843402	CYP2D7_NR_002570.3.1	1	60	NA	NA	NA	40	251	573	44	236	335	113	92
chr22	42612001	42614000	843438	TCF20_NM_181492.2.1:TCF20_NM_181492.2.2	2	47	40	NA	NA	22	311	539	35	3681	5410	5534	4071
chr22	42664001	42666000	843464	OGFRP1_NR_036498.1.1:OGFRP1_NR_036498.1.2	2	38	59	NA	NA	34	739	1316	68	1748	3321	3685	2499
chr22	42680001	42682000	843472	TCF20_NM_005650.3.1:TCF20_NM_005650.3.2	2	55	59	NA	NA	12	317	469	26	2096	3078	764	600
chr22	42764001	42766000	843514	LINC01315_NR_120596.1.1	1	59	NA	NA	NA	47	714	1108	52	1991	3061	1091	762
chr22	42826001	42830000	843545	NFAM1_NM_145912.6.1:NFAM1_NM_145912.6.2	2	55	39	NA	NA	48	954	1535	107	4420	5677	3337	2525
chr3	2186001	2188000	848877	CNTN4-AS2_NR_046555.1.1:CNTN4-AS2_NR_046555.1.2	2	39	39	NA	NA	12	415	826	48	430	709	6637	5693
chr3	2280001	2282000	848924	CNTN4_NM_001206955.1.1:CNTN4_NM_001206955.1.2	2	38	30	NA	NA	12	355	642	62	1119	1679	6897	5876
chr3	10804001	10808000	853186	LINC00606_NR_027102.1.1:LINC00606_NR_027102.1.2	2	45	57	NA	NA	40	869	1436	61	4410	6297	4205	3521
chr3	10858001	10860000	853212	SLC6A11_NM_001317406.1.1:SLC6A11_NM_001317406.1.2	2	49	60	NA	NA	30	430	989	44	134	204	125	122
chr3	11032001	11036000	853299	SLC6A1_NM_003042.3.1:SLC6A1_NM_003042.3.2	2	54	47	NA	NA	25	472	976	47	3480	4683	2612	2167
chr3	16644001	16646000	856104	DAZL_NM_001190811.1.1:DAZL_NM_001190811.1.2	2	48	49	NA	NA	24	453	1145	56	3895	5845	4460	3388
chr3	16924001	16928000	856244	PLCL2_NM_001144382.1.1:PLCL2_NM_001144382.1.2	2	64	54	NA	NA	61	988	1875	103	953	1629	571	437
chr3	16972001	16976000	856267	PLCL2_NM_015184.5.1:PLCL2_NM_015184.5.2	2	40	38	NA	NA	50	1087	2133	130	1585	2593	4807	3459
chr3	18004001	18006000	856782	LOC339862_NM_001257177.1.1:LOC339862_NM_001257177.1.2	2	26	35	NA	NA	12	278	546	34	34	51	6496	4884
chr3	36780001	36784000	866170	DCLK3_NM_033403.1.1:DCLK3_NM_033403.1.2	2	33	38	NA	NA	62	1714	3026	171	913	1373	5851	4607
chr3	36986001	36988000	866272	TRANK1_NM_014831.2.1:TRANK1_NM_014831.2.2	2	58	46	NA	NA	22	566	890	58	2560	3952	2935	2206
chr3	37034001	37036000	866296	EPM2AIP1_NM_014805.3.1:EPM2AIP1_NM_014805.3.2	2	55	60	NA	NA	109	946	1840	84	2161	3354	1542	1147
chr3	52720001	52722000	874139	PBRM1_NM_018313.4.1:PBRM1_NM_018313.4.2	2	36	35	NA	NA	66	941	1744	68	185	277	6890	4845
chr3	52724001	52726000	874141	SNORD19B_NR_003687.1.1:SNORD19B_NR_003687.1.2	2	42	34	NA	NA	36	648	1206	95	1273	1816	5304	3920
chr3	52736001	52740000	874147	GLT8D1_NM_152932.2.1:GLT8D1_NM_152932.2.2	2	57	49	NA	NA	76	1111	2161	140	209	443	435	318
chr3	52810001	52814000	874183	ITIH1_NM_002215.3.1:ITIH1_NM_002215.3.2	2	50	56	NA	NA	103	1190	1981	152	3094	4365	1548	1204
chr3	52828001	52832000	874191	ITIH3_NM_002217.3.1:ITIH3_NM_002217.3.2	2	60	59	NA	NA	65	1403	1984	114	1925	3348	1474	995
chr3	52858001	52860000	874205	ITIH4-AS1_NR_046615.1.1:ITIH4-AS1_NR_046615.1.2	2	64	58	NA	NA	43	828	1194	49	946	1507	432	333
chr3	52864001	52866000	874208	ITIH4_NM_001166449.1.1:ITIH4_NM_001166449.1.2	2	56	59	NA	NA	90	1363	2099	106	2319	3513	1466	1119
chr3	52868001	52870000	874210	MUSTN1_NM_205853.3.1:MUSTN1_NM_205853.3.2	2	55	56	NA	NA	20	452	959	60	6446	9380	3595	2824
chr3	52878001	52882000	874215	MIR8064_NR_107031.1.1:MIR8064_NR_107031.1.2	2	59	46	NA	NA	68	1048	1842	93	2304	3413	1855	1434
chr3	52930001	52932000	874240	TMEM110_NM_198563.2.1:TMEM110_NM_198563.2.2	2	57	49	NA	NA	63	1045	2053	97	2235	3661	2623	1842
chr3	53080001	53084000	874315	SFMBT1_NM_016329.3.1:SFMBT1_NM_016329.3.2	2	59	33	NA	NA	81	841	1736	160	1456	2571	2207	1535
chr3	53164001	53166000	874356	RFT1_NM_052859.3.1:RFT1_NM_052859.3.2	2	55	54	NA	NA	49	851	1568	115	3686	6044	2534	1812
chr3	53290001	53292000	874419	TKT_NM_001258028.1.1:TKT_NM_001258028.1.2	2	61	46	NA	NA	114	852	1469	135	1345	2387	2068	1458
chr3	53380001	53382000	874464	DCP1A_NM_001290204.1.1:DCP1A_NM_001290204.1.2	2	44	49	NA	NA	45	702	1408	54	1855	3949	2387	1514
chr3	53528001	53532000	874538	CACNA1D_NM_001128839.2.1:CACNA1D_NM_001128839.2.2	2	64	52	NA	NA	26	670	1277	64	259	349	73	82
chr3	60064001	60068000	877805	FHIT_NM_001320901.1.1:FHIT_NM_001320901.1.2	2	35	42	NA	NA	8	425	822	43	1380	2173	4982	3984
chr3	63638001	63640000	879591	SNTN_NM_001080537.1.1:SNTN_NM_001080537.1.2	2	42	45	NA	NA	16	274	628	34	7039	8833	5159	4549
chr3	63804001	63806000	879674	C3orf49_NR_026866.1.1:C3orf49_NR_026866.1.2	2	41	45	NA	NA	48	478	1202	78	5817	7528	7160	5886
chr3	63846001	63850000	879695	THOC7-AS1_NR_104326.1.1:THOC7-AS1_NR_104326.1.2	2	37	47	NA	NA	24	716	1238	101	2105	3776	4027	2914
chr3	63882001	63886000	879712	ATXN7_NM_001177387.1.2	2	35	32	NA	NA	30	798	1453	90	82	123	5168	3889
chr3	63952001	63954000	879746	ATXN7_NM_001128149.2.1:ATXN7_NM_001128149.2.2	2	43	53	NA	NA	10	417	847	39	1085	1830	1325	1014
chr3	63988001	63992000	879764	PSMD6-AS2_NR_038286.1.2	2	26	42	NA	NA	26	500	1167	68	976	1470	3814	2854
chr3	64006001	64010000	879772	PSMD6_NM_001271781.1.1:PSMD6_NM_001271781.1.2	2	39	35	NA	NA	24	379	896	48	2425	3143	5235	4070
chr3	64054001	64056000	879795	PRICKLE2-AS1_NR_045697.1.1:PRICKLE2-AS1_NR_045697.1.2	2	44	47	NA	NA	12	315	591	18	2467	3536	2132	1852
chr3	64072001	64074000	879804	LINC00994_NR_033978.1.1	1	48	NA	NA	NA	18	336	691	64	2763	3392	2944	2499
chr3	64172001	64174000	879854	PRICKLE2-AS3_NR_046702.1.1:PRICKLE2-AS3_NR_046702.1.2	2	45	43	NA	NA	12	344	506	31	1697	2228	2044	1686
chr3	64210001	64212000	879873	PRICKLE2_NM_198859.3.1:PRICKLE2_NM_198859.3.2	2	53	40	NA	NA	16	533	795	55	5338	7123	5031	4451
chr3	71292001	71296000	883414	FOXP1_NM_001244814.1.1:FOXP1_NM_001244814.1.2	2	46	29	NA	NA	38	728	1520	74	1274	2284	3130	2216
chr3	71336001	71338000	883435	FOXP1-AS1_NR_126463.1.1	1	39	NA	NA	NA	28	326	549	56	526	636	708	515
chr3	71352001	71356000	883443	FOXP1_NM_001244812.1.1:FOXP1_NM_001244812.1.2	2	45	39	NA	NA	14	401	953	28	1681	2317	3195	2449
chr3	71590001	71594000	883561	MIR1284_NR_031697.1.1:MIR1284_NR_031697.1.2	2	42	55	NA	NA	16	485	1143	55	1416	1981	1103	794
chr3	71632001	71636000	883581	FOXP1_NM_001244808.1.2	2	53	52	NA	NA	38	559	1305	64	2417	3638	1963	1352
chr3	71776001	71778000	883652	EIF4E3_NM_001134651.1.1:EIF4E3_NM_001134651.1.2	2	60	35	NA	NA	8	280	461	22	20	27	1883	1453
chr3	71832001	71834000	883680	PROK2_NM_001126128.1.1:PROK2_NM_001126128.1.2	2	42	55	NA	NA	10	320	667	20	2722	3351	2473	2082
chr3	135740001	135742000	915634	PPP2R3A_NM_181897.2.1:PPP2R3A_NM_181897.2.2	2	26	33	NA	NA	10	346	630	38	73	97	8476	6487
chr3	135912001	135916000	915720	MSL2_NM_001145417.1.2	2	43	52	NA	NA	62	1071	2286	84	7488	13225	5050	3286
chr3	135968001	135972000	915747	PCCB_NM_000532.4.2	2	38	57	NA	NA	107	1126	2329	167	127	190	2933	2117
chr3	136470001	136474000	915997	STAG1_NM_005862.2.1:STAG1_NM_005862.2.2	2	47	38	NA	NA	80	1144	2472	137	163	307	4429	3058
chr3	136538001	136540000	916030	SLC35G2_NM_025246.2.1:SLC35G2_NM_025246.2.2	2	54	61	NA	NA	86	830	1846	73	39	78	125	102
chr3	136580001	136582000	916051	NCK1-AS1_NR_110175.1.1:NCK1-AS1_NR_110175.1.2	2	56	64	NA	NA	67	856	1367	74	1650	3498	1412	899
chr3	136648001	136652000	916085	NCK1_NM_001190796.2.2	2	33	33	NA	NA	42	764	1822	97	92	124	10975	7936
chr3	161214001	161216000	928367	OTOL1_NM_001080440.1.1:OTOL1_NM_001080440.1.2	2	27	28	NA	NA	10	336	713	28	11	21	3620	3039
chr3	180396001	180398000	937958	CCDC39_NM_181426.1.1:CCDC39_NM_181426.1.2	2	33	55	NA	NA	12	539	873	44	5349	7068	7362	6044
chr3	180628001	180630000	938074	FXR1_NM_005087.3.1:FXR1_NM_005087.3.2	2	38	33	NA	NA	76	495	1192	96	365	526	6228	4953
chr3	180706001	180710000	938113	DNAJC19_NM_001190233.1.2	2	50	33	NA	NA	84	1368	2583	155	2256	4144	6902	5125
chr3	180772001	180776000	938145	SOX2-OT_NR_075091.1.1:SOX2-OT_NR_075091.1.2	2	27	30	NA	NA	14	725	1606	39	37	59	5386	4668
chr3	180892001	180894000	938204	SOX2-OT_NR_075093.1.1:SOX2-OT_NR_075093.1.2	2	39	41	NA	NA	12	379	870	66	2791	3764	5259	4465
chr3	181160001	181164000	938338	LOC102724604_NR_125407.1.1:LOC102724604_NR_125407.1.2	2	31	45	NA	NA	38	837	1744	102	272	342	3387	2978
chr3	181326001	181330000	938420	SOX2-OT_NR_075090.1.1:SOX2-OT_NR_075090.1.2	2	31	47	NA	NA	22	521	1053	78	2359	2892	5042	4424
chr3	181428001	181430000	938470	SOX2_NM_003106.3.1	1	46	NA	NA	NA	6	78	266	22	3217	3685	2847	2506
chr4	103244001	103248000	998390	SLC39A8_NM_001135148.1.1:SLC39A8_NM_001135148.1.2	2	37	44	NA	NA	62	624	1331	96	1637	2510	4687	3616
chr4	103266001	103270000	998400	SLC39A8_NM_022154.5.1:SLC39A8_NM_022154.5.2	2	38	64	NA	NA	90	1174	2660	186	2682	4667	3069	2174
chr4	103420001	103422000	998476	NFKB1_NM_001165412.1.1:NFKB1_NM_001165412.1.2	2	41	54	NA	NA	34	481	978	72	2410	4528	3866	2755
chr4	143768001	143770000	1018650	INPP4B_NM_003866.2.1:INPP4B_NM_003866.2.2	2	60	50	NA	NA	6	266	590	20	2381	2942	2247	1787
chr4	144106001	144108000	1018819	LOC105377623_NR_136203.1.1:LOC105377623_NR_136203.1.2	2	63	52	NA	NA	45	543	794	38	2438	4035	1885	1370
chr4	170192001	170194000	1031862	SH3RF1_NM_020870.3.1:SH3RF1_NM_020870.3.2	2	64	38	NA	NA	24	262	562	16	1968	3482	3139	2331
chr4	170540001	170542000	1032036	CLCN3_NM_001829.3.1:CLCN3_NM_001829.3.2	2	59	43	NA	NA	38	519	976	71	1034	1583	3156	2376
chr4	170580001	170582000	1032056	CLCN3_NM_001243374.1.1:CLCN3_NM_001243374.1.2	2	26	42	NA	NA	22	209	534	31	1114	1861	5400	3904
chr4	170678001	170680000	1032105	HPF1_NM_017867.2.1:HPF1_NM_017867.2.2	2	44	57	NA	NA	52	343	618	30	986	1975	845	633
chr4	176710001	176712000	1035121	GPM6A_NM_001261448.1.1:GPM6A_NM_001261448.1.2	2	28	40	NA	NA	6	112	310	18	986	1301	8108	6588
chr4	176732001	176736000	1035132	GPM6A_NM_201591.2.1:GPM6A_NM_201591.2.2	2	40	38	NA	NA	24	361	670	24	1054	1424	6484	5764
chr4	176922001	176924000	1035226	GPM6A_NM_005277.4.1:GPM6A_NM_005277.4.2	2	35	50	NA	NA	2	184	325	14	2645	3645	2105	1754
chr4	176986001	176988000	1035258	WDR17_NM_181265.3.1:WDR17_NM_181265.3.2	2	40	61	NA	NA	2	210	397	14	586	751	3319	3001
chr4	177116001	177118000	1035323	SPATA4_NM_144644.3.1:SPATA4_NM_144644.3.2	2	36	60	NA	NA	28	365	731	44	554	927	1930	1426
chr5	44808001	44812000	1065234	BRCAT54_NR_109865.1.1:BRCAT54_NR_109865.1.2	2	64	26	NA	NA	74	1513	3358	177	2363	4498	7994	6204
chr5	49960001	49962000	1067809	PARP8_NM_001178055.1.1:PARP8_NM_001178055.1.2	2	28	47	NA	NA	28	398	671	44	1419	1831	2609	2087
chr5	60456001	60458000	1073057	CTC-436P18.1_NR_109908.1.1:CTC-436P18.1_NR_109908.1.2	2	40	36	NA	NA	46	514	1139	62	636	907	2601	1862
chr5	60628001	60630000	1073143	ZSWIM6_NM_020928.1.1:ZSWIM6_NM_020928.1.2	2	54	41	NA	NA	18	252	462	12	169	258	1684	1095
chr5	60932001	60936000	1073295	C5orf64_NM_173667.3.1:C5orf64_NM_173667.3.2	2	33	51	NA	NA	70	1273	2414	152	78	131	1617	1052
chr5	60992001	60994000	1073324	LOC101928651_NR_109910.1.1	1	49	NA	NA	NA	50	430	837	76	2195	2722	2132	1653
chr5	61030001	61032000	1073343	LOC100506526_NR_105000.1.1:LOC100506526_NR_105000.1.2	2	40	34	NA	NA	26	583	1067	54	328	445	3162	2547
chr5	87564001	87566000	1086610	TMEM161B_NM_153354.4.1:TMEM161B_NM_153354.4.2	2	60	64	NA	NA	46	766	1323	100	1768	2942	1270	1052
chr5	87686001	87690000	1086671	TMEM161B-AS1_NR_105020.1.1:TMEM161B-AS1_NR_105020.1.2	2	35	35	NA	NA	20	632	1538	67	428	699	6104	5180
chr5	87734001	87736000	1086694	LOC102546226_NR_105021.1.1:LOC102546226_NR_105021.1.2	2	36	33	NA	NA	12	513	1092	50	46	70	6654	5508
chr5	87962001	87964000	1086808	MIR9-2_NR_030741.1.1:MIR9-2_NR_030741.1.2	2	37	36	NA	NA	36	700	1202	80	1342	2005	8260	6990
chr5	87968001	87972000	1086811	LINC00461_NR_024384.1.1:LINC00461_NR_024384.1.2	2	42	62	NA	NA	32	648	1073	72	12316	16121	4985	4192
chr5	87974001	87976000	1086813	LINC00461_NR_024383.1.1:LINC00461_NR_024383.1.2	2	57	46	NA	NA	6	136	229	8	5951	8112	4204	3538
chr5	87980001	87982000	1086816	LINC00461_NR_015436.1.1:LINC00461_NR_015436.1.2	2	60	54	NA	NA	21	418	855	46	1684	2528	850	687
chr5	88118001	88120000	1086885	MEF2C_NM_001193349.1.1:MEF2C_NM_001193349.1.2	2	39	26	NA	NA	8	292	773	37	84	103	6737	5613
chr5	88178001	88180000	1086915	MEF2C-AS1_NR_136219.1.1:MEF2C-AS1_NR_136219.1.2	2	40	64	NA	NA	10	94	224	6	1524	2290	1611	1308
chr5	88184001	88186000	1086918	MEF2C-AS1_NR_109940.1.1:MEF2C-AS1_NR_109940.1.2	2	30	51	NA	NA	8	231	378	33	1000	1731	4194	3673
chr5	88198001	88202000	1086925	MEF2C_NM_001193347.1.1:MEF2C_NM_001193347.1.2	2	50	42	NA	NA	0	14	40	0	301	416	193	145
chr5	137608001	137612000	1111629	GFRA3_NM_001496.3.1:GFRA3_NM_001496.3.2	2	55	50	NA	NA	77	1400	2618	97	2910	3880	1282	1033
chr5	137666001	137668000	1111657	CDC25C_NM_001287582.1.1:CDC25C_NM_001287582.1.2	2	62	59	NA	NA	90	780	1407	88	1070	1740	533	358
chr5	137672001	137676000	1111660	FAM53C_NM_001135647.1.1:FAM53C_NM_001135647.1.2	2	64	59	NA	NA	118	1477	3009	171	2092	3247	989	658
chr5	137688001	137690000	1111667	KDM3B_NM_016604.3.1:KDM3B_NM_016604.3.2	2	48	54	NA	NA	30	626	1268	80	1119	1693	815	564
chr5	137774001	137776000	1111710	REEP2_NM_001271803.1.1:REEP2_NM_001271803.1.2	2	63	54	NA	NA	50	568	886	42	1661	2562	752	557
chr5	137800001	137802000	1111723	EGR1_NM_001964.2.1:EGR1_NM_001964.2.2	2	61	59	NA	NA	80	1065	2161	76	3848	6339	3024	1959
chr5	137876001	137880000	1111761	ETF1_NM_001282185.1.1:ETF1_NM_001282185.1.2	2	40	63	NA	NA	50	937	1720	82	5007	7020	3810	2472
chr5	137896001	137898000	1111770	SNORD63_NR_002913.1.1:SNORD63_NR_002913.1.2	2	39	47	NA	NA	50	570	1036	82	1903	2998	3374	2223
chr5	137910001	137912000	1111777	HSPA9_NM_004134.6.1:HSPA9_NM_004134.6.2	2	57	46	NA	NA	40	797	1309	60	1747	2474	869	629
chr5	151784001	151786000	1118714	NMUR2_NM_020167.4.1:NMUR2_NM_020167.4.2	2	60	45	NA	NA	30	586	897	32	4957	7610	6771	5548
chr5	152350001	152354000	1118997	LINC01470_NR_109877.1.1:LINC01470_NR_109877.1.2	2	32	49	NA	NA	10	397	939	44	922	1266	5727	4862
chr5	152868001	152872000	1119255	GRIA1_NM_000827.3.1:GRIA1_NM_000827.3.2	2	60	47	NA	NA	12	858	1587	96	6355	7760	3661	3264
chr6	72922001	72926000	1169739	RIMS1_NM_001168407.1.1:RIMS1_NM_001168407.1.2	2	45	29	NA	NA	32	530	1250	83	3441	4418	4858	3998
chr6	73076001	73078000	1169815	RIMS1_NM_001168411.1.1:RIMS1_NM_001168411.1.2	2	33	30	NA	NA	4	72	394	12	45	71	9176	7518
chr6	73328001	73332000	1169941	KCNQ5_NM_001160133.1.1:KCNQ5_NM_001160133.1.2	2	57	64	NA	NA	12	347	728	40	5416	7341	3589	3089
chr6	73338001	73340000	1169945	KCNQ5-IT1_NR_120503.1.1:KCNQ5-IT1_NR_120503.1.2	2	32	34	NA	NA	45	540	842	62	153	222	10154	8629
chr6	83776001	83778000	1175164	UBE3D_NM_001304437.1.1:UBE3D_NM_001304437.1.2	2	29	54	NA	NA	53	523	1166	64	71	146	1311	965
chr6	83902001	83906000	1175227	PGM3_NM_001199919.1.1:PGM3_NM_001199919.1.2	2	32	30	NA	NA	40	673	1452	52	23	38	4747	3722
chr6	84140001	84142000	1175345	ME1_NM_002395.5.1:ME1_NM_002395.5.2	2	64	42	NA	NA	80	900	1509	97	720	1375	2532	1893
chr6	84220001	84222000	1175385	PRSS35_NM_153362.2.1:PRSS35_NM_153362.2.2	2	30	36	NA	NA	26	368	1003	44	44	81	4468	3428
chr6	84416001	84420000	1175483	SNAP91_NM_001256718.1.1:SNAP91_NM_001256718.1.2	2	64	63	NA	NA	20	499	917	43	536	789	239	190
chr6	84568001	84572000	1175558	CYB5R4_NM_016230.3.1:CYB5R4_NM_016230.3.2	2	48	40	NA	NA	36	813	1623	75	2130	2936	3221	2452
chr6	128176001	128178000	1197361	THEMIS_NM_001318531.1.1:THEMIS_NM_001318531.1.2	2	38	30	NA	NA	12	306	797	26	336	544	3359	2549
chr6	128220001	128222000	1197383	THEMIS_NM_001010923.2.1:THEMIS_NM_001010923.2.2	2	33	43	NA	NA	12	244	571	30	963	1380	3378	2729
chr6	128238001	128242000	1197392	THEMIS_NM_001164687.1.1:THEMIS_NM_001164687.1.2	2	34	45	NA	NA	14	692	1492	78	814	1194	3487	2902
chr6	128348001	128350000	1197446	LOC101928140_NR_125849.1.1:LOC101928140_NR_125849.1.2	2	33	33	NA	NA	20	273	707	54	13	22	4663	3584
chr6	143770001	143774000	1205157	ADAT2_NM_182503.2.1:ADAT2_NM_182503.2.2	2	42	52	NA	NA	34	811	1454	74	2095	2899	1649	1197
chr6	143830001	143834000	1205186	FUCA2_NM_032020.4.1:FUCA2_NM_032020.4.2	2	37	58	NA	NA	62	708	1570	92	2767	3746	3460	2617
chr6	143882001	143884000	1205211	PHACTR2-AS1_NR_027114.2.1:PHACTR2-AS1_NR_027114.2.2	2	59	44	NA	NA	16	422	653	18	1423	2070	1076	955
chr6	143890001	143892000	1205215	PHACTR2-AS1_NR_027113.2.1:PHACTR2-AS1_NR_027113.2.2	2	44	33	NA	NA	16	254	587	32	2621	3274	4152	3252
chr6	143928001	143932000	1205234	PHACTR2_NM_014721.2.1:PHACTR2_NM_014721.2.2	2	44	26	NA	NA	28	748	1500	76	1822	2710	3425	2644
chr7	1654001	1656000	1236200	TFAMP1_NR_001288.1.1:TFAMP1_NR_001288.1.2	2	57	31	NA	NA	56	579	1230	92	2230	3060	3606	2876
chr7	1746001	1750000	1236246	ELFN1_NM_001128636.2.1:ELFN1_NM_001128636.2.2	2	57	59	NA	NA	75	1035	1657	103	2437	3358	1214	931
chr7	1884001	1886000	1236314	MIR4655_NR_039799.1.1:MIR4655_NR_039799.1.2	2	52	59	NA	NA	26	386	711	32	85	131	81	69
chr7	1978001	1984000	1236361	MAD1L1_NM_001304525.1.1:MAD1L1_NM_001304525.1.2	2	46	58	NA	NA	83	1400	2331	80	5651	7551	3528	2727
chr7	2272001	2276000	1236506	MAD1L1_NM_001304523.1.1:MAD1L1_NM_001304523.1.2	2	45	52	NA	NA	118	1787	3101	177	4190	6334	1715	1312
chr7	2296001	2298000	1236517	MIR6836_NR_106895.1.1:MIR6836_NR_106895.1.2	2	64	59	NA	NA	44	742	1342	72	2173	3814	1173	784
chr7	2394001	2396000	1236566	EIF3B_NM_001037283.1.1:EIF3B_NM_001037283.1.2	2	56	60	NA	NA	50	490	982	47	300	415	130	70
chr7	24612001	24614000	1247675	MPP6_NM_016447.3.1:MPP6_NM_016447.3.2	2	50	62	NA	NA	48	457	907	53	2769	3888	2876	2193
chr7	24796001	24800000	1247767	DFNA5_NM_001127453.1.1:DFNA5_NM_001127453.1.2	2	46	50	NA	NA	30	643	1210	61	6703	9137	6413	4769
chr7	24932001	24934000	1247834	OSBPL3_NM_145322.2.1:OSBPL3_NM_145322.2.2	2	28	33	NA	NA	10	294	680	24	37	66	5132	4029
chr7	25018001	25022000	1247877	OSBPL3_NM_015550.3.1:OSBPL3_NM_015550.3.2	2	46	51	NA	NA	92	1227	2177	97	5071	7797	3032	2214
chr7	86272001	86276000	1278503	GRM3_NM_000840.2.1:GRM3_NM_000840.2.2	2	26	57	NA	NA	6	404	1040	54	4715	5775	2307	2195
chr7	86594001	86596000	1278663	KIAA1324L_NM_152748.3.1	1	49	NA	NA	NA	2	256	496	26	1307	2061	1018	857
chr7	86686001	86690000	1278709	KIAA1324L_NM_001142749.2.1:KIAA1324L_NM_001142749.2.2	2	39	52	NA	NA	51	818	1900	92	3003	3991	3829	3089
chr7	86782001	86786000	1278756	LOC101927420_NR_136252.1.2	2	64	38	NA	NA	26	264	453	28	1890	2945	3961	2934
chr7	86848001	86850000	1278788	TMEM243_NM_024315.2.1	1	50	NA	NA	NA	39	542	1122	54	2601	3971	2631	1942
chr7	86974001	86978000	1278851	TP53TG1_NR_015381.1.1:TP53TG1_NR_015381.1.2	2	42	48	NA	NA	73	1426	2697	121	4392	6199	4516	3448
chr7	87104001	87106000	1278915	ABCB4_NM_018849.2.1:ABCB4_NM_018849.2.2	2	58	54	NA	NA	6	332	694	31	1795	3466	1711	1285
chr7	104444001	104448000	1287585	LHFPL3-AS1_NR_034141.1.1:LHFPL3-AS1_NR_034141.1.2	2	60	45	NA	NA	34	1248	2208	88	4206	5426	2950	2508
chr7	104652001	104656000	1287688	KMT2E-AS1_NR_024586.1.1:KMT2E-AS1_NR_024586.1.2	2	57	59	NA	NA	148	1462	2627	150	3251	4580	1982	1284
chr7	104908001	104912000	1287815	SRPK2_NM_182691.2.1:SRPK2_NM_182691.2.2	2	35	52	NA	NA	36	258	640	38	4926	6835	4097	3122
chr7	104938001	104942000	1287829	SRPK2_NM_001278273.1.1:SRPK2_NM_001278273.1.2	2	29	51	NA	NA	70	989	1817	124	2086	3015	3037	2348
chr7	105148001	105150000	1287933	PUS7_NM_001318163.1.1:PUS7_NM_001318163.1.2	2	29	42	NA	NA	60	454	887	103	1597	2109	3207	2368
chr7	105160001	105164000	1287939	PUS7_NM_001318164.1.1:PUS7_NM_001318164.1.2	2	47	64	NA	NA	115	943	2196	166	626	1139	504	348
chr7	105170001	105172000	1287943	RINT1_NM_021930.4.1:RINT1_NM_021930.4.2	2	51	64	NA	NA	34	290	559	39	2950	3574	1314	893
chr7	105222001	105224000	1287969	EFCAB10_NR_027068.1.1:EFCAB10_NR_027068.1.2	2	37	59	NA	NA	24	398	801	49	2546	3587	3262	2337
chr7	110728001	110732000	1290722	LRRN3_NM_001099660.1.1:LRRN3_NM_001099660.1.2	2	28	28	NA	NA	19	988	2074	89	39	47	6430	5043
chr7	111200001	111204000	1290957	IMMP2L_NM_032549.3.1:IMMP2L_NM_032549.3.2	2	53	41	NA	NA	104	1384	2994	130	1892	3269	3350	2411
chr7	131594001	131596000	1301153	LOC101928782_NR_110836.1.1:LOC101928782_NR_110836.1.2	2	59	57	NA	NA	6	289	467	17	1389	1835	791	675
chr7	136848001	136850000	1303780	LOC349160_NR_046103.1.1:LOC349160_NR_046103.1.2	2	36	50	NA	NA	22	527	1030	48	284	397	2964	2476
chr7	137026001	137030000	1303869	PTN_NM_002825.5.1:PTN_NM_002825.5.2	2	37	52	NA	NA	24	677	1195	55	1748	2452	3786	3288
chr8	9950001	9954000	1319992	MSRA_NM_001199729.2.1:MSRA_NM_001199729.2.2	2	35	27	NA	NA	45	872	1773	66	39	78	11547	7050
chr8	18666001	18668000	1324349	PSD3_NM_206909.2.1:PSD3_NM_206909.2.2	2	34	45	NA	NA	28	613	1539	57	1860	2575	5337	3579
chr8	26148001	26152000	1328090	PPP2R2A_NM_002717.3.1:PPP2R2A_NM_002717.3.2	2	45	30	NA	NA	76	828	1552	113	631	857	4953	2918
chr8	26238001	26240000	1328134	BNIP3L_NM_004331.2.1	1	37	NA	NA	NA	20	257	481	26	29	52	4209	2659
chr8	26372001	26374000	1328201	PNMA2_NM_007257.5.1:PNMA2_NM_007257.5.2	2	61	35	NA	NA	17	544	990	36	407	600	4312	2929
chr8	26434001	26436000	1328232	DPYSL2_NM_001386.5.1:DPYSL2_NM_001386.5.2	2	59	48	NA	NA	63	1201	1981	95	6228	9621	6818	3999
chr8	27114001	27118000	1328572	STMN4_NM_001283053.1.1:STMN4_NM_001283053.1.2	2	40	54	NA	NA	78	1164	2497	138	4540	6453	3990	2658
chr8	27166001	27170000	1328597	TRIM35_NM_001304495.1.1:TRIM35_NM_001304495.1.2	2	56	42	NA	NA	96	1543	2812	128	3855	6780	5731	3328
chr8	27180001	27184000	1328603	PTK2B_NM_004103.4.1:PTK2B_NM_004103.4.2	2	40	59	NA	NA	82	1661	3050	121	493	740	3812	2524
chr8	27290001	27292000	1328657	MIR6842_NR_106901.1.1:MIR6842_NR_106901.1.2	2	36	58	NA	NA	34	563	933	57	77	149	2613	1605
chr8	27336001	27338000	1328680	CHRNA2_NM_000742.3.1:CHRNA2_NM_000742.3.2	2	50	54	NA	NA	20	414	715	36	2101	2810	2294	1507
chr8	27346001	27350000	1328685	EPHX2_NM_001256482.1.1:EPHX2_NM_001256482.1.2	2	47	60	NA	NA	60	1123	2149	92	2820	4096	3074	1975
chr8	27466001	27470000	1328744	MIR6843_NR_106902.1.1:MIR6843_NR_106902.1.2	2	61	55	NA	NA	70	1216	2158	99	3481	5928	2382	1516
chr8	27492001	27494000	1328756	SCARA3_NM_182826.1.1:SCARA3_NM_182826.1.2	2	59	62	NA	NA	170	1279	2225	144	2432	4718	2819	1781
chr8	27558001	27562000	1328789	MIR3622A_NR_037417.1.1:MIR3622A_NR_037417.1.2	2	53	52	NA	NA	73	1082	2264	104	3081	4558	1761	1138
chr8	27628001	27632000	1328823	CCDC25_NM_001304532.1.1:CCDC25_NM_001304532.1.2	2	50	51	NA	NA	82	1116	2015	121	2992	4587	2223	1266
chr8	27694001	27696000	1328855	PBK_NM_001278945.1.1:PBK_NM_001278945.1.2	2	61	58	NA	NA	46	618	1239	39	3525	5225	3366	2099
chr8	37796001	37798000	1333906	GOT1L1_NM_152413.2.1:GOT1L1_NM_152413.2.2	2	50	61	NA	NA	30	828	1397	102	2094	3337	1289	857
chr8	37822001	37826000	1333919	ADRB3_NM_000025.2.1:ADRB3_NM_000025.2.2	2	50	51	NA	NA	59	688	1330	120	5822	7418	4135	2772
chr8	37888001	37890000	1333951	EIF4EBP1_NM_004095.3.1:EIF4EBP1_NM_004095.3.2	2	61	62	NA	NA	92	1277	2169	112	422	1069	565	262
chr8	38008001	38010000	1334011	STAR_NM_000349.2.1	1	59	NA	NA	NA	26	275	469	58	1265	2290	807	480
chr8	38032001	38034000	1334023	BAG4_NM_001204878.1.1:BAG4_NM_001204878.1.2	2	38	42	NA	NA	106	819	1472	148	3048	5747	6525	3553
chr8	38126001	38128000	1334070	PLPP5_NM_001102560.1.1:PLPP5_NM_001102560.1.2	2	50	34	NA	NA	118	1182	2400	74	2478	3702	6537	4007
chr8	38240001	38246000	1334127	WHSC1L1_NM_023034.1.1:WHSC1L1_NM_023034.1.2:LETM2_NM_001199660.2.2	4	64	41	33	53	249	2969	5162	298	3235	5017	7668	4501
chr8	38324001	38326000	1334167	FGFR1_NM_001174067.1.1	1	52	NA	NA	NA	36	575	726	46	3522	5066	2749	1829
chr8	38384001	38388000	1334197	C8orf86_NM_001303531.1.1:C8orf86_NM_001303531.1.2	2	52	55	NA	NA	93	1659	3000	142	4084	5886	3353	2119
chr8	38458001	38460000	1334233	RNF5P1_NR_003129.1.1	1	53	NA	NA	NA	12	232	288	16	178	274	115	72
chr8	61192001	61194000	1345600	CA8_NM_004056.5.1:CA8_NM_004056.5.2	2	27	50	NA	NA	6	198	387	14	19	30	3401	2316
chr8	89338001	89340000	1359673	MMP16_NM_005941.4.1:MMP16_NM_005941.4.2	2	30	54	NA	NA	19	453	870	48	1636	2462	3922	2769
chr8	143256001	143258000	1386632	MIR4472-1_NR_039682.1.1:MIR4472-1_NR_039682.1.2	2	55	47	NA	NA	29	514	880	65	5965	8440	4723	3401
chr8	143278001	143282000	1386643	LINC00051_NR_024378.1.1:LINC00051_NR_024378.1.2	2	64	49	NA	NA	26	625	1016	51	3323	4187	1802	1212
chr8	143482001	143488000	1386744	TSNARE1_NM_145003.4.1:TSNARE1_NM_145003.4.2	2	58	59	NA	NA	22	854	1073	76	1033	1615	486	399
chr8	143544001	143546000	1386773	ADGRB1_NM_001702.2.1:ADGRB1_NM_001702.2.2	2	61	62	NA	NA	25	357	437	28	3643	5379	2479	1796
chr9	84526001	84530000	1430486	SPATA31D5P_NR_026851.1.1:SPATA31D5P_NR_026851.1.2	2	47	37	NA	NA	14	338	518	33	897	1194	3225	2669
chr9	84558001	84560000	1430501	SPATA31D3_NM_207416.2.1:SPATA31D3_NM_207416.2.2	2	53	46	NA	NA	0	0	0	0	0	0	0	0
chr9	84602001	84606000	1430523	SPATA31D1_NM_001001670.2.1:SPATA31D1_NM_001001670.2.2	2	48	45	NA	NA	8	322	685	38	2778	3547	3640	3005
chr9	100818001	100820000	1438630	NANS_NM_018946.3.1	1	59	NA	NA	NA	122	926	2112	116	107	193	107	85
chr9	100880001	100882000	1438661	TRIM14_NM_033219.2.1:TRIM14_NM_033219.2.2	2	58	54	NA	NA	89	1120	1753	89	5654	9357	3559	2485
chr9	100934001	100936000	1438688	CORO2A_NM_003389.3.1:CORO2A_NM_003389.3.2	2	52	54	NA	NA	28	400	790	37	1142	1688	689	525
chr9	100952001	100956000	1438697	CORO2A_NM_052820.3.1	1	60	NA	NA	NA	111	1626	2891	141	82	143	119	86
chr9	100974001	100976000	1438707	TBC1D2_NM_001267572.1.1:TBC1D2_NM_001267572.1.2	2	48	61	NA	NA	53	652	1156	90	6376	9326	4893	3744
chr9	100990001	100994000	1438715	MIR6854_NR_106913.1.2	2	45	38	NA	NA	113	1472	2493	157	2535	3789	4908	3511
chrX	6144001	6148000	1464006	LOC105373156_NR_136577.1.1:LOC105373156_NR_136577.1.2	2	50	37	NA	NA	19	556	1059	71	1905	2725	2628	2277
chrX	21390001	21392000	1471628	CNKSR2_NM_001168648.1.1:CNKSR2_NM_001168648.1.2	2	33	38	NA	NA	8	230	558	28	190	267	4411	4008
chrX	21676001	21678000	1471771	KLHL34_NM_153270.2.1:KLHL34_NM_153270.2.2	2	62	45	NA	NA	2	257	486	20	2802	4474	3881	3249
chrX	21776001	21778000	1471821	SMPX_NM_014332.2.1:SMPX_NM_014332.2.2	2	47	34	NA	NA	17	267	571	33	233	339	3655	2984
chrX	68384001	68386000	1495125	PJA1_NM_001032396.2.1:PJA1_NM_001032396.2.2	2	31	33	NA	NA	23	246	615	26	48	69	7256	6368
chrX	68398001	68402000	1495132	LINC00269_NR_103715.1.1:LINC00269_NR_103715.1.2	2	57	37	NA	NA	50	1206	1953	91	3964	5498	2926	2461
wer

## Sheet: Table S3
Table S3. CHiCAGO-detected promoter–enhancer loops
bait_chr	bait_start	bait_end	bait_name	enhancer_chr	enhancer_start	enhancer_end	loop is detectable in CaptureC data obtained with the original protocol (current study, 1 – yes, 0 – no)	loop is detectable in CaptureC data obtained with the modified protocol (current study, 1 – yes, 0 – no)	loop is detectable in merged CaptureC data (current study, 1 – yes, 0 – no)	loop is detectable in in situ HiC data (Rao et al., 2014, 1 – yes, 0 – no)
chr1	8930001	8934000	ENO1_NM_001201483.1.1:ENO1_NM_001201483.1.2	chr1	8963944	8964369	0	0	0	1
chr1	8930001	8934000	ENO1_NM_001201483.1.1:ENO1_NM_001201483.1.2	chr1	8965674	8966362	0	0	0	1
chr1	8938001	8940000	ENO1-AS1_NR_038351.1.1:ENO1-AS1_NR_038351.1.2	chr1	8963944	8964369	1	1	1	0
chr1	8938001	8940000	ENO1-AS1_NR_038351.1.1:ENO1-AS1_NR_038351.1.2	chr1	8965674	8966362	1	1	1	0
chr1	8938001	8940000	ENO1-AS1_NR_038351.1.1:ENO1-AS1_NR_038351.1.2	chr1	8962773	8963422	1	1	1	0
chr1	8938001	8940000	ENO1-AS1_NR_038351.1.1:ENO1-AS1_NR_038351.1.2	chr1	8963546	8963927	1	1	1	0
chr1	43824001	43826000	CDC20_NM_001255.2.1:CDC20_NM_001255.2.2	chr1	43697880	43698070	1	1	1	0
chr1	43824001	43826000	CDC20_NM_001255.2.1:CDC20_NM_001255.2.2	chr1	43698652	43698914	1	1	1	0
chr1	43918001	43920000	HYI_NM_031207.5.1:HYI_NM_031207.5.2	chr1	43937466	43937769	0	0	1	1
chr1	44172001	44176000	KDM4A-AS1_NR_033827.1.1:KDM4A-AS1_NR_033827.1.2	chr1	43988809	43989071	1	0	1	0
chr1	66456001	66460000	PDE4B_NM_001037340.2.1:PDE4B_NM_001037340.2.2	chr1	66707361	66708953	1	1	1	0
chr1	66456001	66460000	PDE4B_NM_001037340.2.1:PDE4B_NM_001037340.2.2	chr1	66708979	66709877	1	1	1	0
chr1	66456001	66460000	PDE4B_NM_001037340.2.1:PDE4B_NM_001037340.2.2	chr1	66710093	66710683	1	1	1	0
chr1	66456001	66460000	PDE4B_NM_001037340.2.1:PDE4B_NM_001037340.2.2	chr1	66642534	66642918	0	1	1	0
chr1	66456001	66460000	PDE4B_NM_001037340.2.1:PDE4B_NM_001037340.2.2	chr1	66643031	66643616	0	1	1	0
chr1	66516001	66520000	LOC101927139_NR_123718.1.2	chr1	66707361	66708953	0	1	1	0
chr1	66516001	66520000	LOC101927139_NR_123718.1.2	chr1	66710093	66710683	0	1	1	0
chr1	66516001	66520000	LOC101927139_NR_123718.1.2	chr1	66708979	66709877	0	1	1	0
chr1	95700001	95702000	LOC101928118_NR_125949.1.1:LOC101928118_NR_125949.1.2	chr1	95635136	95635603	0	1	1	0
chr1	149858001	149860000	HIST2H2BE_NM_003528.2.1:HIST2H2BE_NM_003528.2.2	chr1	150158207	150158505	1	1	1	0
chr1	149858001	149860000	HIST2H2BE_NM_003528.2.1:HIST2H2BE_NM_003528.2.2	chr1	150158510	150158583	1	1	1	0
chr1	149858001	149860000	HIST2H2BE_NM_003528.2.1:HIST2H2BE_NM_003528.2.2	chr1	150158676	150158888	1	1	1	0
chr1	149858001	149860000	HIST2H2BE_NM_003528.2.1:HIST2H2BE_NM_003528.2.2	chr1	150158937	150159025	1	1	1	0
chr1	149858001	149860000	HIST2H2BE_NM_003528.2.1:HIST2H2BE_NM_003528.2.2	chr1	150159028	150159889	1	1	1	0
chr1	149858001	149860000	HIST2H2BE_NM_003528.2.1:HIST2H2BE_NM_003528.2.2	chr1	149933961	149934350	1	1	1	0
chr1	149858001	149860000	HIST2H2BE_NM_003528.2.1:HIST2H2BE_NM_003528.2.2	chr1	149993124	149993693	1	1	1	0
chr1	149870001	149872000	BOLA1_NM_001321026.1.1:BOLA1_NM_001321026.1.2	chr1	149933961	149934350	1	1	1	0
chr1	149870001	149872000	BOLA1_NM_001321026.1.1:BOLA1_NM_001321026.1.2	chr1	150158207	150158505	1	1	1	0
chr1	149870001	149872000	BOLA1_NM_001321026.1.1:BOLA1_NM_001321026.1.2	chr1	150158510	150158583	1	1	1	0
chr1	149870001	149872000	BOLA1_NM_001321026.1.1:BOLA1_NM_001321026.1.2	chr1	150158676	150158888	1	1	1	0
chr1	149870001	149872000	BOLA1_NM_001321026.1.1:BOLA1_NM_001321026.1.2	chr1	150158937	150159025	1	1	1	0
chr1	149870001	149872000	BOLA1_NM_001321026.1.1:BOLA1_NM_001321026.1.2	chr1	150159028	150159889	1	1	1	0
chr1	149878001	149880000	SV2A_NM_001278719.1.1:SV2A_NM_001278719.1.2	chr1	149933961	149934350	1	1	1	0
chr1	149878001	149880000	SV2A_NM_001278719.1.1:SV2A_NM_001278719.1.2	chr1	150158207	150158505	1	1	1	0
chr1	149878001	149880000	SV2A_NM_001278719.1.1:SV2A_NM_001278719.1.2	chr1	150158510	150158583	1	1	1	0
chr1	149878001	149880000	SV2A_NM_001278719.1.1:SV2A_NM_001278719.1.2	chr1	150158676	150158888	1	1	1	0
chr1	149878001	149880000	SV2A_NM_001278719.1.1:SV2A_NM_001278719.1.2	chr1	150158937	150159025	1	1	1	0
chr1	149878001	149880000	SV2A_NM_001278719.1.1:SV2A_NM_001278719.1.2	chr1	150159028	150159889	1	1	1	0
chr1	149878001	149880000	SV2A_NM_001278719.1.1:SV2A_NM_001278719.1.2	chr1	149993124	149993693	0	1	1	0
chr1	149888001	149892000	SV2A_NM_014849.4.2	chr1	150158207	150158505	1	1	1	0
chr1	149888001	149892000	SV2A_NM_014849.4.2	chr1	150158510	150158583	1	1	1	0
chr1	149888001	149892000	SV2A_NM_014849.4.2	chr1	150158676	150158888	1	1	1	0
chr1	149888001	149892000	SV2A_NM_014849.4.2	chr1	150158937	150159025	1	1	1	0
chr1	149888001	149892000	SV2A_NM_014849.4.2	chr1	150159028	150159889	1	1	1	0
chr1	149898001	149902000	SF3B4_NM_005850.4.1:SF3B4_NM_005850.4.2	chr1	149933961	149934350	0	0	0	1
chr1	149908001	149910000	MTMR11_NM_181873.3.1:MTMR11_NM_181873.3.2	chr1	150158207	150158505	1	1	1	0
chr1	149908001	149910000	MTMR11_NM_181873.3.1:MTMR11_NM_181873.3.2	chr1	150158510	150158583	1	1	1	0
chr1	149908001	149910000	MTMR11_NM_181873.3.1:MTMR11_NM_181873.3.2	chr1	150158676	150158888	1	1	1	0
chr1	149908001	149910000	MTMR11_NM_181873.3.1:MTMR11_NM_181873.3.2	chr1	150158937	150159025	1	1	1	0
chr1	149908001	149910000	MTMR11_NM_181873.3.1:MTMR11_NM_181873.3.2	chr1	150159028	150159889	1	1	1	0
chr1	149908001	149910000	MTMR11_NM_181873.3.1:MTMR11_NM_181873.3.2	chr1	149933961	149934350	1	1	1	0
chr1	149980001	149984000	OTUD7B_NM_020205.3.1:OTUD7B_NM_020205.3.2	chr1	149933961	149934350	1	1	1	1
chr1	149980001	149984000	OTUD7B_NM_020205.3.1:OTUD7B_NM_020205.3.2	chr1	150158207	150158505	1	1	1	0
chr1	149980001	149984000	OTUD7B_NM_020205.3.1:OTUD7B_NM_020205.3.2	chr1	150158510	150158583	1	1	1	0
chr1	149980001	149984000	OTUD7B_NM_020205.3.1:OTUD7B_NM_020205.3.2	chr1	150158676	150158888	1	1	1	0
chr1	149980001	149984000	OTUD7B_NM_020205.3.1:OTUD7B_NM_020205.3.2	chr1	150158937	150159025	1	1	1	0
chr1	149980001	149984000	OTUD7B_NM_020205.3.1:OTUD7B_NM_020205.3.2	chr1	150159028	150159889	1	1	1	0
chr1	150038001	150042000	VPS45_NM_001279353.1.1:VPS45_NM_001279353.1.2	chr1	149933961	149934350	0	1	1	0
chr1	150038001	150042000	VPS45_NM_001279353.1.1:VPS45_NM_001279353.1.2	chr1	150158207	150158505	0	1	1	0
chr1	150038001	150042000	VPS45_NM_001279353.1.1:VPS45_NM_001279353.1.2	chr1	150158510	150158583	0	1	1	0
chr1	150038001	150042000	VPS45_NM_001279353.1.1:VPS45_NM_001279353.1.2	chr1	150158676	150158888	0	1	1	0
chr1	150038001	150042000	VPS45_NM_001279353.1.1:VPS45_NM_001279353.1.2	chr1	150158937	150159025	0	1	1	0
chr1	150038001	150042000	VPS45_NM_001279353.1.1:VPS45_NM_001279353.1.2	chr1	150159028	150159889	0	1	1	0
chr1	150120001	150124000	PLEKHO1_NM_001304724.1.1:PLEKHO1_NM_001304724.1.2	chr1	149933961	149934350	1	1	1	0
chr1	150130001	150134000	LOC105371433_NR_135098.1.1:LOC105371433_NR_135098.1.2	chr1	149933961	149934350	1	1	1	0
chr1	150130001	150134000	LOC105371433_NR_135098.1.1:LOC105371433_NR_135098.1.2	chr1	149993124	149993693	1	0	1	0
chr1	150130001	150134000	LOC105371433_NR_135098.1.1:LOC105371433_NR_135098.1.2	chr1	150158207	150158505	0	0	1	0
chr1	150130001	150134000	LOC105371433_NR_135098.1.1:LOC105371433_NR_135098.1.2	chr1	150158510	150158583	0	0	1	0
chr1	150130001	150134000	LOC105371433_NR_135098.1.1:LOC105371433_NR_135098.1.2	chr1	150158676	150158888	0	0	1	0
chr1	150130001	150134000	LOC105371433_NR_135098.1.1:LOC105371433_NR_135098.1.2	chr1	150158937	150159025	0	0	1	0
chr1	150130001	150134000	LOC105371433_NR_135098.1.1:LOC105371433_NR_135098.1.2	chr1	150159028	150159889	0	0	1	0
chr1	150228001	150232000	CA14_NM_012113.2.1:CA14_NM_012113.2.2	chr1	150508235	150508854	1	1	1	1
chr1	150228001	150232000	CA14_NM_012113.2.1:CA14_NM_012113.2.2	chr1	150509682	150509951	1	1	1	1
chr1	150228001	150232000	CA14_NM_012113.2.1:CA14_NM_012113.2.2	chr1	150485766	150486407	1	1	1	0
chr1	150228001	150232000	CA14_NM_012113.2.1:CA14_NM_012113.2.2	chr1	150510481	150510846	1	0	1	0
chr1	150228001	150232000	CA14_NM_012113.2.1:CA14_NM_012113.2.2	chr1	150524532	150525166	1	0	1	0
chr1	150244001	150246000	APH1A_NR_045035.1.1:APH1A_NR_045035.1.2	chr1	150508235	150508854	0	1	1	0
chr1	150244001	150246000	APH1A_NR_045035.1.1:APH1A_NR_045035.1.2	chr1	150509682	150509951	0	1	1	0
chr1	150254001	150256000	CIART_NM_001300838.1.1:CIART_NM_001300838.1.2	chr1	150485766	150486407	1	0	1	0
chr1	150292001	150296000	PRPF3_NM_004698.2.1:PRPF3_NM_004698.2.2	chr1	150485766	150486407	1	0	1	0
chr1	150292001	150296000	PRPF3_NM_004698.2.1:PRPF3_NM_004698.2.2	chr1	150510481	150510846	0	0	1	0
chr1	150292001	150296000	PRPF3_NM_004698.2.1:PRPF3_NM_004698.2.2	chr1	150508235	150508854	0	1	1	0
chr1	150292001	150296000	PRPF3_NM_004698.2.1:PRPF3_NM_004698.2.2	chr1	150509682	150509951	0	1	1	0
chr1	150458001	150462000	TARS2_NM_025150.4.2	chr1	150508235	150508854	0	1	1	0
chr1	150458001	150462000	TARS2_NM_025150.4.2	chr1	150509682	150509951	0	1	1	0
chr1	150458001	150462000	TARS2_NM_025150.4.2	chr1	150485766	150486407	1	1	1	1
chr1	173682001	173686000	KLHL20_NM_014458.3.1:KLHL20_NM_014458.3.2	chr1	173400365	173400679	0	1	1	0
chr1	200340001	200344000	LINC00862_NR_040064.1.1:LINC00862_NR_040064.1.2	chr1	200305195	200306898	0	1	1	0
chr1	200340001	200344000	LINC00862_NR_040064.1.1:LINC00862_NR_040064.1.2	chr1	200452534	200453052	0	1	1	0
chr1	200340001	200344000	LINC00862_NR_040064.1.1:LINC00862_NR_040064.1.2	chr1	200384536	200384711	0	1	1	0
chr1	200340001	200344000	LINC00862_NR_040064.1.1:LINC00862_NR_040064.1.2	chr1	200384799	200385407	0	1	1	0
chr1	200340001	200344000	LINC00862_NR_040064.1.1:LINC00862_NR_040064.1.2	chr1	200385760	200385902	0	1	1	0
chr1	200378001	200382000	ZNF281_NM_001281293.1.2	chr1	200452534	200453052	0	1	1	0
chr1	200378001	200382000	ZNF281_NM_001281293.1.2	chr1	200305195	200306898	0	1	1	0
chr1	200378001	200382000	ZNF281_NM_001281293.1.2	chr1	200348303	200349009	0	0	1	0
chr1	243506001	243510000	MIR4677_NR_039824.1.1:MIR4677_NR_039824.1.2	chr1	244435724	244438127	0	1	1	0
chr10	104596001	104598000	CYP17A1_NM_000102.3.1:CYP17A1_NM_000102.3.2	chr10	105001086	105001922	1	0	1	0
chr10	104676001	104680000	CNNM2_NM_017649.4.1:CNNM2_NM_017649.4.2	chr10	104992036	104992355	0	0	0	1
chr10	104676001	104680000	CNNM2_NM_017649.4.1:CNNM2_NM_017649.4.2	chr10	104992673	104993124	0	0	0	1
chr10	104952001	104956000	NT5C2_NM_012229.4.1:NT5C2_NM_012229.4.2	chr10	105001086	105001922	1	0	1	0
chr10	104952001	104956000	NT5C2_NM_012229.4.1:NT5C2_NM_012229.4.2	chr10	104987719	104988420	0	1	1	0
chr10	104952001	104956000	NT5C2_NM_012229.4.1:NT5C2_NM_012229.4.2	chr10	104989509	104989833	0	1	1	0
chr10	104952001	104956000	NT5C2_NM_012229.4.1:NT5C2_NM_012229.4.2	chr10	104998321	104998473	1	1	1	0
chr10	104952001	104956000	NT5C2_NM_012229.4.1:NT5C2_NM_012229.4.2	chr10	104998604	104999121	1	1	1	0
chr10	104952001	104956000	NT5C2_NM_012229.4.1:NT5C2_NM_012229.4.2	chr10	104992036	104992355	0	1	1	0
chr10	104952001	104956000	NT5C2_NM_012229.4.1:NT5C2_NM_012229.4.2	chr10	104992673	104993124	0	1	1	0
chr11	46352001	46356000	DGKZ_NM_201532.2.1:DGKZ_NM_201532.2.2	chr11	46263481	46265631	1	0	1	0
chr11	65152001	65154000	SLC25A45_NM_001300820.1.1:SLC25A45_NM_001300820.1.2	chr11	65278274	65278484	1	1	1	0
chr11	65152001	65154000	SLC25A45_NM_001300820.1.1:SLC25A45_NM_001300820.1.2	chr11	65237826	65238691	1	1	1	1
chr11	65152001	65154000	SLC25A45_NM_001300820.1.1:SLC25A45_NM_001300820.1.2	chr11	65238902	65239162	1	1	1	1
chr11	65152001	65154000	SLC25A45_NM_001300820.1.1:SLC25A45_NM_001300820.1.2	chr11	65239558	65239928	1	1	1	1
chr11	65152001	65154000	SLC25A45_NM_001300820.1.1:SLC25A45_NM_001300820.1.2	chr11	65183663	65183796	1	1	1	0
chr11	65152001	65154000	SLC25A45_NM_001300820.1.1:SLC25A45_NM_001300820.1.2	chr11	65183861	65184167	1	1	1	0
chr11	65152001	65154000	SLC25A45_NM_001300820.1.1:SLC25A45_NM_001300820.1.2	chr11	65211768	65214677	1	0	1	0
chr11	65152001	65154000	SLC25A45_NM_001300820.1.1:SLC25A45_NM_001300820.1.2	chr11	65275996	65276298	1	1	1	0
chr11	65152001	65154000	SLC25A45_NM_001300820.1.1:SLC25A45_NM_001300820.1.2	chr11	65276318	65276459	1	1	1	0
chr11	65152001	65154000	SLC25A45_NM_001300820.1.1:SLC25A45_NM_001300820.1.2	chr11	65186107	65186779	1	1	1	0
chr11	65152001	65154000	SLC25A45_NM_001300820.1.1:SLC25A45_NM_001300820.1.2	chr11	65186983	65187111	1	1	1	0
chr11	65152001	65154000	SLC25A45_NM_001300820.1.1:SLC25A45_NM_001300820.1.2	chr11	65187249	65187402	1	1	1	0
chr11	65152001	65154000	SLC25A45_NM_001300820.1.1:SLC25A45_NM_001300820.1.2	chr11	65187415	65187825	1	1	1	0
chr11	65152001	65154000	SLC25A45_NM_001300820.1.1:SLC25A45_NM_001300820.1.2	chr11	65261934	65262437	1	1	1	0
chr11	65152001	65154000	SLC25A45_NM_001300820.1.1:SLC25A45_NM_001300820.1.2	chr11	65259141	65260032	1	1	1	0
chr11	65152001	65154000	SLC25A45_NM_001300820.1.1:SLC25A45_NM_001300820.1.2	chr11	65260129	65260375	1	1	1	0
chr11	65152001	65154000	SLC25A45_NM_001300820.1.1:SLC25A45_NM_001300820.1.2	chr11	65260386	65260690	1	1	1	0
chr11	65152001	65154000	SLC25A45_NM_001300820.1.1:SLC25A45_NM_001300820.1.2	chr11	65261047	65261241	1	1	1	0
chr11	65152001	65154000	SLC25A45_NM_001300820.1.1:SLC25A45_NM_001300820.1.2	chr11	65261347	65261672	1	1	1	0
chr11	65152001	65154000	SLC25A45_NM_001300820.1.1:SLC25A45_NM_001300820.1.2	chr11	65261872	65261932	1	1	1	0
chr11	65152001	65154000	SLC25A45_NM_001300820.1.1:SLC25A45_NM_001300820.1.2	chr11	65272009	65272124	1	1	1	0
chr11	65152001	65154000	SLC25A45_NM_001300820.1.1:SLC25A45_NM_001300820.1.2	chr11	65272131	65272378	1	1	1	0
chr11	65152001	65154000	SLC25A45_NM_001300820.1.1:SLC25A45_NM_001300820.1.2	chr11	65272710	65272911	1	1	1	0
chr11	65152001	65154000	SLC25A45_NM_001300820.1.1:SLC25A45_NM_001300820.1.2	chr11	65272912	65273485	1	1	1	0
chr11	65152001	65154000	SLC25A45_NM_001300820.1.1:SLC25A45_NM_001300820.1.2	chr11	65273576	65273843	1	1	1	0
chr11	65152001	65154000	SLC25A45_NM_001300820.1.1:SLC25A45_NM_001300820.1.2	chr11	65273914	65274429	1	1	1	0
chr11	65152001	65154000	SLC25A45_NM_001300820.1.1:SLC25A45_NM_001300820.1.2	chr11	65198114	65198629	0	1	1	0
chr11	65152001	65154000	SLC25A45_NM_001300820.1.1:SLC25A45_NM_001300820.1.2	chr11	65198892	65199213	0	1	1	0
chr11	65152001	65154000	SLC25A45_NM_001300820.1.1:SLC25A45_NM_001300820.1.2	chr11	65199339	65199509	0	1	1	0
chr11	65152001	65154000	SLC25A45_NM_001300820.1.1:SLC25A45_NM_001300820.1.2	chr11	65199606	65199959	0	1	1	0
chr11	65152001	65154000	SLC25A45_NM_001300820.1.1:SLC25A45_NM_001300820.1.2	chr11	65193664	65194011	1	0	1	0
chr11	65152001	65154000	SLC25A45_NM_001300820.1.1:SLC25A45_NM_001300820.1.2	chr11	65194027	65194278	1	0	1	0
chr11	65152001	65154000	SLC25A45_NM_001300820.1.1:SLC25A45_NM_001300820.1.2	chr11	65194371	65195583	1	0	1	0
chr11	65152001	65154000	SLC25A45_NM_001300820.1.1:SLC25A45_NM_001300820.1.2	chr11	65195726	65196128	1	0	1	0
chr11	65152001	65154000	SLC25A45_NM_001300820.1.1:SLC25A45_NM_001300820.1.2	chr11	65243766	65244076	1	1	1	0
chr11	65152001	65154000	SLC25A45_NM_001300820.1.1:SLC25A45_NM_001300820.1.2	chr11	65244121	65244402	1	1	1	0
chr11	65152001	65154000	SLC25A45_NM_001300820.1.1:SLC25A45_NM_001300820.1.2	chr11	65244653	65244734	1	1	1	0
chr11	65152001	65154000	SLC25A45_NM_001300820.1.1:SLC25A45_NM_001300820.1.2	chr11	65244748	65244873	1	1	1	0
chr11	65152001	65154000	SLC25A45_NM_001300820.1.1:SLC25A45_NM_001300820.1.2	chr11	65244904	65245199	1	1	1	0
chr11	65152001	65154000	SLC25A45_NM_001300820.1.1:SLC25A45_NM_001300820.1.2	chr11	65245289	65245551	1	1	1	0
chr11	65152001	65154000	SLC25A45_NM_001300820.1.1:SLC25A45_NM_001300820.1.2	chr11	65245979	65246606	1	1	1	0
chr11	65152001	65154000	SLC25A45_NM_001300820.1.1:SLC25A45_NM_001300820.1.2	chr11	65274431	65275427	1	1	1	0
chr11	65152001	65154000	SLC25A45_NM_001300820.1.1:SLC25A45_NM_001300820.1.2	chr11	65275505	65275608	1	1	1	0
chr11	65152001	65154000	SLC25A45_NM_001300820.1.1:SLC25A45_NM_001300820.1.2	chr11	65275649	65275825	1	1	1	0
chr11	65152001	65154000	SLC25A45_NM_001300820.1.1:SLC25A45_NM_001300820.1.2	chr11	65275826	65275909	1	1	1	0
chr11	65152001	65154000	SLC25A45_NM_001300820.1.1:SLC25A45_NM_001300820.1.2	chr11	65275916	65275988	1	1	1	0
chr11	65152001	65154000	SLC25A45_NM_001300820.1.1:SLC25A45_NM_001300820.1.2	chr11	65236302	65236671	1	1	1	0
chr11	65152001	65154000	SLC25A45_NM_001300820.1.1:SLC25A45_NM_001300820.1.2	chr11	65327999	65328983	1	1	1	0
chr11	65152001	65154000	SLC25A45_NM_001300820.1.1:SLC25A45_NM_001300820.1.2	chr11	65215532	65217189	1	1	1	0
chr11	65152001	65154000	SLC25A45_NM_001300820.1.1:SLC25A45_NM_001300820.1.2	chr11	65201222	65207075	1	1	1	0
chr11	65152001	65154000	SLC25A45_NM_001300820.1.1:SLC25A45_NM_001300820.1.2	chr11	65257949	65258283	1	1	1	0
chr11	65152001	65154000	SLC25A45_NM_001300820.1.1:SLC25A45_NM_001300820.1.2	chr11	65258621	65258884	1	1	1	0
chr11	65152001	65154000	SLC25A45_NM_001300820.1.1:SLC25A45_NM_001300820.1.2	chr11	65258993	65259125	1	1	1	0
chr11	65152001	65154000	SLC25A45_NM_001300820.1.1:SLC25A45_NM_001300820.1.2	chr11	65255901	65256284	1	1	1	0
chr11	65152001	65154000	SLC25A45_NM_001300820.1.1:SLC25A45_NM_001300820.1.2	chr11	65256681	65257069	1	1	1	0
chr11	65152001	65154000	SLC25A45_NM_001300820.1.1:SLC25A45_NM_001300820.1.2	chr11	65257286	65257700	1	1	1	0
chr11	65152001	65154000	SLC25A45_NM_001300820.1.1:SLC25A45_NM_001300820.1.2	chr11	65333197	65334004	1	1	1	0
chr11	65152001	65154000	SLC25A45_NM_001300820.1.1:SLC25A45_NM_001300820.1.2	chr11	65220265	65220549	1	0	1	0
chr11	65152001	65154000	SLC25A45_NM_001300820.1.1:SLC25A45_NM_001300820.1.2	chr11	65220561	65220948	1	0	1	0
chr11	65152001	65154000	SLC25A45_NM_001300820.1.1:SLC25A45_NM_001300820.1.2	chr11	65184291	65184653	1	0	1	0
chr11	65152001	65154000	SLC25A45_NM_001300820.1.1:SLC25A45_NM_001300820.1.2	chr11	65184728	65184781	1	0	1	0
chr11	65152001	65154000	SLC25A45_NM_001300820.1.1:SLC25A45_NM_001300820.1.2	chr11	65184829	65185514	1	0	1	0
chr11	65152001	65154000	SLC25A45_NM_001300820.1.1:SLC25A45_NM_001300820.1.2	chr11	65185690	65185956	1	0	1	0
chr11	65152001	65154000	SLC25A45_NM_001300820.1.1:SLC25A45_NM_001300820.1.2	chr11	65196621	65197017	0	0	1	0
chr11	65152001	65154000	SLC25A45_NM_001300820.1.1:SLC25A45_NM_001300820.1.2	chr11	65197132	65197375	0	0	1	0
chr11	65152001	65154000	SLC25A45_NM_001300820.1.1:SLC25A45_NM_001300820.1.2	chr11	65197482	65197816	0	0	1	0
chr11	65190001	65192000	NEAT1_NR_131012.1.1:NEAT1_NR_131012.1.2	chr11	65272009	65272124	1	1	1	0
chr11	65190001	65192000	NEAT1_NR_131012.1.1:NEAT1_NR_131012.1.2	chr11	65272131	65272378	1	1	1	0
chr11	65190001	65192000	NEAT1_NR_131012.1.1:NEAT1_NR_131012.1.2	chr11	65272710	65272911	1	1	1	0
chr11	65190001	65192000	NEAT1_NR_131012.1.1:NEAT1_NR_131012.1.2	chr11	65272912	65273485	1	1	1	0
chr11	65190001	65192000	NEAT1_NR_131012.1.1:NEAT1_NR_131012.1.2	chr11	65273576	65273843	1	1	1	0
chr11	65190001	65192000	NEAT1_NR_131012.1.1:NEAT1_NR_131012.1.2	chr11	65273914	65274429	1	1	1	0
chr11	65190001	65192000	NEAT1_NR_131012.1.1:NEAT1_NR_131012.1.2	chr11	65237826	65238691	1	1	1	0
chr11	65190001	65192000	NEAT1_NR_131012.1.1:NEAT1_NR_131012.1.2	chr11	65238902	65239162	1	1	1	0
chr11	65190001	65192000	NEAT1_NR_131012.1.1:NEAT1_NR_131012.1.2	chr11	65239558	65239928	1	1	1	0
chr11	65190001	65192000	NEAT1_NR_131012.1.1:NEAT1_NR_131012.1.2	chr11	65259141	65260032	1	1	1	0
chr11	65190001	65192000	NEAT1_NR_131012.1.1:NEAT1_NR_131012.1.2	chr11	65260129	65260375	1	1	1	0
chr11	65190001	65192000	NEAT1_NR_131012.1.1:NEAT1_NR_131012.1.2	chr11	65260386	65260690	1	1	1	0
chr11	65190001	65192000	NEAT1_NR_131012.1.1:NEAT1_NR_131012.1.2	chr11	65261047	65261241	1	1	1	0
chr11	65190001	65192000	NEAT1_NR_131012.1.1:NEAT1_NR_131012.1.2	chr11	65261347	65261672	1	1	1	0
chr11	65190001	65192000	NEAT1_NR_131012.1.1:NEAT1_NR_131012.1.2	chr11	65261872	65261932	1	1	1	0
chr11	65190001	65192000	NEAT1_NR_131012.1.1:NEAT1_NR_131012.1.2	chr11	65261934	65262437	1	1	1	0
chr11	65190001	65192000	NEAT1_NR_131012.1.1:NEAT1_NR_131012.1.2	chr11	65255901	65256284	1	1	1	0
chr11	65190001	65192000	NEAT1_NR_131012.1.1:NEAT1_NR_131012.1.2	chr11	65256681	65257069	1	1	1	0
chr11	65190001	65192000	NEAT1_NR_131012.1.1:NEAT1_NR_131012.1.2	chr11	65257949	65258283	1	1	1	0
chr11	65190001	65192000	NEAT1_NR_131012.1.1:NEAT1_NR_131012.1.2	chr11	65257286	65257700	1	1	1	0
chr11	65190001	65192000	NEAT1_NR_131012.1.1:NEAT1_NR_131012.1.2	chr11	65258621	65258884	1	1	1	0
chr11	65190001	65192000	NEAT1_NR_131012.1.1:NEAT1_NR_131012.1.2	chr11	65258993	65259125	1	1	1	0
chr11	65190001	65192000	NEAT1_NR_131012.1.1:NEAT1_NR_131012.1.2	chr11	65275996	65276298	1	1	1	0
chr11	65190001	65192000	NEAT1_NR_131012.1.1:NEAT1_NR_131012.1.2	chr11	65276318	65276459	1	1	1	0
chr11	65210001	65212000	MIR612_NR_030343.1.1	chr11	65278274	65278484	1	1	1	1
chr11	65210001	65212000	MIR612_NR_030343.1.1	chr11	65275996	65276298	1	1	1	0
chr11	65210001	65212000	MIR612_NR_030343.1.1	chr11	65276318	65276459	1	1	1	0
chr11	65210001	65212000	MIR612_NR_030343.1.1	chr11	65237826	65238691	1	1	1	0
chr11	65210001	65212000	MIR612_NR_030343.1.1	chr11	65238902	65239162	1	1	1	0
chr11	65210001	65212000	MIR612_NR_030343.1.1	chr11	65239558	65239928	1	1	1	0
chr11	65210001	65212000	MIR612_NR_030343.1.1	chr11	65183663	65183796	1	1	1	0
chr11	65210001	65212000	MIR612_NR_030343.1.1	chr11	65183861	65184167	1	1	1	0
chr11	65210001	65212000	MIR612_NR_030343.1.1	chr11	65272009	65272124	1	1	1	0
chr11	65210001	65212000	MIR612_NR_030343.1.1	chr11	65272131	65272378	1	1	1	0
chr11	65210001	65212000	MIR612_NR_030343.1.1	chr11	65272710	65272911	1	1	1	0
chr11	65210001	65212000	MIR612_NR_030343.1.1	chr11	65272912	65273485	1	1	1	0
chr11	65210001	65212000	MIR612_NR_030343.1.1	chr11	65273576	65273843	1	1	1	0
chr11	65210001	65212000	MIR612_NR_030343.1.1	chr11	65273914	65274429	1	1	1	0
chr11	65210001	65212000	MIR612_NR_030343.1.1	chr11	65261934	65262437	1	1	1	0
chr11	65210001	65212000	MIR612_NR_030343.1.1	chr11	65151912	65152370	1	1	1	0
chr11	65210001	65212000	MIR612_NR_030343.1.1	chr11	65249785	65250319	1	1	1	0
chr11	65210001	65212000	MIR612_NR_030343.1.1	chr11	65186107	65186779	1	1	1	0
chr11	65210001	65212000	MIR612_NR_030343.1.1	chr11	65186983	65187111	1	1	1	0
chr11	65210001	65212000	MIR612_NR_030343.1.1	chr11	65187249	65187402	1	1	1	0
chr11	65210001	65212000	MIR612_NR_030343.1.1	chr11	65187415	65187825	1	1	1	0
chr11	65210001	65212000	MIR612_NR_030343.1.1	chr11	65274431	65275427	1	0	1	0
chr11	65210001	65212000	MIR612_NR_030343.1.1	chr11	65275505	65275608	1	0	1	0
chr11	65210001	65212000	MIR612_NR_030343.1.1	chr11	65275649	65275825	1	0	1	0
chr11	65210001	65212000	MIR612_NR_030343.1.1	chr11	65275826	65275909	1	0	1	0
chr11	65210001	65212000	MIR612_NR_030343.1.1	chr11	65275916	65275988	1	0	1	0
chr11	65210001	65212000	MIR612_NR_030343.1.1	chr11	65259141	65260032	1	1	1	0
chr11	65210001	65212000	MIR612_NR_030343.1.1	chr11	65260129	65260375	1	1	1	0
chr11	65210001	65212000	MIR612_NR_030343.1.1	chr11	65260386	65260690	1	1	1	0
chr11	65210001	65212000	MIR612_NR_030343.1.1	chr11	65261047	65261241	1	1	1	0
chr11	65210001	65212000	MIR612_NR_030343.1.1	chr11	65261347	65261672	1	1	1	0
chr11	65210001	65212000	MIR612_NR_030343.1.1	chr11	65261872	65261932	1	1	1	0
chr11	65210001	65212000	MIR612_NR_030343.1.1	chr11	65255901	65256284	1	1	1	0
chr11	65210001	65212000	MIR612_NR_030343.1.1	chr11	65256681	65257069	1	1	1	0
chr11	65210001	65212000	MIR612_NR_030343.1.1	chr11	65257949	65258283	1	1	1	0
chr11	65210001	65212000	MIR612_NR_030343.1.1	chr11	65257286	65257700	1	1	1	0
chr11	65210001	65212000	MIR612_NR_030343.1.1	chr11	65133815	65134095	1	0	1	0
chr11	65210001	65212000	MIR612_NR_030343.1.1	chr11	65243766	65244076	1	0	1	0
chr11	65210001	65212000	MIR612_NR_030343.1.1	chr11	65244121	65244402	1	0	1	0
chr11	65210001	65212000	MIR612_NR_030343.1.1	chr11	65244653	65244734	1	0	1	0
chr11	65210001	65212000	MIR612_NR_030343.1.1	chr11	65244748	65244873	1	0	1	0
chr11	65210001	65212000	MIR612_NR_030343.1.1	chr11	65244904	65245199	1	0	1	0
chr11	65210001	65212000	MIR612_NR_030343.1.1	chr11	65245289	65245551	1	0	1	0
chr11	65210001	65212000	MIR612_NR_030343.1.1	chr11	65245979	65246606	1	0	1	0
chr11	65210001	65212000	MIR612_NR_030343.1.1	chr11	65258621	65258884	1	0	1	0
chr11	65210001	65212000	MIR612_NR_030343.1.1	chr11	65258993	65259125	1	0	1	0
chr11	65210001	65212000	MIR612_NR_030343.1.1	chr11	65184291	65184653	1	0	1	0
chr11	65210001	65212000	MIR612_NR_030343.1.1	chr11	65184728	65184781	1	0	1	0
chr11	65210001	65212000	MIR612_NR_030343.1.1	chr11	65184829	65185514	1	0	1	0
chr11	65210001	65212000	MIR612_NR_030343.1.1	chr11	65185690	65185956	1	0	1	0
chr11	65290001	65294000	SCYL1_NM_001048218.1.1:SCYL1_NM_001048218.1.2	chr11	65133815	65134095	1	0	1	0
chr11	65290001	65294000	SCYL1_NM_001048218.1.1:SCYL1_NM_001048218.1.2	chr11	65193664	65194011	1	0	0	1
chr11	65290001	65294000	SCYL1_NM_001048218.1.1:SCYL1_NM_001048218.1.2	chr11	65194027	65194278	1	0	0	1
chr11	65290001	65294000	SCYL1_NM_001048218.1.1:SCYL1_NM_001048218.1.2	chr11	65194371	65195583	1	0	0	1
chr11	65290001	65294000	SCYL1_NM_001048218.1.1:SCYL1_NM_001048218.1.2	chr11	65195726	65196128	1	0	0	1
chr11	65290001	65294000	SCYL1_NM_001048218.1.1:SCYL1_NM_001048218.1.2	chr11	65211768	65214677	0	0	0	1
chr11	65290001	65294000	SCYL1_NM_001048218.1.1:SCYL1_NM_001048218.1.2	chr11	65214691	65214769	0	0	0	1
chr11	65290001	65294000	SCYL1_NM_001048218.1.1:SCYL1_NM_001048218.1.2	chr11	65215073	65215502	0	0	0	1
chr11	65290001	65294000	SCYL1_NM_001048218.1.1:SCYL1_NM_001048218.1.2	chr11	65215532	65217189	0	0	0	1
chr11	65338001	65340000	SSSCA1-AS1_NR_038923.1.1:SSSCA1-AS1_NR_038923.1.2:EHBP1L1_NM_001099409.1.1	chr11	65133815	65134095	1	1	1	0
chr11	65338001	65340000	SSSCA1-AS1_NR_038923.1.1:SSSCA1-AS1_NR_038923.1.2:EHBP1L1_NM_001099409.1.1	chr11	65193664	65194011	1	0	1	0
chr11	65338001	65340000	SSSCA1-AS1_NR_038923.1.1:SSSCA1-AS1_NR_038923.1.2:EHBP1L1_NM_001099409.1.1	chr11	65194027	65194278	1	0	1	0
chr11	65338001	65340000	SSSCA1-AS1_NR_038923.1.1:SSSCA1-AS1_NR_038923.1.2:EHBP1L1_NM_001099409.1.1	chr11	65194371	65195583	1	0	1	0
chr11	65338001	65340000	SSSCA1-AS1_NR_038923.1.1:SSSCA1-AS1_NR_038923.1.2:EHBP1L1_NM_001099409.1.1	chr11	65195726	65196128	1	0	1	0
chr11	65338001	65340000	SSSCA1-AS1_NR_038923.1.1:SSSCA1-AS1_NR_038923.1.2:EHBP1L1_NM_001099409.1.1	chr11	65255901	65256284	1	0	1	0
chr11	65338001	65340000	SSSCA1-AS1_NR_038923.1.1:SSSCA1-AS1_NR_038923.1.2:EHBP1L1_NM_001099409.1.1	chr11	65256681	65257069	1	0	1	0
chr11	65338001	65340000	SSSCA1-AS1_NR_038923.1.1:SSSCA1-AS1_NR_038923.1.2:EHBP1L1_NM_001099409.1.1	chr11	65257949	65258283	1	0	1	0
chr11	65338001	65340000	SSSCA1-AS1_NR_038923.1.1:SSSCA1-AS1_NR_038923.1.2:EHBP1L1_NM_001099409.1.1	chr11	65257286	65257700	1	0	1	0
chr11	65338001	65340000	SSSCA1-AS1_NR_038923.1.1:SSSCA1-AS1_NR_038923.1.2:EHBP1L1_NM_001099409.1.1	chr11	65275996	65276298	1	0	1	0
chr11	65338001	65340000	SSSCA1-AS1_NR_038923.1.1:SSSCA1-AS1_NR_038923.1.2:EHBP1L1_NM_001099409.1.1	chr11	65276318	65276459	1	0	1	0
chr11	65338001	65340000	SSSCA1-AS1_NR_038923.1.1:SSSCA1-AS1_NR_038923.1.2:EHBP1L1_NM_001099409.1.1	chr11	65183663	65183796	0	0	1	0
chr11	65338001	65340000	SSSCA1-AS1_NR_038923.1.1:SSSCA1-AS1_NR_038923.1.2:EHBP1L1_NM_001099409.1.1	chr11	65183861	65184167	0	0	1	0
chr11	65338001	65340000	SSSCA1-AS1_NR_038923.1.1:SSSCA1-AS1_NR_038923.1.2:EHBP1L1_NM_001099409.1.1	chr11	65272009	65272124	0	0	1	0
chr11	65338001	65340000	SSSCA1-AS1_NR_038923.1.1:SSSCA1-AS1_NR_038923.1.2:EHBP1L1_NM_001099409.1.1	chr11	65272131	65272378	0	0	1	0
chr11	65338001	65340000	SSSCA1-AS1_NR_038923.1.1:SSSCA1-AS1_NR_038923.1.2:EHBP1L1_NM_001099409.1.1	chr11	65272710	65272911	0	0	1	0
chr11	65338001	65340000	SSSCA1-AS1_NR_038923.1.1:SSSCA1-AS1_NR_038923.1.2:EHBP1L1_NM_001099409.1.1	chr11	65272912	65273485	0	0	1	0
chr11	65338001	65340000	SSSCA1-AS1_NR_038923.1.1:SSSCA1-AS1_NR_038923.1.2:EHBP1L1_NM_001099409.1.1	chr11	65273576	65273843	0	0	1	0
chr11	65338001	65340000	SSSCA1-AS1_NR_038923.1.1:SSSCA1-AS1_NR_038923.1.2:EHBP1L1_NM_001099409.1.1	chr11	65273914	65274429	0	0	1	0
chr11	65338001	65340000	SSSCA1-AS1_NR_038923.1.1:SSSCA1-AS1_NR_038923.1.2:EHBP1L1_NM_001099409.1.1	chr11	65237826	65238691	0	0	0	1
chr11	65338001	65340000	SSSCA1-AS1_NR_038923.1.1:SSSCA1-AS1_NR_038923.1.2:EHBP1L1_NM_001099409.1.1	chr11	65238902	65239162	0	0	0	1
chr11	65338001	65340000	SSSCA1-AS1_NR_038923.1.1:SSSCA1-AS1_NR_038923.1.2:EHBP1L1_NM_001099409.1.1	chr11	65239558	65239928	0	0	0	1
chr11	65362001	65366000	KCNK7_NM_005714.1.2	chr11	65327999	65328983	0	0	1	0
chr11	65362001	65366000	KCNK7_NM_005714.1.2	chr11	65333197	65334004	0	0	1	0
chr11	65362001	65366000	KCNK7_NM_005714.1.2	chr11	65320053	65320301	1	0	1	0
chr11	65362001	65366000	KCNK7_NM_005714.1.2	chr11	65321786	65322029	1	0	1	0
chr11	65728001	65730000	SART1_NM_005146.4.1:SART1_NM_005146.4.2	chr11	65662866	65663593	0	0	0	1
chr11	65728001	65730000	SART1_NM_005146.4.1:SART1_NM_005146.4.2	chr11	65663594	65663850	0	0	0	1
chr11	65728001	65730000	SART1_NM_005146.4.1:SART1_NM_005146.4.2	chr11	65682344	65682957	0	0	0	1
chr11	65728001	65730000	SART1_NM_005146.4.1:SART1_NM_005146.4.2	chr11	65683091	65683782	0	0	0	1
chr11	113142001	113148000	NCAM1-AS1_NR_034101.1.1:NCAM1-AS1_NR_034101.1.2	chr11	113074828	113075681	0	0	1	0
chr11	113142001	113148000	NCAM1-AS1_NR_034101.1.1:NCAM1-AS1_NR_034101.1.2	chr11	113073076	113073540	0	0	1	0
chr11	124544001	124546000	SPA17_NM_017425.3.1:SPA17_NM_017425.3.2	chr11	124639668	124640642	0	1	1	0
chr12	57398001	57402000	ZBTB39_NM_014830.2.1:ZBTB39_NM_014830.2.2	chr12	57512492	57513108	0	1	1	0
chr12	57408001	57410000	TAC3_NM_001178054.1.1:TAC3_NM_001178054.1.2	chr12	57512492	57513108	1	1	1	0
chr12	57470001	57474000	NEMP1_NM_001130963.1.1:NEMP1_NM_001130963.1.2	chr12	57512492	57513108	0	1	1	1
chr12	57588001	57590000	MIR1228_NR_031597.1.1:MIR1228_NR_031597.1.2	chr12	57532689	57532978	1	0	1	0
chr12	57588001	57590000	MIR1228_NR_031597.1.1:MIR1228_NR_031597.1.2	chr12	57512492	57513108	1	0	1	0
chr12	57848001	57850000	INHBE_NM_031479.3.1:INHBE_NM_031479.3.2	chr12	57673951	57674617	1	1	1	1
chr12	123380001	123382000	VPS37B_NM_024667.2.1:VPS37B_NM_024667.2.2	chr12	123429060	123429789	1	1	1	0
chr12	123380001	123382000	VPS37B_NM_024667.2.1:VPS37B_NM_024667.2.2	chr12	123401878	123402708	1	0	1	0
chr12	123380001	123382000	VPS37B_NM_024667.2.1:VPS37B_NM_024667.2.2	chr12	123431233	123431874	1	0	1	0
chr12	123380001	123382000	VPS37B_NM_024667.2.1:VPS37B_NM_024667.2.2	chr12	123435877	123436011	0	0	0	1
chr12	123380001	123382000	VPS37B_NM_024667.2.1:VPS37B_NM_024667.2.2	chr12	123436018	123436409	0	0	0	1
chr12	123380001	123382000	VPS37B_NM_024667.2.1:VPS37B_NM_024667.2.2	chr12	123436893	123437183	0	0	0	1
chr12	123494001	123498000	MIR4304_NR_036187.1.1:MIR4304_NR_036187.1.2	chr12	123624810	123625583	1	1	1	0
chr14	59654001	59656000	DAAM1_NM_001270520.1.1:DAAM1_NM_001270520.1.2	chr14	59821990	59822176	0	1	1	0
chr14	104604001	104608000	KIF26A_NM_015656.1.1:KIF26A_NM_015656.1.2	chr14	104650804	104651160	1	1	1	0
chr14	104604001	104608000	KIF26A_NM_015656.1.1:KIF26A_NM_015656.1.2	chr14	104651452	104651876	1	1	1	0
chr14	104604001	104608000	KIF26A_NM_015656.1.1:KIF26A_NM_015656.1.2	chr14	104757908	104758378	0	1	1	0
chr14	104604001	104608000	KIF26A_NM_015656.1.1:KIF26A_NM_015656.1.2	chr14	104758522	104758827	0	1	1	0
chr14	104604001	104608000	KIF26A_NM_015656.1.1:KIF26A_NM_015656.1.2	chr14	104759925	104760177	0	1	1	0
chr15	40398001	40402000	BMF_NM_001003942.1.1:BMF_NM_001003942.1.2	chr15	40338937	40341028	1	1	1	0
chr15	40398001	40402000	BMF_NM_001003942.1.1:BMF_NM_001003942.1.2	chr15	40346953	40348369	1	1	1	0
chr15	40508001	40510000	BUB1B-PAK6_NM_001128629.2.1:BUB1B-PAK6_NM_001128629.2.2	chr15	40338937	40341028	0	1	1	0
chr15	70370001	70374000	MIR629_NR_030714.1.1:MIR629_NR_030714.1.2	chr15	70766795	70767784	1	1	1	0
chr15	70370001	70374000	MIR629_NR_030714.1.1:MIR629_NR_030714.1.2	chr15	70767820	70768124	1	1	1	0
chr15	70370001	70374000	MIR629_NR_030714.1.1:MIR629_NR_030714.1.2	chr15	69868362	69868953	0	0	0	1
chr15	70370001	70374000	MIR629_NR_030714.1.1:MIR629_NR_030714.1.2	chr15	69869195	69869622	0	0	0	1
chr15	78728001	78732000	IREB2_NM_001320941.1.1:IREB2_NM_001320941.1.2	chr15	78608061	78609323	1	1	1	1
chr15	78728001	78732000	IREB2_NM_001320941.1.1:IREB2_NM_001320941.1.2	chr15	78609602	78609917	1	1	1	1
chr15	85142001	85144000	ZSCAN2_NM_001007072.1.1:ZSCAN2_NM_001007072.1.2	chr15	85473020	85473780	0	1	1	0
chr15	85142001	85144000	ZSCAN2_NM_001007072.1.1:ZSCAN2_NM_001007072.1.2	chr15	85498562	85499089	1	1	1	0
chr15	85142001	85144000	ZSCAN2_NM_001007072.1.1:ZSCAN2_NM_001007072.1.2	chr15	85468062	85468172	0	1	1	0
chr15	85142001	85144000	ZSCAN2_NM_001007072.1.1:ZSCAN2_NM_001007072.1.2	chr15	85468183	85468322	0	1	1	0
chr15	85142001	85144000	ZSCAN2_NM_001007072.1.1:ZSCAN2_NM_001007072.1.2	chr15	85468409	85468782	0	1	1	0
chr15	85258001	85262000	SEC11A_NR_073518.1.1:SEC11A_NR_073518.1.2	chr15	85277848	85278032	0	0	0	1
chr15	85258001	85262000	SEC11A_NR_073518.1.1:SEC11A_NR_073518.1.2	chr15	85278882	85279170	0	0	0	1
chr15	85258001	85262000	SEC11A_NR_073518.1.1:SEC11A_NR_073518.1.2	chr15	85278193	85278758	0	0	0	1
chr15	85358001	85360000	ALPK3_NM_020778.4.1:ALPK3_NM_020778.4.2	chr15	85458088	85458702	1	0	1	0
chr15	91202001	91204000	LINC01585_NR_120371.1.1:LINC01585_NR_120371.1.2	chr15	91021799	91022737	1	1	1	0
chr15	91202001	91204000	LINC01585_NR_120371.1.1:LINC01585_NR_120371.1.2	chr15	91022757	91022844	1	1	1	0
chr15	91202001	91204000	LINC01585_NR_120371.1.1:LINC01585_NR_120371.1.2	chr15	91022845	91023395	1	1	1	0
chr15	91202001	91204000	LINC01585_NR_120371.1.1:LINC01585_NR_120371.1.2	chr15	90944107	90944471	1	1	1	0
chr15	91202001	91204000	LINC01585_NR_120371.1.1:LINC01585_NR_120371.1.2	chr15	90944883	90945094	1	1	1	0
chr15	91202001	91204000	LINC01585_NR_120371.1.1:LINC01585_NR_120371.1.2	chr15	90945322	90945945	1	1	1	0
chr15	91202001	91204000	LINC01585_NR_120371.1.1:LINC01585_NR_120371.1.2	chr15	90961849	90962193	1	1	1	0
chr15	91202001	91204000	LINC01585_NR_120371.1.1:LINC01585_NR_120371.1.2	chr15	90962496	90962754	1	1	1	0
chr15	91202001	91204000	LINC01585_NR_120371.1.1:LINC01585_NR_120371.1.2	chr15	90962763	90963744	1	1	1	0
chr15	91202001	91204000	LINC01585_NR_120371.1.1:LINC01585_NR_120371.1.2	chr15	90955492	90956299	1	1	1	0
chr15	91202001	91204000	LINC01585_NR_120371.1.1:LINC01585_NR_120371.1.2	chr15	90956540	90957125	1	1	1	0
chr15	91202001	91204000	LINC01585_NR_120371.1.1:LINC01585_NR_120371.1.2	chr15	90957304	90957579	1	1	1	0
chr15	91202001	91204000	LINC01585_NR_120371.1.1:LINC01585_NR_120371.1.2	chr15	90957908	90958313	1	1	1	0
chr15	91202001	91204000	LINC01585_NR_120371.1.1:LINC01585_NR_120371.1.2	chr15	90943256	90943553	1	1	1	0
chr15	91202001	91204000	LINC01585_NR_120371.1.1:LINC01585_NR_120371.1.2	chr15	90943691	90944000	1	1	1	0
chr15	91202001	91204000	LINC01585_NR_120371.1.1:LINC01585_NR_120371.1.2	chr15	91062907	91062998	1	1	1	0
chr15	91202001	91204000	LINC01585_NR_120371.1.1:LINC01585_NR_120371.1.2	chr15	91063000	91063322	1	1	1	0
chr15	91202001	91204000	LINC01585_NR_120371.1.1:LINC01585_NR_120371.1.2	chr15	91223573	91224199	1	1	1	0
chr15	91202001	91204000	LINC01585_NR_120371.1.1:LINC01585_NR_120371.1.2	chr15	90946077	90946344	1	1	1	0
chr15	91202001	91204000	LINC01585_NR_120371.1.1:LINC01585_NR_120371.1.2	chr15	90950964	90951627	1	1	1	0
chr15	91202001	91204000	LINC01585_NR_120371.1.1:LINC01585_NR_120371.1.2	chr15	91094145	91094526	1	1	1	0
chr15	91202001	91204000	LINC01585_NR_120371.1.1:LINC01585_NR_120371.1.2	chr15	91094695	91094945	1	1	1	0
chr15	91202001	91204000	LINC01585_NR_120371.1.1:LINC01585_NR_120371.1.2	chr15	91095376	91095863	1	1	1	0
chr15	91202001	91204000	LINC01585_NR_120371.1.1:LINC01585_NR_120371.1.2	chr15	91103303	91104035	1	1	1	0
chr15	91202001	91204000	LINC01585_NR_120371.1.1:LINC01585_NR_120371.1.2	chr15	91066045	91066121	1	1	1	0
chr15	91202001	91204000	LINC01585_NR_120371.1.1:LINC01585_NR_120371.1.2	chr15	91066132	91066213	1	1	1	0
chr15	91202001	91204000	LINC01585_NR_120371.1.1:LINC01585_NR_120371.1.2	chr15	91066217	91066347	1	1	1	0
chr15	91202001	91204000	LINC01585_NR_120371.1.1:LINC01585_NR_120371.1.2	chr15	91099419	91100007	1	1	1	0
chr15	91202001	91204000	LINC01585_NR_120371.1.1:LINC01585_NR_120371.1.2	chr15	91129071	91129530	1	0	1	0
chr15	91202001	91204000	LINC01585_NR_120371.1.1:LINC01585_NR_120371.1.2	chr15	91140851	91141363	1	0	1	0
chr15	91202001	91204000	LINC01585_NR_120371.1.1:LINC01585_NR_120371.1.2	chr15	91141372	91141727	1	0	1	0
chr15	91202001	91204000	LINC01585_NR_120371.1.1:LINC01585_NR_120371.1.2	chr15	91008159	91008857	1	1	1	0
chr15	91202001	91204000	LINC01585_NR_120371.1.1:LINC01585_NR_120371.1.2	chr15	91008858	91008943	1	1	1	0
chr15	91202001	91204000	LINC01585_NR_120371.1.1:LINC01585_NR_120371.1.2	chr15	91008948	91009410	1	1	1	0
chr15	91202001	91204000	LINC01585_NR_120371.1.1:LINC01585_NR_120371.1.2	chr15	91411129	91411401	1	0	1	0
chr15	91202001	91204000	LINC01585_NR_120371.1.1:LINC01585_NR_120371.1.2	chr15	91411515	91412018	1	0	1	0
chr15	91202001	91204000	LINC01585_NR_120371.1.1:LINC01585_NR_120371.1.2	chr15	91137403	91138199	0	0	1	0
chr15	91202001	91204000	LINC01585_NR_120371.1.1:LINC01585_NR_120371.1.2	chr15	91107889	91108096	1	0	1	0
chr15	91202001	91204000	LINC01585_NR_120371.1.1:LINC01585_NR_120371.1.2	chr15	91100448	91101931	1	0	1	0
chr15	91202001	91204000	LINC01585_NR_120371.1.1:LINC01585_NR_120371.1.2	chr15	91406559	91407052	0	0	1	0
chr15	91412001	91418000	FURIN_NM_002569.3.1:FURIN_NM_002569.3.2:FURIN_NM_001289824.1.1:FURIN_NM_001289824.1.2	chr15	91191319	91192385	1	1	1	0
chr15	91412001	91418000	FURIN_NM_002569.3.1:FURIN_NM_002569.3.2:FURIN_NM_001289824.1.1:FURIN_NM_001289824.1.2	chr15	91223573	91224199	1	1	1	0
chr15	91412001	91418000	FURIN_NM_002569.3.1:FURIN_NM_002569.3.2:FURIN_NM_001289824.1.1:FURIN_NM_001289824.1.2	chr15	91210243	91210896	1	1	1	0
chr15	91412001	91418000	FURIN_NM_002569.3.1:FURIN_NM_002569.3.2:FURIN_NM_001289824.1.1:FURIN_NM_001289824.1.2	chr15	91203728	91204170	1	0	1	0
chr15	91412001	91418000	FURIN_NM_002569.3.1:FURIN_NM_002569.3.2:FURIN_NM_001289824.1.1:FURIN_NM_001289824.1.2	chr15	91249345	91250298	0	1	1	0
chr15	91412001	91418000	FURIN_NM_002569.3.1:FURIN_NM_002569.3.2:FURIN_NM_001289824.1.1:FURIN_NM_001289824.1.2	chr15	91094145	91094526	1	1	1	0
chr15	91412001	91418000	FURIN_NM_002569.3.1:FURIN_NM_002569.3.2:FURIN_NM_001289824.1.1:FURIN_NM_001289824.1.2	chr15	91094695	91094945	1	1	1	0
chr15	91412001	91418000	FURIN_NM_002569.3.1:FURIN_NM_002569.3.2:FURIN_NM_001289824.1.1:FURIN_NM_001289824.1.2	chr15	91095376	91095863	1	1	1	0
chr15	91426001	91430000	FES_NM_001143785.1.1:FES_NM_001143785.1.2	chr15	91191319	91192385	1	1	1	0
chr15	91426001	91430000	FES_NM_001143785.1.1:FES_NM_001143785.1.2	chr15	91223573	91224199	1	1	1	0
chr15	91426001	91430000	FES_NM_001143785.1.1:FES_NM_001143785.1.2	chr15	91249345	91250298	1	1	1	0
chr15	91426001	91430000	FES_NM_001143785.1.1:FES_NM_001143785.1.2	chr15	91189073	91189398	1	1	1	0
chr15	91426001	91430000	FES_NM_001143785.1.1:FES_NM_001143785.1.2	chr15	91189546	91189776	1	1	1	0
chr15	91474001	91478000	UNC45A_NM_001039675.1.1:UNC45A_NM_001039675.1.2:UNC45A_NM_001323619.1.1:UNC45A_NM_001323619.1.2	chr15	91210243	91210896	1	1	1	0
chr15	91474001	91478000	UNC45A_NM_001039675.1.1:UNC45A_NM_001039675.1.2:UNC45A_NM_001323619.1.1:UNC45A_NM_001323619.1.2	chr15	91191319	91192385	1	1	1	0
chr15	91474001	91478000	UNC45A_NM_001039675.1.1:UNC45A_NM_001039675.1.2:UNC45A_NM_001323619.1.1:UNC45A_NM_001323619.1.2	chr15	91189073	91189398	0	1	1	0
chr15	91474001	91478000	UNC45A_NM_001039675.1.1:UNC45A_NM_001039675.1.2:UNC45A_NM_001323619.1.1:UNC45A_NM_001323619.1.2	chr15	91189546	91189776	0	1	1	0
chr16	24264001	24268000	CACNG3_NM_006539.3.1:CACNG3_NM_006539.3.2	chr16	24057801	24058137	0	1	1	0
chr16	24264001	24268000	CACNG3_NM_006539.3.1:CACNG3_NM_006539.3.2	chr16	24510458	24511293	0	1	1	0
chr16	24264001	24268000	CACNG3_NM_006539.3.1:CACNG3_NM_006539.3.2	chr16	24508073	24508806	0	1	1	1
chr16	24264001	24268000	CACNG3_NM_006539.3.1:CACNG3_NM_006539.3.2	chr16	24508808	24509241	0	1	1	1
chr16	24264001	24268000	CACNG3_NM_006539.3.1:CACNG3_NM_006539.3.2	chr16	24355710	24356768	0	1	1	0
chr16	24264001	24268000	CACNG3_NM_006539.3.1:CACNG3_NM_006539.3.2	chr16	24357033	24357358	0	1	1	0
chr16	24264001	24268000	CACNG3_NM_006539.3.1:CACNG3_NM_006539.3.2	chr16	24310128	24310479	0	0	1	0
chr16	29910001	29912000	SEZ6L2_NM_012410.3.1:SEZ6L2_NM_012410.3.2	chr16	29835977	29836312	1	0	1	0
chr16	29910001	29912000	SEZ6L2_NM_012410.3.1:SEZ6L2_NM_012410.3.2	chr16	29836315	29836404	1	0	1	0
chr16	29910001	29912000	SEZ6L2_NM_012410.3.1:SEZ6L2_NM_012410.3.2	chr16	29836444	29837835	1	0	1	0
chr16	30006001	30008000	HIRIP3_NM_001197323.1.1:HIRIP3_NM_001197323.1.2	chr16	29835977	29836312	0	1	1	0
chr16	30006001	30008000	HIRIP3_NM_001197323.1.1:HIRIP3_NM_001197323.1.2	chr16	29836315	29836404	0	1	1	0
chr16	30006001	30008000	HIRIP3_NM_001197323.1.1:HIRIP3_NM_001197323.1.2	chr16	29836444	29837835	0	1	1	0
chr16	30034001	30036000	C16orf92_NM_001109659.1.1:C16orf92_NM_001109659.1.2	chr16	29835977	29836312	1	1	1	0
chr16	30034001	30036000	C16orf92_NM_001109659.1.1:C16orf92_NM_001109659.1.2	chr16	29836315	29836404	1	1	1	0
chr16	30034001	30036000	C16orf92_NM_001109659.1.1:C16orf92_NM_001109659.1.2	chr16	29836444	29837835	1	1	1	0
chr16	58426001	58428000	GINS3_NM_001126130.1.1:GINS3_NM_001126130.1.2	chr16	58492596	58492849	0	1	1	0
chr16	58426001	58428000	GINS3_NM_001126130.1.1:GINS3_NM_001126130.1.2	chr16	58493313	58493591	0	1	1	0
chr16	67516001	67518000	ATP6V0D1_NM_004691.4.1:ATP6V0D1_NM_004691.4.2	chr16	67301877	67302570	1	0	1	0
chr16	67694001	67696000	ACD_NM_001082487.1.1:ACD_NM_001082487.1.2	chr16	67580750	67580879	1	0	1	0
chr16	67694001	67696000	ACD_NM_001082487.1.1:ACD_NM_001082487.1.2	chr16	67580901	67581258	1	0	1	0
chr16	67694001	67696000	ACD_NM_001082487.1.1:ACD_NM_001082487.1.2	chr16	67589556	67590342	1	1	1	0
chr16	67694001	67696000	ACD_NM_001082487.1.1:ACD_NM_001082487.1.2	chr16	67899283	67899576	1	0	1	0
chr16	67694001	67696000	ACD_NM_001082487.1.1:ACD_NM_001082487.1.2	chr16	67894618	67895332	1	0	1	0
chr16	67694001	67696000	ACD_NM_001082487.1.1:ACD_NM_001082487.1.2	chr16	67550180	67550719	0	1	1	0
chr16	67694001	67696000	ACD_NM_001082487.1.1:ACD_NM_001082487.1.2	chr16	67554959	67555747	1	0	1	0
chr16	67700001	67704000	ENKD1_NM_032140.1.1:ENKD1_NM_032140.1.2	chr16	67554959	67555747	1	1	1	0
chr16	67700001	67704000	ENKD1_NM_032140.1.1:ENKD1_NM_032140.1.2	chr16	67548253	67548696	1	1	1	0
chr16	67700001	67704000	ENKD1_NM_032140.1.1:ENKD1_NM_032140.1.2	chr16	67548912	67549170	1	1	1	0
chr16	67700001	67704000	ENKD1_NM_032140.1.1:ENKD1_NM_032140.1.2	chr16	67589556	67590342	1	1	1	0
chr16	67700001	67704000	ENKD1_NM_032140.1.1:ENKD1_NM_032140.1.2	chr16	67580750	67580879	1	1	1	0
chr16	67700001	67704000	ENKD1_NM_032140.1.1:ENKD1_NM_032140.1.2	chr16	67580901	67581258	1	1	1	0
chr16	67700001	67704000	ENKD1_NM_032140.1.1:ENKD1_NM_032140.1.2	chr16	67899283	67899576	1	1	1	0
chr16	67700001	67704000	ENKD1_NM_032140.1.1:ENKD1_NM_032140.1.2	chr16	67894618	67895332	1	1	1	0
chr16	67700001	67704000	ENKD1_NM_032140.1.1:ENKD1_NM_032140.1.2	chr16	67550180	67550719	0	1	1	0
chr16	67700001	67704000	ENKD1_NM_032140.1.1:ENKD1_NM_032140.1.2	chr16	67891444	67892175	1	0	1	0
chr16	67700001	67704000	ENKD1_NM_032140.1.1:ENKD1_NM_032140.1.2	chr16	67992745	67993100	1	0	1	0
chr16	67700001	67704000	ENKD1_NM_032140.1.1:ENKD1_NM_032140.1.2	chr16	67993468	67993872	1	0	1	0
chr16	67700001	67704000	ENKD1_NM_032140.1.1:ENKD1_NM_032140.1.2	chr16	68065890	68066302	1	1	1	0
chr16	67874001	67882000	THAP11_NM_020457.2.1:NUTF2_NM_001322039.1.1	chr16	67891444	67892175	0	0	0	1
chr16	67874001	67882000	THAP11_NM_020457.2.1:NUTF2_NM_001322039.1.1	chr16	67894618	67895332	0	0	0	1
chr16	67918001	67920000	NRN1L_NM_198443.1.1:NRN1L_NM_198443.1.2	chr16	67706162	67706590	1	0	1	0
chr16	67918001	67920000	NRN1L_NM_198443.1.1:NRN1L_NM_198443.1.2	chr16	67706640	67707001	1	0	1	0
chr16	67918001	67920000	NRN1L_NM_198443.1.1:NRN1L_NM_198443.1.2	chr16	68065890	68066302	0	0	1	0
chr16	67970001	67972000	PSMB10_NM_002801.3.1	chr16	68065890	68066302	1	1	1	0
chr16	67998001	68004000	SLC12A4_NM_001145963.1.1:SLC12A4_NM_001145963.1.2:SLC12A4_NM_001145961.1.1:SLC12A4_NM_001145961.1.2	chr16	68065890	68066302	0	0	1	0
chr16	68026001	68030000	DPEP2_NM_001324159.1.2	chr16	68065890	68066302	1	1	1	0
chr16	68048001	68052000	LOC100131303_NM_001282442.1.2	chr16	67992745	67993100	0	0	1	0
chr16	68048001	68052000	LOC100131303_NM_001282442.1.2	chr16	67993468	67993872	0	0	1	0
chr16	68278001	68280000	PLA2G15_NM_012320.3.1:PLA2G15_NM_012320.3.2	chr16	68366242	68366894	0	1	1	0
chr16	68278001	68280000	PLA2G15_NM_012320.3.1:PLA2G15_NM_012320.3.2	chr16	68367534	68367742	0	1	1	0
chr16	68278001	68280000	PLA2G15_NM_012320.3.1:PLA2G15_NM_012320.3.2	chr16	68367749	68367935	0	1	1	0
chr16	68278001	68280000	PLA2G15_NM_012320.3.1:PLA2G15_NM_012320.3.2	chr16	68367942	68368309	0	1	1	0
chr16	68296001	68300000	SLC7A6_NM_001076785.2.2	chr16	68366242	68366894	0	1	1	0
chr16	68296001	68300000	SLC7A6_NM_001076785.2.2	chr16	68367534	68367742	0	1	1	0
chr16	68296001	68300000	SLC7A6_NM_001076785.2.2	chr16	68367749	68367935	0	1	1	0
chr16	68296001	68300000	SLC7A6_NM_001076785.2.2	chr16	68367942	68368309	0	1	1	0
chr16	68296001	68300000	SLC7A6_NM_001076785.2.2	chr16	68360440	68360946	0	1	1	0
chr16	68296001	68300000	SLC7A6_NM_001076785.2.2	chr16	68361928	68362402	0	1	1	0
chr17	1920001	1922000	LOC105371485_NR_135642.1.1:LOC105371485_NR_135642.1.2	chr17	2147692	2148381	0	1	1	0
chr17	1932001	1934000	DPH1_NM_001383.3.1:DPH1_NM_001383.3.2	chr17	2147692	2148381	0	1	0	1
chr17	1952001	1956000	MIR132_NR_029674.1.1:MIR132_NR_029674.1.2	chr17	2147692	2148381	1	1	1	1
chr17	1952001	1956000	MIR132_NR_029674.1.1:MIR132_NR_029674.1.2	chr17	2095792	2096287	1	0	1	0
chr17	1952001	1956000	MIR132_NR_029674.1.1:MIR132_NR_029674.1.2	chr17	2093201	2093638	1	0	1	0
chr17	2140001	2142000	SMG6_NM_001256828.1.1:SMG6_NM_001256828.1.2	chr17	2004744	2005149	0	1	1	0
chr17	17398001	17400000	RASD1_NM_001199989.1.1:RASD1_NM_001199989.1.2	chr17	17349062	17350414	1	1	1	0
chr17	17480001	17482000	PEMT_NM_148173.1.1:PEMT_NM_148173.1.2	chr17	17349062	17350414	1	0	1	0
chr17	17484001	17486000	PEMT_NM_007169.2.1:PEMT_NM_007169.2.2	chr17	17319272	17320595	0	1	1	0
chr17	19248001	19252000	MIR1180_NR_031591.1.1:MIR1180_NR_031591.1.2	chr17	19351866	19352548	1	1	1	0
chr17	19280001	19282000	MAPK7_NM_139033.2.1:MAPK7_NM_139033.2.2	chr17	19351866	19352548	1	1	1	0
chr17	19288001	19292000	MFAP4_NM_002404.2.1:MFAP4_NM_002404.2.2	chr17	19351866	19352548	1	1	1	0
chr17	19312001	19316000	RNF112_NM_007148.4.1:RNF112_NM_007148.4.2	chr17	19654064	19654989	0	0	0	1
chr17	19312001	19316000	RNF112_NM_007148.4.1:RNF112_NM_007148.4.2	chr17	19655244	19655337	0	0	0	1
chr17	19312001	19316000	RNF112_NM_007148.4.1:RNF112_NM_007148.4.2	chr17	19655338	19655410	0	0	0	1
chr17	19312001	19316000	RNF112_NM_007148.4.1:RNF112_NM_007148.4.2	chr17	19655411	19655784	0	0	0	1
chr17	19312001	19316000	RNF112_NM_007148.4.1:RNF112_NM_007148.4.2	chr17	19655799	19655914	0	0	0	1
chr17	19312001	19316000	RNF112_NM_007148.4.1:RNF112_NM_007148.4.2	chr17	19655917	19656815	0	0	0	1
chr19	19248001	19250000	TMEM161A_NM_017814.2.1:TMEM161A_NM_017814.2.2	chr19	19173169	19173684	0	1	1	0
chr19	19494001	19496000	GATAD2A_NM_017660.3.1:GATAD2A_NM_017660.3.2	chr19	19599959	19600433	1	1	1	0
chr19	19574001	19578000	GATAD2A_NM_001300946.1.1:GATAD2A_NM_001300946.1.2	chr19	19475523	19476020	0	0	0	1
chr19	50004001	50006000	MIR150_NR_029703.1.1:MIR150_NR_029703.1.2	chr19	50074505	50074962	0	1	1	0
chr19	50314001	50318000	FUZ_NM_001171937.1.1:FUZ_NM_001171937.1.2	chr19	50289577	50290058	1	1	1	0
chr19	50332001	50336000	MIR6800_NR_106858.1.1:MIR6800_NR_106858.1.2	chr19	50289577	50290058	1	0	1	0
chr2	73298001	73302000	SFXN5_NM_144579.2.1:SFXN5_NM_144579.2.2	chr2	73208736	73209063	0	0	0	1
chr2	73298001	73302000	SFXN5_NM_144579.2.1:SFXN5_NM_144579.2.2	chr2	73209221	73209783	0	0	0	1
chr2	201450001	201452000	AOX1_NM_001159.3.1:AOX1_NM_001159.3.2	chr2	201527248	201528160	0	1	1	0
chr2	233640001	233642000	KCNJ13_NM_001172416.1.1:KCNJ13_NM_001172416.1.2	chr2	233703051	233703663	0	0	1	0
chr2	233894001	233898000	NEU2_NM_005383.2.1:NEU2_NM_005383.2.2	chr2	233720894	233721207	1	1	1	0
chr2	233894001	233898000	NEU2_NM_005383.2.1:NEU2_NM_005383.2.2	chr2	233721219	233721363	1	1	1	0
chr2	233894001	233898000	NEU2_NM_005383.2.1:NEU2_NM_005383.2.2	chr2	233721369	233721758	1	1	1	0
chr2	233894001	233898000	NEU2_NM_005383.2.1:NEU2_NM_005383.2.2	chr2	234155730	234156128	0	1	1	0
chr2	233894001	233898000	NEU2_NM_005383.2.1:NEU2_NM_005383.2.2	chr2	234156280	234156843	0	1	1	0
chr2	233894001	233898000	NEU2_NM_005383.2.1:NEU2_NM_005383.2.2	chr2	233717795	233718171	0	1	1	0
chr22	39636001	39640000	PDGFB_NM_033016.3.1:PDGFB_NM_033016.3.2	chr22	39704544	39705304	1	1	1	0
chr22	39636001	39640000	PDGFB_NM_033016.3.1:PDGFB_NM_033016.3.2	chr22	39705429	39705832	1	1	1	0
chr22	39636001	39640000	PDGFB_NM_033016.3.1:PDGFB_NM_033016.3.2	chr22	39705921	39706218	1	1	1	0
chr22	39710001	39712000	SNORD83B_NR_000028.1.1:SNORD83B_NR_000028.1.2	chr22	39570646	39571163	1	1	1	0
chr22	39710001	39712000	SNORD83B_NR_000028.1.1:SNORD83B_NR_000028.1.2	chr22	39571437	39571990	1	1	1	0
chr22	39714001	39718000	SNORD43_NR_002439.1.1:SNORD43_NR_002439.1.2	chr22	39570646	39571163	1	1	1	0
chr22	39714001	39718000	SNORD43_NR_002439.1.1:SNORD43_NR_002439.1.2	chr22	39571437	39571990	1	1	1	0
chr22	41600001	41602000	L3MBTL2_NM_031488.4.1:L3MBTL2_NM_031488.4.2	chr22	41577308	41578343	0	0	1	0
chr22	41864001	41868000	PHF5A_NM_032758.3.1:PHF5A_NM_032758.3.2	chr22	41908803	41909234	1	1	1	0
chr22	42228001	42232000	SREBF2_NM_004599.3.2	chr22	42093121	42093668	0	1	1	0
chr22	42228001	42232000	SREBF2_NM_004599.3.2	chr22	42252490	42252832	0	1	1	0
chr22	42228001	42232000	SREBF2_NM_004599.3.2	chr22	42253444	42253923	0	1	1	0
chr22	42296001	42298000	MIR33A_NR_029507.1.1:MIR33A_NR_029507.1.2	chr22	42093121	42093668	1	0	1	0
chr22	42334001	42338000	CENPM_NM_001110215.2.2	chr22	42093121	42093668	1	1	1	0
chr22	42342001	42344000	CENPM_NM_001304373.1.1:CENPM_NM_001304373.1.2	chr22	42093121	42093668	0	1	1	0
chr22	42764001	42766000	LINC01315_NR_120596.1.1	chr22	42709713	42709839	0	1	1	0
chr22	42764001	42766000	LINC01315_NR_120596.1.1	chr22	42709845	42710300	0	1	1	0
chr22	42826001	42830000	NFAM1_NM_145912.6.1:NFAM1_NM_145912.6.2	chr22	42557039	42557737	1	1	1	0
chr22	42826001	42830000	NFAM1_NM_145912.6.1:NFAM1_NM_145912.6.2	chr22	42709713	42709839	0	1	1	0
chr22	42826001	42830000	NFAM1_NM_145912.6.1:NFAM1_NM_145912.6.2	chr22	42709845	42710300	0	1	1	0
chr3	16644001	16646000	DAZL_NM_001190811.1.1:DAZL_NM_001190811.1.2	chr3	17080824	17081613	1	1	1	0
chr3	16644001	16646000	DAZL_NM_001190811.1.1:DAZL_NM_001190811.1.2	chr3	17081767	17082580	1	1	1	0
chr3	16644001	16646000	DAZL_NM_001190811.1.1:DAZL_NM_001190811.1.2	chr3	16826281	16827271	0	1	1	0
chr3	16644001	16646000	DAZL_NM_001190811.1.1:DAZL_NM_001190811.1.2	chr3	17036297	17037126	0	1	1	0
chr3	16644001	16646000	DAZL_NM_001190811.1.1:DAZL_NM_001190811.1.2	chr3	16706667	16707244	0	1	1	0
chr3	16644001	16646000	DAZL_NM_001190811.1.1:DAZL_NM_001190811.1.2	chr3	16769985	16771418	0	0	1	0
chr3	36780001	36784000	DCLK3_NM_033403.1.1:DCLK3_NM_033403.1.2	chr3	36999090	36999357	0	1	1	0
chr3	36780001	36784000	DCLK3_NM_033403.1.1:DCLK3_NM_033403.1.2	chr3	36999369	36999896	0	1	1	0
chr3	52720001	52722000	PBRM1_NM_018313.4.1:PBRM1_NM_018313.4.2	chr3	52487923	52488360	0	1	1	0
chr3	52724001	52726000	SNORD19B_NR_003687.1.1:SNORD19B_NR_003687.1.2	chr3	52487923	52488360	0	1	1	0
chr3	136470001	136474000	STAG1_NM_005862.2.1:STAG1_NM_005862.2.2	chr3	136703529	136704241	0	1	1	0
chr3	136470001	136474000	STAG1_NM_005862.2.1:STAG1_NM_005862.2.2	chr3	136704546	136704651	0	1	1	0
chr3	136648001	136652000	NCK1_NM_001190796.2.2	chr3	136703529	136704241	0	0	1	0
chr4	103266001	103270000	SLC39A8_NM_022154.5.1:SLC39A8_NM_022154.5.2	chr4	103350649	103351096	0	1	1	0
chr4	103266001	103270000	SLC39A8_NM_022154.5.1:SLC39A8_NM_022154.5.2	chr4	103341560	103342493	0	1	1	0
chr4	103266001	103270000	SLC39A8_NM_022154.5.1:SLC39A8_NM_022154.5.2	chr4	103349083	103349671	0	1	1	0
chr4	103266001	103270000	SLC39A8_NM_022154.5.1:SLC39A8_NM_022154.5.2	chr4	103360018	103360783	0	0	0	1
chr4	103266001	103270000	SLC39A8_NM_022154.5.1:SLC39A8_NM_022154.5.2	chr4	103360979	103361413	0	0	0	1
chr5	137800001	137802000	EGR1_NM_001964.2.1:EGR1_NM_001964.2.2	chr5	137827719	137828055	1	1	1	1
chr5	137876001	137880000	ETF1_NM_001282185.1.1:ETF1_NM_001282185.1.2	chr5	137827719	137828055	0	0	1	0
chr6	73328001	73332000	KCNQ5_NM_001160133.1.1:KCNQ5_NM_001160133.1.2	chr6	73659870	73660235	1	1	1	0
chr6	73338001	73340000	KCNQ5-IT1_NR_120503.1.1:KCNQ5-IT1_NR_120503.1.2	chr6	73659870	73660235	0	1	1	0
chr7	25018001	25022000	OSBPL3_NM_015550.3.1:OSBPL3_NM_015550.3.2	chr7	24865650	24866244	1	1	1	0
chr7	25018001	25022000	OSBPL3_NM_015550.3.1:OSBPL3_NM_015550.3.2	chr7	24946875	24947734	1	1	1	0
chr7	25018001	25022000	OSBPL3_NM_015550.3.1:OSBPL3_NM_015550.3.2	chr7	24859865	24860234	0	1	1	0
chr7	25018001	25022000	OSBPL3_NM_015550.3.1:OSBPL3_NM_015550.3.2	chr7	25067966	25068643	1	0	1	0
chr7	104652001	104656000	KMT2E-AS1_NR_024586.1.1:KMT2E-AS1_NR_024586.1.2	chr7	104623298	104625019	0	1	1	0
chr8	26238001	26240000	BNIP3L_NM_004331.2.1	chr8	26314954	26315172	0	1	1	0
chr8	26238001	26240000	BNIP3L_NM_004331.2.1	chr8	26315348	26315731	0	1	1	0
chr8	26434001	26436000	DPYSL2_NM_001386.5.1:DPYSL2_NM_001386.5.2	chr8	26498425	26498748	0	0	1	0
chr8	26434001	26436000	DPYSL2_NM_001386.5.1:DPYSL2_NM_001386.5.2	chr8	26499197	26499649	0	0	1	0
chr8	26434001	26436000	DPYSL2_NM_001386.5.1:DPYSL2_NM_001386.5.2	chr8	26467909	26468289	0	0	1	0
chr8	27628001	27632000	CCDC25_NM_001304532.1.1:CCDC25_NM_001304532.1.2	chr8	27473878	27474179	1	1	1	0
chr8	27628001	27632000	CCDC25_NM_001304532.1.1:CCDC25_NM_001304532.1.2	chr8	27477531	27477748	0	1	1	1
chr8	27628001	27632000	CCDC25_NM_001304532.1.1:CCDC25_NM_001304532.1.2	chr8	27477749	27478404	0	1	1	1
chr8	27694001	27696000	PBK_NM_001278945.1.1:PBK_NM_001278945.1.2	chr8	27751712	27752096	0	0	0	1
chr8	37822001	37826000	ADRB3_NM_000025.2.1:ADRB3_NM_000025.2.2	chr8	37640669	37641068	0	0	1	0
chr8	38126001	38128000	PLPP5_NM_001102560.1.1:PLPP5_NM_001102560.1.2	chr8	38266305	38266753	0	1	1	0
chr8	38126001	38128000	PLPP5_NM_001102560.1.1:PLPP5_NM_001102560.1.2	chr8	38266956	38267493	0	1	1	0
chr8	38240001	38246000	WHSC1L1_NM_023034.1.1:WHSC1L1_NM_023034.1.2:LETM2_NM_001199660.2.2	chr8	38266305	38266753	0	1	1	0
chr8	38240001	38246000	WHSC1L1_NM_023034.1.1:WHSC1L1_NM_023034.1.2:LETM2_NM_001199660.2.2	chr8	38266956	38267493	0	1	1	0
chr9	100880001	100882000	TRIM14_NM_033219.2.1:TRIM14_NM_033219.2.2	chr9	101010515	101010927	1	0	1	0
chr9	100880001	100882000	TRIM14_NM_033219.2.1:TRIM14_NM_033219.2.2	chr9	101010966	101011502	1	0	1	0
chr9	100974001	100976000	TBC1D2_NM_001267572.1.1:TBC1D2_NM_001267572.1.2	chr9	100837663	100838044	1	1	1	0
chr9	100974001	100976000	TBC1D2_NM_001267572.1.1:TBC1D2_NM_001267572.1.2	chr9	101010515	101010927	0	1	1	0
chr9	100974001	100976000	TBC1D2_NM_001267572.1.1:TBC1D2_NM_001267572.1.2	chr9	101010966	101011502	0	1	1	0
chr9	100974001	100976000	TBC1D2_NM_001267572.1.1:TBC1D2_NM_001267572.1.2	chr9	101013786	101014232	0	0	1	0
chr9	100990001	100994000	MIR6854_NR_106913.1.2	chr9	101010515	101010927	0	0	1	1
chr9	100990001	100994000	MIR6854_NR_106913.1.2	chr9	101010966	101011502	0	0	1	1
chr1	8878001	8880000	RERE_NM_001042681.1.1:RERE_NM_001042681.1.2	chr1	8374369	8374810	1	0	0	0
chr1	150244001	150246000	APH1A_NR_045035.1.1:APH1A_NR_045035.1.2	chr1	150510481	150510846	1	0	0	0
chr1	150244001	150246000	APH1A_NR_045035.1.1:APH1A_NR_045035.1.2	chr1	150540206	150540524	1	0	0	0
chr1	150244001	150246000	APH1A_NR_045035.1.1:APH1A_NR_045035.1.2	chr1	150540579	150541080	1	0	0	0
chr1	150244001	150246000	APH1A_NR_045035.1.1:APH1A_NR_045035.1.2	chr1	150541454	150541517	1	0	0	0
chr1	150244001	150246000	APH1A_NR_045035.1.1:APH1A_NR_045035.1.2	chr1	150541579	150541899	1	0	0	0
chr10	104628001	104630000	AS3MT_NM_020682.3.1:AS3MT_NM_020682.3.2	chr10	105001086	105001922	1	0	0	0
chr11	65152001	65154000	SLC25A45_NM_001300820.1.1:SLC25A45_NM_001300820.1.2	chr11	65133815	65134095	1	0	0	0
chr11	65152001	65154000	SLC25A45_NM_001300820.1.1:SLC25A45_NM_001300820.1.2	chr11	65242424	65242957	1	0	0	0
chr11	65152001	65154000	SLC25A45_NM_001300820.1.1:SLC25A45_NM_001300820.1.2	chr11	65249785	65250319	1	0	0	0
chr11	65152001	65154000	SLC25A45_NM_001300820.1.1:SLC25A45_NM_001300820.1.2	chr11	65320053	65320301	1	0	0	0
chr11	65152001	65154000	SLC25A45_NM_001300820.1.1:SLC25A45_NM_001300820.1.2	chr11	65321786	65322029	1	0	0	0
chr11	65190001	65192000	NEAT1_NR_131012.1.1:NEAT1_NR_131012.1.2	chr11	65193664	65194011	1	0	0	0
chr11	65190001	65192000	NEAT1_NR_131012.1.1:NEAT1_NR_131012.1.2	chr11	65194027	65194278	1	0	0	0
chr11	65190001	65192000	NEAT1_NR_131012.1.1:NEAT1_NR_131012.1.2	chr11	65194371	65195583	1	0	0	0
chr11	65190001	65192000	NEAT1_NR_131012.1.1:NEAT1_NR_131012.1.2	chr11	65195726	65196128	1	0	0	0
chr11	65190001	65192000	NEAT1_NR_131012.1.1:NEAT1_NR_131012.1.2	chr11	65198114	65198629	1	0	0	0
chr11	65190001	65192000	NEAT1_NR_131012.1.1:NEAT1_NR_131012.1.2	chr11	65198892	65199213	1	0	0	0
chr11	65190001	65192000	NEAT1_NR_131012.1.1:NEAT1_NR_131012.1.2	chr11	65199339	65199509	1	0	0	0
chr11	65190001	65192000	NEAT1_NR_131012.1.1:NEAT1_NR_131012.1.2	chr11	65199606	65199959	1	0	0	0
chr11	65190001	65192000	NEAT1_NR_131012.1.1:NEAT1_NR_131012.1.2	chr11	65220265	65220549	1	0	0	0
chr11	65190001	65192000	NEAT1_NR_131012.1.1:NEAT1_NR_131012.1.2	chr11	65220561	65220948	1	0	0	0
chr11	65190001	65192000	NEAT1_NR_131012.1.1:NEAT1_NR_131012.1.2	chr11	65243766	65244076	1	0	0	0
chr11	65190001	65192000	NEAT1_NR_131012.1.1:NEAT1_NR_131012.1.2	chr11	65244121	65244402	1	0	0	0
chr11	65190001	65192000	NEAT1_NR_131012.1.1:NEAT1_NR_131012.1.2	chr11	65244653	65244734	1	0	0	0
chr11	65190001	65192000	NEAT1_NR_131012.1.1:NEAT1_NR_131012.1.2	chr11	65244748	65244873	1	0	0	0
chr11	65190001	65192000	NEAT1_NR_131012.1.1:NEAT1_NR_131012.1.2	chr11	65244904	65245199	1	0	0	0
chr11	65190001	65192000	NEAT1_NR_131012.1.1:NEAT1_NR_131012.1.2	chr11	65245289	65245551	1	0	0	0
chr11	65190001	65192000	NEAT1_NR_131012.1.1:NEAT1_NR_131012.1.2	chr11	65245979	65246606	1	0	0	0
chr11	65210001	65212000	MIR612_NR_030343.1.1	chr11	65193664	65194011	1	1	0	0
chr11	65210001	65212000	MIR612_NR_030343.1.1	chr11	65194027	65194278	1	1	0	0
chr11	65210001	65212000	MIR612_NR_030343.1.1	chr11	65194371	65195583	1	1	0	0
chr11	65210001	65212000	MIR612_NR_030343.1.1	chr11	65195726	65196128	1	1	0	0
chr11	65210001	65212000	MIR612_NR_030343.1.1	chr11	65198114	65198629	1	1	0	0
chr11	65210001	65212000	MIR612_NR_030343.1.1	chr11	65198892	65199213	1	1	0	0
chr11	65210001	65212000	MIR612_NR_030343.1.1	chr11	65199339	65199509	1	1	0	0
chr11	65210001	65212000	MIR612_NR_030343.1.1	chr11	65199606	65199959	1	1	0	0
chr11	65210001	65212000	MIR612_NR_030343.1.1	chr11	65201222	65207075	1	1	0	0
chr11	65210001	65212000	MIR612_NR_030343.1.1	chr11	65207082	65207510	1	1	0	0
chr11	65210001	65212000	MIR612_NR_030343.1.1	chr11	65207513	65207690	1	1	0	0
chr11	65210001	65212000	MIR612_NR_030343.1.1	chr11	65207692	65208002	1	1	0	0
chr11	65210001	65212000	MIR612_NR_030343.1.1	chr11	65211768	65214677	1	0	0	0
chr11	65210001	65212000	MIR612_NR_030343.1.1	chr11	65214691	65214769	1	0	0	0
chr11	65210001	65212000	MIR612_NR_030343.1.1	chr11	65215073	65215502	1	0	0	0
chr11	65210001	65212000	MIR612_NR_030343.1.1	chr11	65215532	65217189	1	1	0	0
chr11	65210001	65212000	MIR612_NR_030343.1.1	chr11	65220265	65220549	1	0	0	0
chr11	65210001	65212000	MIR612_NR_030343.1.1	chr11	65220561	65220948	1	0	0	0
chr11	65210001	65212000	MIR612_NR_030343.1.1	chr11	65246782	65247147	1	0	0	0
chr11	65210001	65212000	MIR612_NR_030343.1.1	chr11	65247166	65247242	1	0	0	0
chr11	65210001	65212000	MIR612_NR_030343.1.1	chr11	65327999	65328983	1	0	0	0
chr11	65290001	65294000	SCYL1_NM_001048218.1.1:SCYL1_NM_001048218.1.2	chr11	65183663	65183796	1	0	0	0
chr11	65290001	65294000	SCYL1_NM_001048218.1.1:SCYL1_NM_001048218.1.2	chr11	65183861	65184167	1	0	0	0
chr11	65290001	65294000	SCYL1_NM_001048218.1.1:SCYL1_NM_001048218.1.2	chr11	65355188	65356546	1	0	0	0
chr11	65338001	65340000	SSSCA1-AS1_NR_038923.1.1:SSSCA1-AS1_NR_038923.1.2:EHBP1L1_NM_001099409.1.1	chr11	65192628	65193073	1	0	0	0
chr11	65338001	65340000	SSSCA1-AS1_NR_038923.1.1:SSSCA1-AS1_NR_038923.1.2:EHBP1L1_NM_001099409.1.1	chr11	65193410	65193646	1	0	0	0
chr11	65338001	65340000	SSSCA1-AS1_NR_038923.1.1:SSSCA1-AS1_NR_038923.1.2:EHBP1L1_NM_001099409.1.1	chr11	65320053	65320301	1	1	0	0
chr11	65338001	65340000	SSSCA1-AS1_NR_038923.1.1:SSSCA1-AS1_NR_038923.1.2:EHBP1L1_NM_001099409.1.1	chr11	65321786	65322029	1	1	0	0
chr11	65338001	65340000	SSSCA1-AS1_NR_038923.1.1:SSSCA1-AS1_NR_038923.1.2:EHBP1L1_NM_001099409.1.1	chr11	65327999	65328983	1	0	0	0
chr11	65362001	65366000	KCNK7_NM_005714.1.2	chr11	65133815	65134095	1	1	0	0
chr11	65428001	65432000	RELA_NM_001243985.1.1:RELA_NM_001243985.1.2	chr11	65621507	65622042	1	0	0	0
chr12	57542001	57544000	LRP1-AS_NR_131938.1.1:LRP1-AS_NR_131938.1.2	chr12	57532689	57532978	1	0	0	0
chr12	123450001	123452000	ABCB9_NM_019625.3.1	chr12	123735672	123736282	1	0	0	0
chr12	123594001	123596000	PITPNM2_NM_020845.2.1:PITPNM2_NM_020845.2.2	chr12	123578957	123579371	1	0	0	0
chr12	123594001	123596000	PITPNM2_NM_020845.2.1:PITPNM2_NM_020845.2.2	chr12	123579419	123579554	1	0	0	0
chr15	40452001	40456000	BUB1B_NM_001211.5.1:BUB1B_NM_001211.5.2	chr15	40338937	40341028	1	0	0	0
chr15	40544001	40546000	C15orf56_NM_001039905.2.1:C15orf56_NM_001039905.2.2	chr15	40338937	40341028	1	0	0	0
chr15	70386001	70388000	TLE3_NM_001282982.1.1:TLE3_NM_001282982.1.2	chr15	70718485	70719254	1	0	0	0
chr15	70386001	70388000	TLE3_NM_001282982.1.1:TLE3_NM_001282982.1.2	chr15	70719610	70719895	1	0	0	0
chr15	85358001	85360000	ALPK3_NM_020778.4.1:ALPK3_NM_020778.4.2	chr15	85498562	85499089	1	0	0	0
chr15	91202001	91204000	LINC01585_NR_120371.1.1:LINC01585_NR_120371.1.2	chr15	91210243	91210896	1	0	0	0
chr15	91412001	91418000	FURIN_NM_002569.3.1:FURIN_NM_002569.3.2:FURIN_NM_001289824.1.1:FURIN_NM_001289824.1.2	chr15	91021799	91022737	1	0	0	0
chr15	91412001	91418000	FURIN_NM_002569.3.1:FURIN_NM_002569.3.2:FURIN_NM_001289824.1.1:FURIN_NM_001289824.1.2	chr15	91022757	91022844	1	0	0	0
chr15	91412001	91418000	FURIN_NM_002569.3.1:FURIN_NM_002569.3.2:FURIN_NM_001289824.1.1:FURIN_NM_001289824.1.2	chr15	91022845	91023395	1	0	0	0
chr15	91412001	91418000	FURIN_NM_002569.3.1:FURIN_NM_002569.3.2:FURIN_NM_001289824.1.1:FURIN_NM_001289824.1.2	chr15	91129071	91129530	1	0	0	0
chr15	91412001	91418000	FURIN_NM_002569.3.1:FURIN_NM_002569.3.2:FURIN_NM_001289824.1.1:FURIN_NM_001289824.1.2	chr15	91140851	91141363	1	0	0	0
chr15	91412001	91418000	FURIN_NM_002569.3.1:FURIN_NM_002569.3.2:FURIN_NM_001289824.1.1:FURIN_NM_001289824.1.2	chr15	91141372	91141727	1	0	0	0
chr15	91446001	91448000	MAN2A2_NM_001320977.1.1:MAN2A2_NM_001320977.1.2	chr15	91223573	91224199	1	0	0	0
chr15	91474001	91478000	UNC45A_NM_001039675.1.1:UNC45A_NM_001039675.1.2:UNC45A_NM_001323619.1.1:UNC45A_NM_001323619.1.2	chr15	91021799	91022737	1	0	0	0
chr15	91474001	91478000	UNC45A_NM_001039675.1.1:UNC45A_NM_001039675.1.2:UNC45A_NM_001323619.1.1:UNC45A_NM_001323619.1.2	chr15	91022757	91022844	1	0	0	0
chr15	91474001	91478000	UNC45A_NM_001039675.1.1:UNC45A_NM_001039675.1.2:UNC45A_NM_001323619.1.1:UNC45A_NM_001323619.1.2	chr15	91022845	91023395	1	0	0	0
chr16	29826001	29832000	PAGR1_NM_024516.3.1:MVP_NM_005115.4.1:MVP_NM_005115.4.2	chr16	30101207	30101612	1	0	0	0
chr16	30086001	30090000	PPP4C_NM_001303503.1.2	chr16	30101207	30101612	1	0	0	0
chr16	30364001	30368000	CD2BP2_NM_001243646.1.1:CD2BP2_NM_001243646.1.2	chr16	30132653	30133040	1	0	0	0
chr16	67904001	67908000	EDC4_NM_014329.4.1:EDC4_NM_014329.4.2	chr16	68065890	68066302	1	0	0	0
chr16	67918001	67920000	NRN1L_NM_198443.1.1:NRN1L_NM_198443.1.2	chr16	67589556	67590342	1	0	0	0
chr16	67998001	68004000	SLC12A4_NM_001145963.1.1:SLC12A4_NM_001145963.1.2:SLC12A4_NM_001145961.1.1:SLC12A4_NM_001145961.1.2	chr16	67992745	67993100	1	0	0	0
chr16	67998001	68004000	SLC12A4_NM_001145963.1.1:SLC12A4_NM_001145963.1.2:SLC12A4_NM_001145961.1.1:SLC12A4_NM_001145961.1.2	chr16	67993468	67993872	1	0	0	0
chr17	17480001	17482000	PEMT_NM_148173.1.1:PEMT_NM_148173.1.2	chr17	17319272	17320595	1	0	0	0
chr17	17480001	17482000	PEMT_NM_148173.1.1:PEMT_NM_148173.1.2	chr17	17579213	17579924	1	0	0	0
chr17	17480001	17482000	PEMT_NM_148173.1.1:PEMT_NM_148173.1.2	chr17	17816989	17818148	1	0	0	0
chr17	17480001	17482000	PEMT_NM_148173.1.1:PEMT_NM_148173.1.2	chr17	17893337	17894150	1	0	0	0
chr17	17740001	17742000	SREBF1_NM_001005291.2.1:SREBF1_NM_001005291.2.2	chr17	17595998	17596306	1	0	0	0
chr17	17740001	17742000	SREBF1_NM_001005291.2.1:SREBF1_NM_001005291.2.2	chr17	17596502	17598867	1	0	0	0
chr18	53116001	53120000	TCF4-AS1_NR_132985.1.1:TCF4-AS1_NR_132985.1.2	chr18	54069804	54070999	1	0	0	0
chr19	11668001	11672000	ELOF1_NM_032377.3.1:ELOF1_NM_032377.3.2	chr19	11248164	11248288	1	0	0	0
chr19	11668001	11672000	ELOF1_NM_032377.3.1:ELOF1_NM_032377.3.2	chr19	11248291	11250379	1	0	0	0
chr19	19382001	19384000	TM6SF2_NM_001001524.2.1:TM6SF2_NM_001001524.2.2	chr19	18475396	18476258	1	0	0	0
chr19	19574001	19578000	GATAD2A_NM_001300946.1.1:GATAD2A_NM_001300946.1.2	chr19	19481902	19482194	1	0	0	0
chr19	19574001	19578000	GATAD2A_NM_001300946.1.1:GATAD2A_NM_001300946.1.2	chr19	19483716	19484231	1	0	0	0
chr2	200818001	200820000	C2orf47_NM_024520.2.1:C2orf47_NM_024520.2.2	chr2	201621308	201622138	1	0	0	0
chr2	201450001	201452000	AOX1_NM_001159.3.1:AOX1_NM_001159.3.2	chr2	201464811	201465952	1	0	0	0
chr22	41346001	41348000	RBX1_NM_014248.3.1:RBX1_NM_014248.3.2	chr22	41577308	41578343	1	0	0	0
chr22	42664001	42666000	OGFRP1_NR_036498.1.1:OGFRP1_NR_036498.1.2	chr22	42557039	42557737	1	0	0	0
chr3	135912001	135916000	MSL2_NM_001145417.1.2	chr3	136679703	136680619	1	0	0	0
chr3	135912001	135916000	MSL2_NM_001145417.1.2	chr3	136703529	136704241	1	0	0	0
chr5	137876001	137880000	ETF1_NM_001282185.1.1:ETF1_NM_001282185.1.2	chr5	138582004	138582484	1	0	0	0
chr8	27558001	27562000	MIR3622A_NR_037417.1.1:MIR3622A_NR_037417.1.2	chr8	27477749	27478404	1	1	0	0
chr8	27558001	27562000	MIR3622A_NR_037417.1.1:MIR3622A_NR_037417.1.2	chr8	27478682	27479700	1	0	0	0
chr1	2138001	2142000	FAAP20_NM_001146310.1.1:FAAP20_NM_001146310.1.2	chr1	2464773	2465327	0	1	0	0
chr1	2322001	2326000	MORN1_NM_001301060.1.1:MORN1_NM_001301060.1.2	chr1	2071428	2071954	0	1	0	0
chr1	8878001	8880000	RERE_NM_001042681.1.1:RERE_NM_001042681.1.2	chr1	8721723	8722330	0	1	0	0
chr1	8878001	8880000	RERE_NM_001042681.1.1:RERE_NM_001042681.1.2	chr1	8793493	8794023	0	1	0	0
chr1	66378001	66380000	PDE4B_NM_001297441.1.1:PDE4B_NM_001297441.1.2	chr1	66707361	66708953	0	1	0	0
chr1	66378001	66380000	PDE4B_NM_001297441.1.1:PDE4B_NM_001297441.1.2	chr1	66708979	66709877	0	1	0	0
chr1	66516001	66520000	LOC101927139_NR_123718.1.2	chr1	66695732	66696047	0	1	0	0
chr1	66516001	66520000	LOC101927139_NR_123718.1.2	chr1	66696789	66697316	0	1	0	0
chr1	66516001	66520000	LOC101927139_NR_123718.1.2	chr1	66697474	66698107	0	1	0	0
chr1	149870001	149872000	BOLA1_NM_001321026.1.1:BOLA1_NM_001321026.1.2	chr1	149993124	149993693	0	1	0	0
chr1	150458001	150462000	TARS2_NM_025150.4.2	chr1	150524532	150525166	0	1	0	0
chr1	173832001	173836000	GAS5-AS1_NR_037605.1.1:GAS5-AS1_NR_037605.1.2	chr1	174160026	174160288	0	1	0	0
chr1	173832001	173836000	GAS5-AS1_NR_037605.1.1:GAS5-AS1_NR_037605.1.2	chr1	174160342	174161134	0	1	0	0
chr1	200340001	200344000	LINC00862_NR_040064.1.1:LINC00862_NR_040064.1.2	chr1	200457672	200458191	0	1	0	0
chr1	200378001	200382000	ZNF281_NM_001281293.1.2	chr1	200457672	200458191	0	1	0	0
chr10	104596001	104598000	CYP17A1_NM_000102.3.1:CYP17A1_NM_000102.3.2	chr10	104998321	104998473	0	1	0	0
chr10	104596001	104598000	CYP17A1_NM_000102.3.1:CYP17A1_NM_000102.3.2	chr10	104998604	104999121	0	1	0	0
chr11	57408001	57410000	MIR130A_NR_029673.1.1:MIR130A_NR_029673.1.2	chr11	57266050	57266445	0	1	0	0
chr11	65152001	65154000	SLC25A45_NM_001300820.1.1:SLC25A45_NM_001300820.1.2	chr11	65327492	65327890	0	1	0	0
chr11	65190001	65192000	NEAT1_NR_131012.1.1:NEAT1_NR_131012.1.2	chr11	65240196	65240293	0	1	0	0
chr11	65190001	65192000	NEAT1_NR_131012.1.1:NEAT1_NR_131012.1.2	chr11	65240295	65240366	0	1	0	0
chr11	65190001	65192000	NEAT1_NR_131012.1.1:NEAT1_NR_131012.1.2	chr11	65241020	65241213	0	1	0	0
chr11	65190001	65192000	NEAT1_NR_131012.1.1:NEAT1_NR_131012.1.2	chr11	65274431	65275427	0	1	0	0
chr11	65190001	65192000	NEAT1_NR_131012.1.1:NEAT1_NR_131012.1.2	chr11	65275505	65275608	0	1	0	0
chr11	65190001	65192000	NEAT1_NR_131012.1.1:NEAT1_NR_131012.1.2	chr11	65275649	65275825	0	1	0	0
chr11	65190001	65192000	NEAT1_NR_131012.1.1:NEAT1_NR_131012.1.2	chr11	65275826	65275909	0	1	0	0
chr11	65190001	65192000	NEAT1_NR_131012.1.1:NEAT1_NR_131012.1.2	chr11	65275916	65275988	0	1	0	0
chr11	65210001	65212000	MIR612_NR_030343.1.1	chr11	65200085	65200196	0	1	0	0
chr11	65210001	65212000	MIR612_NR_030343.1.1	chr11	65200230	65200416	0	1	0	0
chr11	65210001	65212000	MIR612_NR_030343.1.1	chr11	65200427	65200739	0	1	0	0
chr11	65210001	65212000	MIR612_NR_030343.1.1	chr11	65200827	65201105	0	1	0	0
chr11	65290001	65294000	SCYL1_NM_001048218.1.1:SCYL1_NM_001048218.1.2	chr11	65151912	65152370	0	1	0	0
chr11	65338001	65340000	SSSCA1-AS1_NR_038923.1.1:SSSCA1-AS1_NR_038923.1.2:EHBP1L1_NM_001099409.1.1	chr11	65151912	65152370	0	1	0	0
chr11	65362001	65366000	KCNK7_NM_005714.1.2	chr11	65355188	65356546	0	1	0	0
chr11	65626001	65628000	CFL1_NM_005507.2.1:CFL1_NM_005507.2.2	chr11	65835691	65836068	0	1	0	0
chr11	130784001	130788000	SNX19_NM_001301089.1.1:SNX19_NM_001301089.1.2	chr11	131293493	131294064	0	1	0	0
chr11	130784001	130788000	SNX19_NM_001301089.1.1:SNX19_NM_001301089.1.2	chr11	131294075	131294331	0	1	0	0
chr11	130784001	130788000	SNX19_NM_001301089.1.1:SNX19_NM_001301089.1.2	chr11	131294648	131294774	0	1	0	0
chr11	130784001	130788000	SNX19_NM_001301089.1.1:SNX19_NM_001301089.1.2	chr11	131294775	131294944	0	1	0	0
chr12	39298001	39300000	CPNE8_NM_153634.2.1:CPNE8_NM_153634.2.2	chr12	38778474	38778592	0	1	0	0
chr12	39298001	39300000	CPNE8_NM_153634.2.1:CPNE8_NM_153634.2.2	chr12	38778594	38780943	0	1	0	0
chr13	79980001	79982000	RBM26_NM_022118.4.1:RBM26_NM_022118.4.2	chr13	80065794	80066316	0	1	0	0
chr13	79980001	79982000	RBM26_NM_022118.4.1:RBM26_NM_022118.4.2	chr13	80066340	80066823	0	1	0	0
chr14	59654001	59656000	DAAM1_NM_001270520.1.1:DAAM1_NM_001270520.1.2	chr14	59808489	59808864	0	1	0	0
chr14	59654001	59656000	DAAM1_NM_001270520.1.1:DAAM1_NM_001270520.1.2	chr14	59808923	59810178	0	1	0	0
chr14	72398001	72402000	RGS6_NM_001204423.1.2	chr14	71585864	71586136	0	1	0	0
chr14	104604001	104608000	KIF26A_NM_015656.1.1:KIF26A_NM_015656.1.2	chr14	104762963	104763375	0	1	0	0
chr15	70370001	70374000	MIR629_NR_030714.1.1:MIR629_NR_030714.1.2	chr15	70768304	70768620	0	1	0	0
chr15	70386001	70388000	TLE3_NM_001282982.1.1:TLE3_NM_001282982.1.2	chr15	69871028	69871855	0	1	0	0
chr15	78856001	78860000	CHRNA5_NM_001307945.1.1:CHRNA5_NM_001307945.1.2	chr15	78608061	78609323	0	1	0	0
chr15	78856001	78860000	CHRNA5_NM_001307945.1.1:CHRNA5_NM_001307945.1.2	chr15	78609602	78609917	0	1	0	0
chr15	85142001	85144000	ZSCAN2_NM_001007072.1.1:ZSCAN2_NM_001007072.1.2	chr15	85471225	85471783	0	1	0	0
chr15	85358001	85360000	ALPK3_NM_020778.4.1:ALPK3_NM_020778.4.2	chr15	85589464	85589523	0	1	0	0
chr15	91412001	91418000	FURIN_NM_002569.3.1:FURIN_NM_002569.3.2:FURIN_NM_001289824.1.1:FURIN_NM_001289824.1.2	chr15	91137403	91138199	0	1	0	0
chr15	91426001	91430000	FES_NM_001143785.1.1:FES_NM_001143785.1.2	chr15	91062907	91062998	0	1	0	0
chr15	91426001	91430000	FES_NM_001143785.1.1:FES_NM_001143785.1.2	chr15	91063000	91063322	0	1	0	0
chr15	91426001	91430000	FES_NM_001143785.1.1:FES_NM_001143785.1.2	chr15	91203728	91204170	0	1	0	0
chr15	91474001	91478000	UNC45A_NM_001039675.1.1:UNC45A_NM_001039675.1.2:UNC45A_NM_001323619.1.1:UNC45A_NM_001323619.1.2	chr15	91094145	91094526	0	1	0	0
chr15	91474001	91478000	UNC45A_NM_001039675.1.1:UNC45A_NM_001039675.1.2:UNC45A_NM_001323619.1.1:UNC45A_NM_001323619.1.2	chr15	91094695	91094945	0	1	0	0
chr15	91474001	91478000	UNC45A_NM_001039675.1.1:UNC45A_NM_001039675.1.2:UNC45A_NM_001323619.1.1:UNC45A_NM_001323619.1.2	chr15	91095376	91095863	0	1	0	0
chr15	91474001	91478000	UNC45A_NM_001039675.1.1:UNC45A_NM_001039675.1.2:UNC45A_NM_001323619.1.1:UNC45A_NM_001323619.1.2	chr15	91103303	91104035	0	1	0	0
chr16	58548001	58552000	SETD6_NM_024860.3.1:SETD6_NM_024860.3.2	chr16	58358735	58359113	0	1	0	0
chr16	58766001	58770000	GOT2_NM_002080.3.1:GOT2_NM_002080.3.2	chr16	58358735	58359113	0	1	0	0
chr16	67904001	67908000	EDC4_NM_014329.4.1:EDC4_NM_014329.4.2	chr16	67706162	67706590	0	1	0	0
chr16	67904001	67908000	EDC4_NM_014329.4.1:EDC4_NM_014329.4.2	chr16	67706640	67707001	0	1	0	0
chr16	67966001	67968000	CTRL_NM_001907.2.1:CTRL_NM_001907.2.2	chr16	67706162	67706590	0	1	0	0
chr16	67966001	67968000	CTRL_NM_001907.2.1:CTRL_NM_001907.2.2	chr16	67706640	67707001	0	1	0	0
chr16	68032001	68036000	DPEP2_NM_022355.3.1:DPEP2_NM_022355.3.2	chr16	68039590	68040226	0	1	0	0
chr16	68048001	68052000	LOC100131303_NM_001282442.1.2	chr16	68039590	68040226	0	1	0	0
chr16	68296001	68300000	SLC7A6_NM_001076785.2.2	chr16	68368876	68369515	0	1	0	0
chr17	1944001	1948000	OVCA2_NM_080822.2.2	chr17	2147692	2148381	0	1	0	0
chr17	1992001	1994000	SMG6_NM_001282326.1.1:SMG6_NM_001282326.1.2	chr17	2147692	2148381	0	1	0	0
chr17	2134001	2136000	LOC101927839_NR_110888.1.1:LOC101927839_NR_110888.1.2	chr17	1987631	1988068	0	1	0	0
chr17	2134001	2136000	LOC101927839_NR_110888.1.1:LOC101927839_NR_110888.1.2	chr17	2004744	2005149	0	1	0	0
chr17	2140001	2142000	SMG6_NM_001256828.1.1:SMG6_NM_001256828.1.2	chr17	1987631	1988068	0	1	0	0
chr17	2168001	2172000	SMG6_NM_001256827.1.2	chr17	1987631	1988068	0	1	0	0
chr17	17484001	17486000	PEMT_NM_007169.2.1:PEMT_NM_007169.2.2	chr17	17349062	17350414	0	1	0	0
chr18	52624001	52626000	CCDC68_NM_001143829.1.1:CCDC68_NM_001143829.1.2	chr18	52432940	52433651	0	1	0	0
chr18	52624001	52626000	CCDC68_NM_001143829.1.1:CCDC68_NM_001143829.1.2	chr18	52433706	52434839	0	1	0	0
chr18	52624001	52626000	CCDC68_NM_001143829.1.1:CCDC68_NM_001143829.1.2	chr18	52490026	52490302	0	1	0	0
chr18	52624001	52626000	CCDC68_NM_001143829.1.1:CCDC68_NM_001143829.1.2	chr18	52490343	52490967	0	1	0	0
chr19	19494001	19496000	GATAD2A_NM_017660.3.1:GATAD2A_NM_017660.3.2	chr19	19481902	19482194	0	1	0	0
chr19	19494001	19496000	GATAD2A_NM_017660.3.1:GATAD2A_NM_017660.3.2	chr19	19483716	19484231	0	1	0	0
chr19	50294001	50296000	MIR6799_NR_106857.1.1:MIR6799_NR_106857.1.2	chr19	50289577	50290058	0	1	0	0
chr2	58468001	58470000	FANCL_NM_018062.3.1:FANCL_NM_018062.3.2	chr2	58110040	58110522	0	1	0	0
chr2	201170001	201174000	SPATS2L_NM_015535.2.1:SPATS2L_NM_015535.2.2	chr2	201242490	201242827	0	1	0	0
chr2	201170001	201174000	SPATS2L_NM_015535.2.1:SPATS2L_NM_015535.2.2	chr2	201242833	201243027	0	1	0	0
chr2	233384001	233386000	PRSS56_NM_001195129.1.1:PRSS56_NM_001195129.1.2	chr2	233720894	233721207	0	1	0	0
chr2	233384001	233386000	PRSS56_NM_001195129.1.1:PRSS56_NM_001195129.1.2	chr2	233721219	233721363	0	1	0	0
chr2	233384001	233386000	PRSS56_NM_001195129.1.1:PRSS56_NM_001195129.1.2	chr2	233721369	233721758	0	1	0	0
chr2	233640001	233642000	KCNJ13_NM_001172416.1.1:KCNJ13_NM_001172416.1.2	chr2	234155730	234156128	0	1	0	0
chr2	233640001	233642000	KCNJ13_NM_001172416.1.1:KCNJ13_NM_001172416.1.2	chr2	234156280	234156843	0	1	0	0
chr2	233732001	233736000	C2orf82_NM_206895.1.1:C2orf82_NM_206895.1.2	chr2	234155730	234156128	0	1	0	0
chr2	233732001	233736000	C2orf82_NM_206895.1.1:C2orf82_NM_206895.1.2	chr2	234156280	234156843	0	1	0	0
chr22	39636001	39640000	PDGFB_NM_033016.3.1:PDGFB_NM_033016.3.2	chr22	39570646	39571163	0	1	0	0
chr22	39636001	39640000	PDGFB_NM_033016.3.1:PDGFB_NM_033016.3.2	chr22	39571437	39571990	0	1	0	0
chr22	39714001	39718000	SNORD43_NR_002439.1.1:SNORD43_NR_002439.1.2	chr22	39610295	39611306	0	1	0	0
chr22	42086001	42088000	SNU13_NM_001003796.1.1:SNU13_NM_001003796.1.2	chr22	42093121	42093668	0	1	0	0
chr22	42466001	42468000	NAGA_NM_000262.2.1:NAGA_NM_000262.2.2	chr22	42093121	42093668	0	1	0	0
chr22	42826001	42830000	NFAM1_NM_145912.6.1:NFAM1_NM_145912.6.2	chr22	42770331	42770955	0	1	0	0
chr22	42826001	42830000	NFAM1_NM_145912.6.1:NFAM1_NM_145912.6.2	chr22	42771061	42771328	0	1	0	0
chr3	16644001	16646000	DAZL_NM_001190811.1.1:DAZL_NM_001190811.1.2	chr3	17082625	17082886	0	1	0	0
chr3	16924001	16928000	PLCL2_NM_001144382.1.1:PLCL2_NM_001144382.1.2	chr3	16706667	16707244	0	1	0	0
chr3	60064001	60068000	FHIT_NM_001320901.1.1:FHIT_NM_001320901.1.2	chr3	59804308	59804663	0	1	0	0
chr3	71632001	71636000	FOXP1_NM_001244808.1.2	chr3	71031528	71031780	0	1	0	0
chr3	71632001	71636000	FOXP1_NM_001244808.1.2	chr3	71031885	71032331	0	1	0	0
chr3	136470001	136474000	STAG1_NM_005862.2.1:STAG1_NM_005862.2.2	chr3	136674250	136674573	0	1	0	0
chr3	136470001	136474000	STAG1_NM_005862.2.1:STAG1_NM_005862.2.2	chr3	136674700	136675100	0	1	0	0
chr3	136470001	136474000	STAG1_NM_005862.2.1:STAG1_NM_005862.2.2	chr3	136679703	136680619	0	1	0	0
chr3	136470001	136474000	STAG1_NM_005862.2.1:STAG1_NM_005862.2.2	chr3	136713355	136714251	0	1	0	0
chr3	136580001	136582000	NCK1-AS1_NR_110175.1.1:NCK1-AS1_NR_110175.1.2	chr3	136703529	136704241	0	1	0	0
chr3	136580001	136582000	NCK1-AS1_NR_110175.1.1:NCK1-AS1_NR_110175.1.2	chr3	136704546	136704651	0	1	0	0
chr3	136580001	136582000	NCK1-AS1_NR_110175.1.1:NCK1-AS1_NR_110175.1.2	chr3	136713355	136714251	0	1	0	0
chr4	170192001	170194000	SH3RF1_NM_020870.3.1:SH3RF1_NM_020870.3.2	chr4	169950867	169952730	0	1	0	0
chr5	60456001	60458000	CTC-436P18.1_NR_109908.1.1:CTC-436P18.1_NR_109908.1.2	chr5	60625735	60625936	0	1	0	0
chr5	60628001	60630000	ZSWIM6_NM_020928.1.1:ZSWIM6_NM_020928.1.2	chr5	60703592	60703892	0	1	0	0
chr5	60628001	60630000	ZSWIM6_NM_020928.1.1:ZSWIM6_NM_020928.1.2	chr5	60936088	60936456	0	1	0	0
chr5	60628001	60630000	ZSWIM6_NM_020928.1.1:ZSWIM6_NM_020928.1.2	chr5	60936474	60936863	0	1	0	0
chr6	73328001	73332000	KCNQ5_NM_001160133.1.1:KCNQ5_NM_001160133.1.2	chr6	73660380	73660609	0	1	0	0
chr6	73328001	73332000	KCNQ5_NM_001160133.1.1:KCNQ5_NM_001160133.1.2	chr6	73662595	73663320	0	1	0	0
chr7	25018001	25022000	OSBPL3_NM_015550.3.1:OSBPL3_NM_015550.3.2	chr7	24865082	24865563	0	1	0	0
chr7	110728001	110732000	LRRN3_NM_001099660.1.1:LRRN3_NM_001099660.1.2	chr7	111157561	111158123	0	1	0	0
chr7	110728001	110732000	LRRN3_NM_001099660.1.1:LRRN3_NM_001099660.1.2	chr7	111158439	111158659	0	1	0	0
chr7	110728001	110732000	LRRN3_NM_001099660.1.1:LRRN3_NM_001099660.1.2	chr7	111169593	111170041	0	1	0	0
chr7	110728001	110732000	LRRN3_NM_001099660.1.1:LRRN3_NM_001099660.1.2	chr7	111175477	111175904	0	1	0	0
chr8	26148001	26152000	PPP2R2A_NM_002717.3.1:PPP2R2A_NM_002717.3.2	chr8	26006988	26007075	0	1	0	0
chr8	26148001	26152000	PPP2R2A_NM_002717.3.1:PPP2R2A_NM_002717.3.2	chr8	26007079	26007826	0	1	0	0
chr8	26238001	26240000	BNIP3L_NM_004331.2.1	chr8	26305561	26308170	0	1	0	0
chr8	26238001	26240000	BNIP3L_NM_004331.2.1	chr8	26308572	26309530	0	1	0	0
chr8	26238001	26240000	BNIP3L_NM_004331.2.1	chr8	26428765	26429095	0	1	0	0
chr8	26238001	26240000	BNIP3L_NM_004331.2.1	chr8	26429573	26430148	0	1	0	0
chr8	27290001	27292000	MIR6842_NR_106901.1.1:MIR6842_NR_106901.1.2	chr8	27200359	27200685	0	1	0	0
chr8	27290001	27292000	MIR6842_NR_106901.1.1:MIR6842_NR_106901.1.2	chr8	27200685	27201037	0	1	0	0
chr8	27558001	27562000	MIR3622A_NR_037417.1.1:MIR3622A_NR_037417.1.2	chr8	27473878	27474179	0	1	0	0
chr8	27558001	27562000	MIR3622A_NR_037417.1.1:MIR3622A_NR_037417.1.2	chr8	27474259	27474477	0	1	0	0
chr8	27558001	27562000	MIR3622A_NR_037417.1.1:MIR3622A_NR_037417.1.2	chr8	27474542	27475167	0	1	0	0
chr8	27558001	27562000	MIR3622A_NR_037417.1.1:MIR3622A_NR_037417.1.2	chr8	27477531	27477748	0	1	0	0
chr8	27628001	27632000	CCDC25_NM_001304532.1.1:CCDC25_NM_001304532.1.2	chr8	27478682	27479700	0	1	0	0
chr8	27694001	27696000	PBK_NM_001278945.1.1:PBK_NM_001278945.1.2	chr8	27473878	27474179	0	1	0	0
chr8	38032001	38034000	BAG4_NM_001204878.1.1:BAG4_NM_001204878.1.2	chr8	38264069	38264542	0	1	0	0
chr8	38032001	38034000	BAG4_NM_001204878.1.1:BAG4_NM_001204878.1.2	chr8	38264641	38264908	0	1	0	0
chr8	38032001	38034000	BAG4_NM_001204878.1.1:BAG4_NM_001204878.1.2	chr8	38264932	38265447	0	1	0	0
chr8	38032001	38034000	BAG4_NM_001204878.1.1:BAG4_NM_001204878.1.2	chr8	38266305	38266753	0	1	0	0
chr8	38032001	38034000	BAG4_NM_001204878.1.1:BAG4_NM_001204878.1.2	chr8	38266956	38267493	0	1	0	0

## Sheet: Table S4
Table S4. CHiCAGO-detected promoter–CTCF loops
bait_chr	bait_start	bait_end	bait_name	CTCF_chr	CTCF_start	CTCF_end	loop is detectable in CaptureC data obtained with the original protocol (current study, 1 – yes, 0 – no)	loop is detectable in CaptureC data obtained with the modified protocol (current study, 1 – yes, 0 – no)	loop is detectable in merged CaptureC data (current study, 1 – yes, 0 – no)	loop is detectable in in situ HiC data (Rao et al., 2014, 1 – yes, 0 – no)
chr1	8878001	8880000	RERE_NM_001042681.1.1:RERE_NM_001042681.1.2	chr1	8621154	8621466	1	1	1	0
chr1	8930001	8934000	ENO1_NM_001201483.1.1:ENO1_NM_001201483.1.2	chr1	9065171	9065505	1	0	1	0
chr1	43802001	43806000	MPL_NM_005373.2.1:MPL_NM_005373.2.2	chr1	43703692	43704149	1	1	1	0
chr1	43824001	43826000	CDC20_NM_001255.2.1:CDC20_NM_001255.2.2	chr1	43692952	43693320	1	1	1	0
chr1	43824001	43826000	CDC20_NM_001255.2.1:CDC20_NM_001255.2.2	chr1	43703692	43704149	1	1	1	0
chr1	43832001	43836000	MIR6734_NR_106792.1.1:MIR6734_NR_106792.1.2	chr1	43703692	43704149	1	1	1	0
chr1	43918001	43920000	HYI_NM_031207.5.1:HYI_NM_031207.5.2	chr1	43703692	43704149	1	0	1	0
chr1	43994001	43996000	PTPRF_NM_002840.3.1:PTPRF_NM_002840.3.2	chr1	43692952	43693320	0	1	1	0
chr1	43994001	43996000	PTPRF_NM_002840.3.1:PTPRF_NM_002840.3.2	chr1	44229081	44229490	0	1	1	0
chr1	66456001	66460000	PDE4B_NM_001037340.2.1:PDE4B_NM_001037340.2.2	chr1	66705571	66705885	1	1	1	0
chr1	66516001	66520000	LOC101927139_NR_123718.1.2	chr1	66705571	66705885	0	1	1	0
chr1	95700001	95702000	LOC101928118_NR_125949.1.1:LOC101928118_NR_125949.1.2	chr1	95550196	95550508	1	1	1	0
chr1	95700001	95702000	LOC101928118_NR_125949.1.1:LOC101928118_NR_125949.1.2	chr1	95508753	95509365	0	1	1	0
chr1	98260001	98264000	DPYD-AS2_NR_046591.1.1:DPYD-AS2_NR_046591.1.2	chr1	98516478	98517060	0	1	1	0
chr1	98384001	98388000	DPYD_NM_000110.3.1:DPYD_NM_000110.3.2	chr1	98516478	98517060	0	1	1	0
chr1	98514001	98516000	MIR2682_NR_039604.1.1:MIR2682_NR_039604.1.2	chr1	98134494	98134974	0	1	1	0
chr1	98514001	98516000	MIR2682_NR_039604.1.1:MIR2682_NR_039604.1.2	chr1	97652029	97652261	1	0	1	0
chr1	149858001	149860000	HIST2H2BE_NM_003528.2.1:HIST2H2BE_NM_003528.2.2	chr1	150193929	150194216	1	1	1	0
chr1	149858001	149860000	HIST2H2BE_NM_003528.2.1:HIST2H2BE_NM_003528.2.2	chr1	150022277	150022959	1	1	1	0
chr1	149858001	149860000	HIST2H2BE_NM_003528.2.1:HIST2H2BE_NM_003528.2.2	chr1	150141189	150141495	1	1	1	0
chr1	149858001	149860000	HIST2H2BE_NM_003528.2.1:HIST2H2BE_NM_003528.2.2	chr1	150138213	150138546	1	1	1	0
chr1	149870001	149872000	BOLA1_NM_001321026.1.1:BOLA1_NM_001321026.1.2	chr1	150141189	150141495	1	1	1	0
chr1	149870001	149872000	BOLA1_NM_001321026.1.1:BOLA1_NM_001321026.1.2	chr1	150138213	150138546	1	1	1	0
chr1	149870001	149872000	BOLA1_NM_001321026.1.1:BOLA1_NM_001321026.1.2	chr1	150022277	150022959	1	1	1	0
chr1	149878001	149880000	SV2A_NM_001278719.1.1:SV2A_NM_001278719.1.2	chr1	150193929	150194216	1	1	1	0
chr1	149878001	149880000	SV2A_NM_001278719.1.1:SV2A_NM_001278719.1.2	chr1	150022277	150022959	1	1	1	0
chr1	149878001	149880000	SV2A_NM_001278719.1.1:SV2A_NM_001278719.1.2	chr1	150141189	150141495	1	1	1	0
chr1	149878001	149880000	SV2A_NM_001278719.1.1:SV2A_NM_001278719.1.2	chr1	150138213	150138546	1	1	1	0
chr1	149888001	149892000	SV2A_NM_014849.4.2	chr1	150141189	150141495	0	1	1	0
chr1	149888001	149892000	SV2A_NM_014849.4.2	chr1	150138213	150138546	1	1	1	0
chr1	149908001	149910000	MTMR11_NM_181873.3.1:MTMR11_NM_181873.3.2	chr1	150022277	150022959	0	1	1	0
chr1	149908001	149910000	MTMR11_NM_181873.3.1:MTMR11_NM_181873.3.2	chr1	150138213	150138546	0	1	1	0
chr1	149908001	149910000	MTMR11_NM_181873.3.1:MTMR11_NM_181873.3.2	chr1	150141189	150141495	1	1	1	0
chr1	149980001	149984000	OTUD7B_NM_020205.3.1:OTUD7B_NM_020205.3.2	chr1	150141189	150141495	1	1	1	0
chr1	149980001	149984000	OTUD7B_NM_020205.3.1:OTUD7B_NM_020205.3.2	chr1	150138213	150138546	1	0	1	0
chr1	149980001	149984000	OTUD7B_NM_020205.3.1:OTUD7B_NM_020205.3.2	chr1	150193929	150194216	0	1	1	0
chr1	149980001	149984000	OTUD7B_NM_020205.3.1:OTUD7B_NM_020205.3.2	chr1	150022277	150022959	1	1	1	0
chr1	150038001	150042000	VPS45_NM_001279353.1.1:VPS45_NM_001279353.1.2	chr1	150193929	150194216	0	1	1	0
chr1	150038001	150042000	VPS45_NM_001279353.1.1:VPS45_NM_001279353.1.2	chr1	150141189	150141495	0	1	1	0
chr1	150038001	150042000	VPS45_NM_001279353.1.1:VPS45_NM_001279353.1.2	chr1	150138213	150138546	0	1	1	0
chr1	150120001	150124000	PLEKHO1_NM_001304724.1.1:PLEKHO1_NM_001304724.1.2	chr1	150138213	150138546	1	1	1	0
chr1	150120001	150124000	PLEKHO1_NM_001304724.1.1:PLEKHO1_NM_001304724.1.2	chr1	150141189	150141495	1	0	1	0
chr1	150228001	150232000	CA14_NM_012113.2.1:CA14_NM_012113.2.2	chr1	150436825	150437302	1	1	1	0
chr1	150228001	150232000	CA14_NM_012113.2.1:CA14_NM_012113.2.2	chr1	150504751	150505330	1	1	1	0
chr1	150228001	150232000	CA14_NM_012113.2.1:CA14_NM_012113.2.2	chr1	150402308	150402680	1	1	1	0
chr1	150254001	150256000	CIART_NM_001300838.1.1:CIART_NM_001300838.1.2	chr1	150504751	150505330	0	0	1	0
chr1	150254001	150256000	CIART_NM_001300838.1.1:CIART_NM_001300838.1.2	chr1	150402308	150402680	0	0	1	0
chr1	150292001	150296000	PRPF3_NM_004698.2.1:PRPF3_NM_004698.2.2	chr1	150402308	150402680	1	1	1	0
chr1	150334001	150338000	RPRD2_NM_015203.4.1:RPRD2_NM_015203.4.2	chr1	150402308	150402680	0	1	1	0
chr1	150334001	150338000	RPRD2_NM_015203.4.1:RPRD2_NM_015203.4.2	chr1	150436825	150437302	0	1	1	0
chr1	150458001	150462000	TARS2_NM_025150.4.2	chr1	150504751	150505330	0	1	1	1
chr1	173832001	173836000	GAS5-AS1_NR_037605.1.1:GAS5-AS1_NR_037605.1.2	chr1	173883450	173883755	0	0	1	0
chr1	200378001	200382000	ZNF281_NM_001281293.1.2	chr1	200248749	200249311	0	1	1	0
chr1	243506001	243510000	MIR4677_NR_039824.1.1:MIR4677_NR_039824.1.2	chr1	243911918	243912391	0	1	1	0
chr10	104502001	104504000	WBP1L_NM_001083913.1.1:WBP1L_NM_001083913.1.2	chr10	104661318	104661569	0	1	1	0
chr10	104596001	104598000	CYP17A1_NM_000102.3.1:CYP17A1_NM_000102.3.2	chr10	104661318	104661569	1	1	1	0
chr10	104596001	104598000	CYP17A1_NM_000102.3.1:CYP17A1_NM_000102.3.2	chr10	104829129	104829724	1	1	1	0
chr10	104596001	104598000	CYP17A1_NM_000102.3.1:CYP17A1_NM_000102.3.2	chr10	104512958	104513469	1	1	1	0
chr10	104612001	104616000	BORCS7_NM_144591.3.1:BORCS7_NM_144591.3.2	chr10	104661318	104661569	1	0	1	0
chr10	104676001	104680000	CNNM2_NM_017649.4.1:CNNM2_NM_017649.4.2	chr10	104594708	104595117	0	0	0	1
chr11	46396001	46398000	MIR4688_NR_039837.1.1:MIR4688_NR_039837.1.2	chr11	46550793	46551274	0	1	1	0
chr11	46396001	46398000	MIR4688_NR_039837.1.1:MIR4688_NR_039837.1.2	chr11	46558777	46559013	1	1	1	0
chr11	46396001	46398000	MIR4688_NR_039837.1.1:MIR4688_NR_039837.1.2	chr11	46559396	46559779	1	1	1	0
chr11	46406001	46408000	CHRM4_NM_000741.3.1:CHRM4_NM_000741.3.2	chr11	46558777	46559013	1	1	1	0
chr11	46406001	46408000	CHRM4_NM_000741.3.1:CHRM4_NM_000741.3.2	chr11	46559396	46559779	1	1	1	0
chr11	46406001	46408000	CHRM4_NM_000741.3.1:CHRM4_NM_000741.3.2	chr11	46550793	46551274	1	1	1	0
chr11	46472001	46474000	MIR3160-2_NR_036118.1.1:MIR3160-2_NR_036118.1.2	chr11	46550793	46551274	0	1	1	0
chr11	46472001	46474000	MIR3160-2_NR_036118.1.1:MIR3160-2_NR_036118.1.2	chr11	46558777	46559013	0	1	1	0
chr11	46472001	46474000	MIR3160-2_NR_036118.1.1:MIR3160-2_NR_036118.1.2	chr11	46559396	46559779	0	1	1	0
chr11	46636001	46640000	HARBI1_NM_173811.3.1:HARBI1_NM_173811.3.2	chr11	46550793	46551274	0	0	1	0
chr11	46782001	46786000	SNORD67_NR_003056.1.1:SNORD67_NR_003056.1.2	chr11	46699573	46700009	1	0	1	0
chr11	46938001	46942000	LRP4_NM_002334.3.1:LRP4_NM_002334.3.2	chr11	47174460	47175145	1	1	1	0
chr11	57156001	57160000	PRG2_NM_002728.5.2	chr11	57224744	57225234	0	1	1	0
chr11	57194001	57198000	SLC43A3_NM_014096.3.1:SLC43A3_NM_014096.3.2	chr11	57224744	57225234	0	1	1	0
chr11	57226001	57228000	RTN4RL2_NM_178570.2.1:RTN4RL2_NM_178570.2.2	chr11	57247806	57248165	0	0	1	0
chr11	57226001	57228000	RTN4RL2_NM_178570.2.1:RTN4RL2_NM_178570.2.2	chr11	57117184	57117661	1	1	1	0
chr11	57282001	57284000	SLC43A1_NM_001198810.1.1:SLC43A1_NM_001198810.1.2	chr11	57117184	57117661	1	0	1	0
chr11	57282001	57284000	SLC43A1_NM_001198810.1.1:SLC43A1_NM_001198810.1.2	chr11	57247806	57248165	0	0	1	0
chr11	57282001	57284000	SLC43A1_NM_001198810.1.1:SLC43A1_NM_001198810.1.2	chr11	57259241	57259509	0	0	1	0
chr11	57298001	57300000	TIMM10_NM_012456.2.1	chr11	57412129	57412604	0	1	1	0
chr11	57408001	57410000	MIR130A_NR_029673.1.1:MIR130A_NR_029673.1.2	chr11	57259241	57259509	0	1	1	0
chr11	57416001	57418000	YPEL4_NM_145008.2.1:YPEL4_NM_145008.2.2	chr11	57117184	57117661	1	1	1	0
chr11	57416001	57418000	YPEL4_NM_145008.2.1:YPEL4_NM_145008.2.2	chr11	57259241	57259509	1	0	1	0
chr11	57416001	57418000	YPEL4_NM_145008.2.1:YPEL4_NM_145008.2.2	chr11	57247806	57248165	1	0	1	0
chr11	57416001	57418000	YPEL4_NM_145008.2.1:YPEL4_NM_145008.2.2	chr11	57224744	57225234	0	1	1	0
chr11	57518001	57520000	BTBD18_NM_001145101.1.1:BTBD18_NM_001145101.1.2	chr11	57568004	57568494	0	1	1	0
chr11	57528001	57530000	CTNND1_NM_001206885.1.1:CTNND1_NM_001206885.1.2	chr11	57568004	57568494	0	1	1	0
chr11	65152001	65154000	SLC25A45_NM_001300820.1.1:SLC25A45_NM_001300820.1.2	chr11	65297636	65297877	1	0	1	0
chr11	65290001	65294000	SCYL1_NM_001048218.1.1:SCYL1_NM_001048218.1.2	chr11	65120335	65120590	1	0	1	0
chr11	65338001	65340000	SSSCA1-AS1_NR_038923.1.1:SSSCA1-AS1_NR_038923.1.2:EHBP1L1_NM_001099409.1.1	chr11	65297636	65297877	1	0	1	0
chr11	65362001	65366000	KCNK7_NM_005714.1.2	chr11	65120335	65120590	1	0	1	0
chr11	65640001	65642000	EFEMP2_NR_037718.1.1	chr11	65789826	65790400	0	0	0	1
chr11	113344001	113348000	DRD2_NM_016574.3.1:DRD2_NM_016574.3.2	chr11	113176466	113176755	1	0	1	0
chr11	130730001	130734000	LOC100507431_NR_125383.1.1:LOC100507431_NR_125383.1.2	chr11	130259889	130260510	1	1	1	0
chr11	130730001	130734000	LOC100507431_NR_125383.1.1:LOC100507431_NR_125383.1.2	chr11	130301201	130301390	1	1	1	0
chr12	57326001	57330000	SDR9C7_NM_148897.2.1:SDR9C7_NM_148897.2.2	chr12	57233673	57234082	1	0	1	0
chr12	57398001	57402000	ZBTB39_NM_014830.2.1:ZBTB39_NM_014830.2.2	chr12	57463238	57463667	0	1	1	0
chr12	57398001	57402000	ZBTB39_NM_014830.2.1:ZBTB39_NM_014830.2.2	chr12	57233673	57234082	0	1	1	0
chr12	57398001	57402000	ZBTB39_NM_014830.2.1:ZBTB39_NM_014830.2.2	chr12	57576586	57577331	0	1	1	0
chr12	57398001	57402000	ZBTB39_NM_014830.2.1:ZBTB39_NM_014830.2.2	chr12	57456601	57456690	0	1	1	0
chr12	57398001	57402000	ZBTB39_NM_014830.2.1:ZBTB39_NM_014830.2.2	chr12	57156923	57157235	0	1	1	0
chr12	57408001	57410000	TAC3_NM_001178054.1.1:TAC3_NM_001178054.1.2	chr12	57456601	57456690	1	1	1	0
chr12	57408001	57410000	TAC3_NM_001178054.1.1:TAC3_NM_001178054.1.2	chr12	57576586	57577331	1	0	1	0
chr12	57408001	57410000	TAC3_NM_001178054.1.1:TAC3_NM_001178054.1.2	chr12	57156923	57157235	1	1	1	0
chr12	57408001	57410000	TAC3_NM_001178054.1.1:TAC3_NM_001178054.1.2	chr12	57463238	57463667	1	1	1	0
chr12	57444001	57446000	MYO1A_NM_005379.3.1:MYO1A_NM_005379.3.2	chr12	57401702	57403100	0	1	1	0
chr12	57444001	57446000	MYO1A_NM_005379.3.1:MYO1A_NM_005379.3.2	chr12	57156923	57157235	1	0	1	0
chr12	57470001	57474000	NEMP1_NM_001130963.1.1:NEMP1_NM_001130963.1.2	chr12	57576586	57577331	0	1	1	0
chr12	57504001	57506000	STAT6_NM_001178079.1.1:STAT6_NM_001178079.1.2	chr12	57576586	57577331	1	0	1	0
chr12	57588001	57590000	MIR1228_NR_031597.1.1:MIR1228_NR_031597.1.2	chr12	57463238	57463667	1	0	1	0
chr12	57644001	57646000	STAC3_NM_001286257.1.1:STAC3_NM_001286257.1.2	chr12	57845912	57847196	1	1	1	0
chr12	57848001	57850000	INHBE_NM_031479.3.1:INHBE_NM_031479.3.2	chr12	57657552	57657912	1	1	1	0
chr12	57848001	57850000	INHBE_NM_031479.3.1:INHBE_NM_031479.3.2	chr12	57701494	57701790	1	1	1	0
chr12	57852001	57854000	GLI1_NM_001160045.1.1:GLI1_NM_001160045.1.2	chr12	57657552	57657912	1	1	1	0
chr12	110938001	110942000	VPS29_NR_104102.1.2	chr12	111038143	111038384	1	1	1	0
chr12	110938001	110942000	VPS29_NR_104102.1.2	chr12	111039855	111040317	1	1	1	0
chr12	123214001	123216000	HCAR1_NM_032554.3.1:HCAR1_NM_032554.3.2	chr12	123122139	123122824	1	1	1	0
chr12	123236001	123238000	DENR_NM_003677.4.1:DENR_NM_003677.4.2	chr12	123122139	123122824	1	1	1	0
chr14	60042001	60046000	CCDC175_NM_001164399.1.1:CCDC175_NM_001164399.1.2	chr14	59593570	59594245	0	1	1	0
chr14	104604001	104608000	KIF26A_NM_015656.1.1:KIF26A_NM_015656.1.2	chr14	104808323	104808764	0	1	1	0
chr14	104604001	104608000	KIF26A_NM_015656.1.1:KIF26A_NM_015656.1.2	chr14	104836617	104836943	0	1	1	0
chr15	40398001	40402000	BMF_NM_001003942.1.1:BMF_NM_001003942.1.2	chr15	40564970	40565190	1	0	1	0
chr15	40398001	40402000	BMF_NM_001003942.1.1:BMF_NM_001003942.1.2	chr15	40345515	40345718	1	1	1	0
chr15	40508001	40510000	BUB1B-PAK6_NM_001128629.2.1:BUB1B-PAK6_NM_001128629.2.2	chr15	40345515	40345718	0	1	1	0
chr15	40508001	40510000	BUB1B-PAK6_NM_001128629.2.1:BUB1B-PAK6_NM_001128629.2.2	chr15	40602285	40602552	0	1	1	0
chr15	40508001	40510000	BUB1B-PAK6_NM_001128629.2.1:BUB1B-PAK6_NM_001128629.2.2	chr15	40564970	40565190	0	1	1	0
chr15	40508001	40510000	BUB1B-PAK6_NM_001128629.2.1:BUB1B-PAK6_NM_001128629.2.2	chr15	40566891	40567248	0	1	1	0
chr15	40544001	40546000	C15orf56_NM_001039905.2.1:C15orf56_NM_001039905.2.2	chr15	40564970	40565190	1	0	1	0
chr15	40576001	40578000	ANKRD63_NM_001190479.2.2	chr15	40602285	40602552	1	0	1	0
chr15	40576001	40578000	ANKRD63_NM_001190479.2.2	chr15	40613120	40613664	1	0	1	0
chr15	40598001	40602000	PLCB2_NM_004573.2.1:PLCB2_NM_004573.2.2	chr15	40564970	40565190	0	0	0	1
chr15	40642001	40644000	PHGR1_NM_001145643.1.1:PHGR1_NM_001145643.1.2	chr15	40613120	40613664	0	0	1	0
chr15	70370001	70374000	MIR629_NR_030714.1.1:MIR629_NR_030714.1.2	chr15	70780368	70780721	0	1	1	0
chr15	78556001	78558000	DNAJA4_NM_018602.3.1:DNAJA4_NM_018602.3.2	chr15	78469650	78470054	1	0	1	0
chr15	78728001	78732000	IREB2_NM_001320941.1.1:IREB2_NM_001320941.1.2	chr15	78600745	78601127	1	1	1	1
chr15	78728001	78732000	IREB2_NM_001320941.1.1:IREB2_NM_001320941.1.2	chr15	78774637	78775040	1	1	1	0
chr15	79042001	79046000	LOC646938_NR_036495.1.1:LOC646938_NR_036495.1.2	chr15	78910790	78911409	1	1	1	0
chr15	79164001	79168000	MORF4L1_NM_206839.2.1:MORF4L1_NM_206839.2.2	chr15	78910790	78911409	0	0	0	1
chr15	85142001	85144000	ZSCAN2_NM_001007072.1.1:ZSCAN2_NM_001007072.1.2	chr15	85181187	85181750	1	1	1	0
chr15	85142001	85144000	ZSCAN2_NM_001007072.1.1:ZSCAN2_NM_001007072.1.2	chr15	85421521	85422231	1	1	1	0
chr15	85142001	85144000	ZSCAN2_NM_001007072.1.1:ZSCAN2_NM_001007072.1.2	chr15	85369597	85369957	1	1	1	0
chr15	91202001	91204000	LINC01585_NR_120371.1.1:LINC01585_NR_120371.1.2	chr15	91236930	91237266	0	0	1	0
chr15	91202001	91204000	LINC01585_NR_120371.1.1:LINC01585_NR_120371.1.2	chr15	91147166	91147468	1	0	1	0
chr15	91412001	91418000	FURIN_NM_002569.3.1:FURIN_NM_002569.3.2:FURIN_NM_001289824.1.1:FURIN_NM_001289824.1.2	chr15	91186060	91186382	1	0	1	0
chr15	91426001	91430000	FES_NM_001143785.1.1:FES_NM_001143785.1.2	chr15	91186060	91186382	1	0	1	0
chr15	91426001	91430000	FES_NM_001143785.1.1:FES_NM_001143785.1.2	chr15	91236930	91237266	1	1	1	0
chr15	91446001	91448000	MAN2A2_NM_001320977.1.1:MAN2A2_NM_001320977.1.2	chr15	91186060	91186382	1	0	1	0
chr15	91474001	91478000	UNC45A_NM_001039675.1.1:UNC45A_NM_001039675.1.2:UNC45A_NM_001323619.1.1:UNC45A_NM_001323619.1.2	chr15	91593029	91593442	1	1	1	0
chr15	91474001	91478000	UNC45A_NM_001039675.1.1:UNC45A_NM_001039675.1.2:UNC45A_NM_001323619.1.1:UNC45A_NM_001323619.1.2	chr15	91236930	91237266	1	0	1	0
chr15	91474001	91478000	UNC45A_NM_001039675.1.1:UNC45A_NM_001039675.1.2:UNC45A_NM_001323619.1.1:UNC45A_NM_001323619.1.2	chr15	91814836	91815152	0	1	1	0
chr15	91474001	91478000	UNC45A_NM_001039675.1.1:UNC45A_NM_001039675.1.2:UNC45A_NM_001323619.1.1:UNC45A_NM_001323619.1.2	chr15	91186060	91186382	1	1	1	0
chr15	91564001	91566000	VPS33B_NM_001289149.1.1:VPS33B_NM_001289149.1.2	chr15	91790637	91791169	1	0	1	0
chr16	24264001	24268000	CACNG3_NM_006539.3.1:CACNG3_NM_006539.3.2	chr16	24053356	24053734	0	1	1	0
chr16	24264001	24268000	CACNG3_NM_006539.3.1:CACNG3_NM_006539.3.2	chr16	24082198	24082591	0	1	1	0
chr16	24264001	24268000	CACNG3_NM_006539.3.1:CACNG3_NM_006539.3.2	chr16	24056873	24057469	0	1	1	0
chr16	24264001	24268000	CACNG3_NM_006539.3.1:CACNG3_NM_006539.3.2	chr16	24516012	24516471	0	1	1	0
chr16	29800001	29804000	KIF22_NM_001256269.1.1:KIF22_NM_001256269.1.2	chr16	29740423	29740978	0	1	1	0
chr16	29800001	29804000	KIF22_NM_001256269.1.1:KIF22_NM_001256269.1.2	chr16	29711776	29712204	1	0	1	0
chr16	29826001	29832000	PAGR1_NM_024516.3.1:MVP_NM_005115.4.1:MVP_NM_005115.4.2	chr16	29859797	29860387	0	1	1	1
chr16	29874001	29878000	CDIPT_NM_006319.4.2	chr16	29711776	29712204	0	0	0	1
chr16	30006001	30008000	HIRIP3_NM_001197323.1.1:HIRIP3_NM_001197323.1.2	chr16	29928353	29928601	0	1	1	0
chr16	30034001	30036000	C16orf92_NM_001109659.1.1:C16orf92_NM_001109659.1.2	chr16	29721581	29722062	1	1	1	0
chr16	30034001	30036000	C16orf92_NM_001109659.1.1:C16orf92_NM_001109659.1.2	chr16	29859797	29860387	0	1	1	0
chr16	30034001	30036000	C16orf92_NM_001109659.1.1:C16orf92_NM_001109659.1.2	chr16	29703013	29703622	1	0	1	0
chr16	30034001	30036000	C16orf92_NM_001109659.1.1:C16orf92_NM_001109659.1.2	chr16	29711776	29712204	1	1	1	0
chr16	30034001	30036000	C16orf92_NM_001109659.1.1:C16orf92_NM_001109659.1.2	chr16	29928353	29928601	1	0	1	0
chr16	30040001	30044000	FAM57B_NM_001318504.1.1:FAM57B_NM_001318504.1.2	chr16	29859797	29860387	1	1	1	0
chr16	30040001	30044000	FAM57B_NM_001318504.1.1:FAM57B_NM_001318504.1.2	chr16	29711776	29712204	1	1	1	0
chr16	30102001	30104000	TBX6_NM_004608.3.1:TBX6_NM_004608.3.2	chr16	30053326	30053604	0	1	1	0
chr16	58328001	58332000	PRSS54_NM_001080492.1.1:PRSS54_NM_001080492.1.2	chr16	58511652	58512090	0	1	1	0
chr16	58426001	58428000	GINS3_NM_001126130.1.1:GINS3_NM_001126130.1.2	chr16	58511652	58512090	1	0	1	0
chr16	58548001	58552000	SETD6_NM_024860.3.1:SETD6_NM_024860.3.2	chr16	58695062	58695558	0	1	1	0
chr16	58548001	58552000	SETD6_NM_024860.3.1:SETD6_NM_024860.3.2	chr16	58672179	58672525	1	1	1	0
chr16	67694001	67696000	ACD_NM_001082487.1.1:ACD_NM_001082487.1.2	chr16	67527970	67528252	0	1	1	0
chr16	67700001	67704000	ENKD1_NM_032140.1.1:ENKD1_NM_032140.1.2	chr16	68098671	68099364	1	0	1	0
chr16	67700001	67704000	ENKD1_NM_032140.1.1:ENKD1_NM_032140.1.2	chr16	67527970	67528252	1	1	1	0
chr16	67700001	67704000	ENKD1_NM_032140.1.1:ENKD1_NM_032140.1.2	chr16	67850396	67850885	0	1	1	0
chr16	67700001	67704000	ENKD1_NM_032140.1.1:ENKD1_NM_032140.1.2	chr16	67962420	67962697	1	1	1	0
chr16	67918001	67920000	NRN1L_NM_198443.1.1:NRN1L_NM_198443.1.2	chr16	68074437	68074891	1	1	1	0
chr16	67918001	67920000	NRN1L_NM_198443.1.1:NRN1L_NM_198443.1.2	chr16	68098671	68099364	0	1	1	0
chr16	67918001	67920000	NRN1L_NM_198443.1.1:NRN1L_NM_198443.1.2	chr16	68263250	68263646	1	1	1	0
chr16	67918001	67920000	NRN1L_NM_198443.1.1:NRN1L_NM_198443.1.2	chr16	67962420	67962697	0	1	1	0
chr16	67970001	67972000	PSMB10_NM_002801.3.1	chr16	68074437	68074891	0	1	1	0
chr16	67998001	68004000	SLC12A4_NM_001145963.1.1:SLC12A4_NM_001145963.1.2:SLC12A4_NM_001145961.1.1:SLC12A4_NM_001145961.1.2	chr16	68074437	68074891	0	1	1	0
chr16	67998001	68004000	SLC12A4_NM_001145963.1.1:SLC12A4_NM_001145963.1.2:SLC12A4_NM_001145961.1.1:SLC12A4_NM_001145961.1.2	chr16	68098671	68099364	0	0	1	0
chr16	67998001	68004000	SLC12A4_NM_001145963.1.1:SLC12A4_NM_001145963.1.2:SLC12A4_NM_001145961.1.1:SLC12A4_NM_001145961.1.2	chr16	68263250	68263646	1	1	1	0
chr16	68026001	68030000	DPEP2_NM_001324159.1.2	chr16	68074437	68074891	0	1	1	0
chr16	68026001	68030000	DPEP2_NM_001324159.1.2	chr16	68098671	68099364	0	0	1	0
chr16	68026001	68030000	DPEP2_NM_001324159.1.2	chr16	68263250	68263646	1	1	1	0
chr16	68048001	68052000	LOC100131303_NM_001282442.1.2	chr16	68263250	68263646	1	1	1	0
chr16	68278001	68280000	PLA2G15_NM_012320.3.1:PLA2G15_NM_012320.3.2	chr16	68127811	68128100	1	0	1	0
chr16	68480001	68484000	SMPD3_NM_018667.3.1:SMPD3_NM_018667.3.2	chr16	68554445	68554999	1	0	1	0
chr16	71522001	71524000	ZNF19_NM_006961.3.1:ZNF19_NM_006961.3.2	chr16	71446667	71446952	1	1	1	0
chr16	71546001	71548000	LOC105371335_NR_135172.1.1:LOC105371335_NR_135172.1.2	chr16	71446667	71446952	0	1	1	0
chr16	71546001	71548000	LOC105371335_NR_135172.1.1:LOC105371335_NR_135172.1.2	chr16	71571577	71571935	0	0	1	0
chr17	17398001	17400000	RASD1_NM_001199989.1.1:RASD1_NM_001199989.1.2	chr17	17259381	17259846	1	1	1	0
chr17	17480001	17482000	PEMT_NM_148173.1.1:PEMT_NM_148173.1.2	chr17	17569614	17569928	1	0	1	0
chr17	17480001	17482000	PEMT_NM_148173.1.1:PEMT_NM_148173.1.2	chr17	17259381	17259846	1	0	1	0
chr17	17484001	17486000	PEMT_NM_007169.2.1:PEMT_NM_007169.2.2	chr17	17259381	17259846	0	1	1	0
chr17	17740001	17742000	SREBF1_NM_001005291.2.1:SREBF1_NM_001005291.2.2	chr17	17936791	17937143	0	0	0	1
chr17	17990001	17992000	DRG2_NM_001388.4.1	chr17	17936791	17937143	0	0	0	1
chr17	19248001	19252000	MIR1180_NR_031591.1.1:MIR1180_NR_031591.1.2	chr17	19350421	19350703	1	1	1	0
chr17	19280001	19282000	MAPK7_NM_139033.2.1:MAPK7_NM_139033.2.2	chr17	19350421	19350703	1	1	1	0
chr17	19288001	19292000	MFAP4_NM_002404.2.1:MFAP4_NM_002404.2.2	chr17	19350421	19350703	1	1	1	0
chr18	52624001	52626000	CCDC68_NM_001143829.1.1:CCDC68_NM_001143829.1.2	chr18	52650317	52650661	0	0	1	0
chr19	12034001	12036000	ZNF700_NM_001271848.1.1:ZNF700_NM_001271848.1.2	chr19	12099831	12100028	0	1	1	0
chr19	19752001	19754000	GMIP_NM_016573.3.1:GMIP_NM_016573.3.2	chr19	19663585	19663879	1	1	1	0
chr19	49928001	49930000	PTH2_NM_178449.3.1:PTH2_NM_178449.3.2	chr19	49894838	49895648	1	1	1	0
chr19	49944001	49946000	SLC17A7_NM_020309.3.1:SLC17A7_NM_020309.3.2	chr19	49894838	49895648	1	1	1	0
chr19	49954001	49956000	PIH1D1_NM_017916.2.1:PIH1D1_NM_017916.2.2	chr19	49894838	49895648	1	1	1	0
chr19	49992001	49996000	RPL13A_NM_001270491.1.1:RPL13A_NM_001270491.1.2	chr19	50073401	50074248	0	0	0	1
chr19	50004001	50006000	MIR150_NR_029703.1.1:MIR150_NR_029703.1.2	chr19	50073401	50074248	0	1	1	0
chr19	50332001	50336000	MIR6800_NR_106858.1.1:MIR6800_NR_106858.1.2	chr19	50009879	50010283	1	0	1	0
chr2	58134001	58138000	VRK2_NM_001288838.1.1:VRK2_NM_001288838.1.2	chr2	58675158	58675504	0	1	1	0
chr2	58468001	58470000	FANCL_NM_018062.3.1:FANCL_NM_018062.3.2	chr2	58675158	58675504	0	1	1	0
chr2	73112001	73114000	SPR_NM_003124.4.1:SPR_NM_003124.4.2	chr2	72998049	72998357	0	1	1	0
chr2	73868001	73872000	NAT8_NM_003960.3.1:NAT8_NM_003960.3.2	chr2	73517227	73517750	1	0	1	0
chr2	74054001	74056000	STAMBP_NM_201647.2.1:STAMBP_NM_201647.2.2	chr2	74488583	74489027	1	1	1	0
chr2	74054001	74056000	STAMBP_NM_201647.2.1:STAMBP_NM_201647.2.2	chr2	74378578	74378899	1	1	1	0
chr2	198668001	198670000	PLCL1_NM_006226.3.1:PLCL1_NM_006226.3.2	chr2	198992410	198992649	0	1	1	0
chr2	200714001	200718000	FTCDNL1_NR_034096.1.2	chr2	200805290	200805554	0	1	1	0
chr2	201170001	201174000	SPATS2L_NM_015535.2.1:SPATS2L_NM_015535.2.2	chr2	200850366	200850743	1	1	1	0
chr2	201450001	201452000	AOX1_NM_001159.3.1:AOX1_NM_001159.3.2	chr2	201567808	201568221	0	1	1	0
chr20	37352001	37354000	SLC32A1_NM_080552.2.1:SLC32A1_NM_080552.2.2	chr20	37274786	37275223	1	0	1	0
chr20	37352001	37354000	SLC32A1_NM_080552.2.1:SLC32A1_NM_080552.2.2	chr20	37287559	37287898	1	1	1	0
chr22	39636001	39640000	PDGFB_NM_033016.3.1:PDGFB_NM_033016.3.2	chr22	39566826	39567290	0	1	1	0
chr22	39710001	39712000	SNORD83B_NR_000028.1.1:SNORD83B_NR_000028.1.2	chr22	39566826	39567290	1	1	1	0
chr22	39714001	39718000	SNORD43_NR_002439.1.1:SNORD43_NR_002439.1.2	chr22	39566826	39567290	1	0	1	0
chr22	39824001	39830000	LOC100506472_NR_040535.1.1:LOC100506472_NR_040535.1.2	chr22	39889385	39889661	1	0	1	0
chr22	42334001	42338000	CENPM_NM_001110215.2.2	chr22	42142496	42143003	1	1	1	0
chr22	42334001	42338000	CENPM_NM_001110215.2.2	chr22	42218713	42219161	0	1	1	0
chr22	42466001	42468000	NAGA_NM_000262.2.1:NAGA_NM_000262.2.2	chr22	42362532	42363045	1	1	1	0
chr22	42486001	42490000	NDUFA6_NM_002490.3.1:NDUFA6_NM_002490.3.2	chr22	42362532	42363045	1	1	1	1
chr22	42664001	42666000	OGFRP1_NR_036498.1.1:OGFRP1_NR_036498.1.2	chr22	42564985	42565377	1	1	1	0
chr22	42680001	42682000	TCF20_NM_005650.3.1:TCF20_NM_005650.3.2	chr22	42564985	42565377	1	0	1	0
chr22	42826001	42830000	NFAM1_NM_145912.6.1:NFAM1_NM_145912.6.2	chr22	42564985	42565377	1	1	1	0
chr3	10804001	10808000	LINC00606_NR_027102.1.1:LINC00606_NR_027102.1.2	chr3	11101030	11101710	1	1	1	0
chr3	10804001	10808000	LINC00606_NR_027102.1.1:LINC00606_NR_027102.1.2	chr3	11102408	11102818	0	0	0	1
chr3	11032001	11036000	SLC6A1_NM_003042.3.1:SLC6A1_NM_003042.3.2	chr3	10800254	10800878	1	0	1	0
chr3	16644001	16646000	DAZL_NM_001190811.1.1:DAZL_NM_001190811.1.2	chr3	17274630	17275239	0	1	1	0
chr3	16644001	16646000	DAZL_NM_001190811.1.1:DAZL_NM_001190811.1.2	chr3	17073906	17074304	1	1	1	0
chr3	16644001	16646000	DAZL_NM_001190811.1.1:DAZL_NM_001190811.1.2	chr3	16870386	16870715	0	1	1	0
chr3	36780001	36784000	DCLK3_NM_033403.1.1:DCLK3_NM_033403.1.2	chr3	36910227	36910700	0	1	1	0
chr3	52868001	52870000	MUSTN1_NM_205853.3.1:MUSTN1_NM_205853.3.2	chr3	53233912	53234151	1	0	1	0
chr3	52868001	52870000	MUSTN1_NM_205853.3.1:MUSTN1_NM_205853.3.2	chr3	53147979	53148283	1	1	1	0
chr3	53164001	53166000	RFT1_NM_052859.3.1:RFT1_NM_052859.3.2	chr3	53233912	53234151	1	1	1	0
chr3	63804001	63806000	C3orf49_NR_026866.1.1:C3orf49_NR_026866.1.2	chr3	63335302	63335642	1	1	1	0
chr3	63988001	63992000	PSMD6-AS2_NR_038286.1.2	chr3	63947523	63947835	0	1	1	0
chr3	135912001	135916000	MSL2_NM_001145417.1.2	chr3	135789730	135790226	0	1	1	0
chr3	136470001	136474000	STAG1_NM_005862.2.1:STAG1_NM_005862.2.2	chr3	135789730	135790226	0	1	1	0
chr3	136470001	136474000	STAG1_NM_005862.2.1:STAG1_NM_005862.2.2	chr3	135794100	135794490	0	1	1	0
chr3	136470001	136474000	STAG1_NM_005862.2.1:STAG1_NM_005862.2.2	chr3	136110584	136110877	0	1	1	0
chr3	136470001	136474000	STAG1_NM_005862.2.1:STAG1_NM_005862.2.2	chr3	136732662	136733585	0	1	1	0
chr5	49960001	49962000	PARP8_NM_001178055.1.1:PARP8_NM_001178055.1.2	chr5	50046881	50047241	0	1	1	0
chr5	60992001	60994000	LOC101928651_NR_109910.1.1	chr5	60463287	60463646	1	0	1	0
chr5	87968001	87972000	LINC00461_NR_024384.1.1:LINC00461_NR_024384.1.2	chr5	87436901	87437645	1	1	1	0
chr5	87968001	87972000	LINC00461_NR_024384.1.1:LINC00461_NR_024384.1.2	chr5	87076976	87077396	1	1	1	0
chr5	87974001	87976000	LINC00461_NR_024383.1.1:LINC00461_NR_024383.1.2	chr5	87076976	87077396	1	1	1	0
chr5	87974001	87976000	LINC00461_NR_024383.1.1:LINC00461_NR_024383.1.2	chr5	87436901	87437645	1	1	1	0
chr5	137800001	137802000	EGR1_NM_001964.2.1:EGR1_NM_001964.2.2	chr5	137839500	137839828	0	1	1	0
chr5	137800001	137802000	EGR1_NM_001964.2.1:EGR1_NM_001964.2.2	chr5	137883756	137884008	0	1	1	0
chr6	73328001	73332000	KCNQ5_NM_001160133.1.1:KCNQ5_NM_001160133.1.2	chr6	73839497	73840179	1	1	1	0
chr6	73338001	73340000	KCNQ5-IT1_NR_120503.1.1:KCNQ5-IT1_NR_120503.1.2	chr6	73839497	73840179	0	1	1	0
chr6	84220001	84222000	PRSS35_NM_153362.2.1:PRSS35_NM_153362.2.2	chr6	83931619	83932141	0	1	1	0
chr6	84220001	84222000	PRSS35_NM_153362.2.1:PRSS35_NM_153362.2.2	chr6	84127692	84127906	0	1	1	0
chr6	128176001	128178000	THEMIS_NM_001318531.1.1:THEMIS_NM_001318531.1.2	chr6	128649161	128649495	0	1	1	0
chr6	143890001	143892000	PHACTR2-AS1_NR_027113.2.1:PHACTR2-AS1_NR_027113.2.2	chr6	144261176	144261506	0	1	1	0
chr6	143890001	143892000	PHACTR2-AS1_NR_027113.2.1:PHACTR2-AS1_NR_027113.2.2	chr6	144334557	144334943	0	1	1	0
chr6	143928001	143932000	PHACTR2_NM_014721.2.1:PHACTR2_NM_014721.2.2	chr6	144261176	144261506	0	0	0	1
chr7	2272001	2276000	MAD1L1_NM_001304523.1.1:MAD1L1_NM_001304523.1.2	chr7	2404470	2404785	1	0	1	0
chr7	24796001	24800000	DFNA5_NM_001127453.1.1:DFNA5_NM_001127453.1.2	chr7	24615880	24616088	0	1	1	0
chr7	24796001	24800000	DFNA5_NM_001127453.1.1:DFNA5_NM_001127453.1.2	chr7	25133850	25134194	0	1	1	0
chr7	24932001	24934000	OSBPL3_NM_145322.2.1:OSBPL3_NM_145322.2.2	chr7	25109567	25109649	0	1	1	0
chr7	24932001	24934000	OSBPL3_NM_145322.2.1:OSBPL3_NM_145322.2.2	chr7	25109652	25110203	0	1	1	0
chr7	24932001	24934000	OSBPL3_NM_145322.2.1:OSBPL3_NM_145322.2.2	chr7	25022651	25022851	0	1	1	0
chr7	25018001	25022000	OSBPL3_NM_015550.3.1:OSBPL3_NM_015550.3.2	chr7	25133850	25134194	0	1	1	0
chr7	25018001	25022000	OSBPL3_NM_015550.3.1:OSBPL3_NM_015550.3.2	chr7	24921230	24921581	0	1	1	0
chr7	25018001	25022000	OSBPL3_NM_015550.3.1:OSBPL3_NM_015550.3.2	chr7	25109567	25109649	1	1	1	0
chr7	25018001	25022000	OSBPL3_NM_015550.3.1:OSBPL3_NM_015550.3.2	chr7	25109652	25110203	1	1	1	0
chr7	110728001	110732000	LRRN3_NM_001099660.1.1:LRRN3_NM_001099660.1.2	chr7	111370615	111370930	0	1	1	0
chr8	26434001	26436000	DPYSL2_NM_001386.5.1:DPYSL2_NM_001386.5.2	chr8	26231490	26231733	0	1	1	0
chr8	26434001	26436000	DPYSL2_NM_001386.5.1:DPYSL2_NM_001386.5.2	chr8	26231739	26232000	0	1	1	0
chr8	27166001	27170000	TRIM35_NM_001304495.1.1:TRIM35_NM_001304495.1.2	chr8	27283628	27284310	0	1	1	0
chr8	27166001	27170000	TRIM35_NM_001304495.1.1:TRIM35_NM_001304495.1.2	chr8	27312123	27312416	0	1	1	0
chr8	27166001	27170000	TRIM35_NM_001304495.1.1:TRIM35_NM_001304495.1.2	chr8	27441130	27441630	1	1	1	0
chr8	27166001	27170000	TRIM35_NM_001304495.1.1:TRIM35_NM_001304495.1.2	chr8	27449748	27450237	0	1	1	0
chr8	27166001	27170000	TRIM35_NM_001304495.1.1:TRIM35_NM_001304495.1.2	chr8	27454703	27455032	1	1	1	0
chr8	27180001	27184000	PTK2B_NM_004103.4.1:PTK2B_NM_004103.4.2	chr8	27454703	27455032	0	1	1	0
chr8	27180001	27184000	PTK2B_NM_004103.4.1:PTK2B_NM_004103.4.2	chr8	27459526	27459918	0	1	1	0
chr8	27180001	27184000	PTK2B_NM_004103.4.1:PTK2B_NM_004103.4.2	chr8	27312123	27312416	0	1	1	0
chr8	27180001	27184000	PTK2B_NM_004103.4.1:PTK2B_NM_004103.4.2	chr8	27283628	27284310	0	1	1	1
chr8	27180001	27184000	PTK2B_NM_004103.4.1:PTK2B_NM_004103.4.2	chr8	27441130	27441630	0	1	1	0
chr8	27336001	27338000	CHRNA2_NM_000742.3.1:CHRNA2_NM_000742.3.2	chr8	27449748	27450237	1	1	1	0
chr8	27336001	27338000	CHRNA2_NM_000742.3.1:CHRNA2_NM_000742.3.2	chr8	27441130	27441630	1	1	1	0
chr8	27336001	27338000	CHRNA2_NM_000742.3.1:CHRNA2_NM_000742.3.2	chr8	27454703	27455032	0	1	1	0
chr8	27346001	27350000	EPHX2_NM_001256482.1.1:EPHX2_NM_001256482.1.2	chr8	27441130	27441630	1	1	1	0
chr8	27346001	27350000	EPHX2_NM_001256482.1.1:EPHX2_NM_001256482.1.2	chr8	27454703	27455032	1	0	1	0
chr8	27466001	27470000	MIR6843_NR_106902.1.1:MIR6843_NR_106902.1.2	chr8	27584692	27585254	1	0	1	0
chr8	27492001	27494000	SCARA3_NM_182826.1.1:SCARA3_NM_182826.1.2	chr8	27584692	27585254	1	1	1	1
chr8	37796001	37798000	GOT1L1_NM_152413.2.1:GOT1L1_NM_152413.2.2	chr8	37637240	37637783	1	1	1	0
chr8	38032001	38034000	BAG4_NM_001204878.1.1:BAG4_NM_001204878.1.2	chr8	37637240	37637783	1	1	1	0
chr8	38032001	38034000	BAG4_NM_001204878.1.1:BAG4_NM_001204878.1.2	chr8	38268135	38268835	1	1	1	0
chr8	38032001	38034000	BAG4_NM_001204878.1.1:BAG4_NM_001204878.1.2	chr8	38268976	38269606	1	1	1	0
chr8	38240001	38246000	WHSC1L1_NM_023034.1.1:WHSC1L1_NM_023034.1.2:LETM2_NM_001199660.2.2	chr8	38029084	38029426	0	1	1	0
chr8	38240001	38246000	WHSC1L1_NM_023034.1.1:WHSC1L1_NM_023034.1.2:LETM2_NM_001199660.2.2	chr8	38578830	38579265	0	1	1	0
chr8	38240001	38246000	WHSC1L1_NM_023034.1.1:WHSC1L1_NM_023034.1.2:LETM2_NM_001199660.2.2	chr8	38571944	38572165	0	1	1	0
chr8	38240001	38246000	WHSC1L1_NM_023034.1.1:WHSC1L1_NM_023034.1.2:LETM2_NM_001199660.2.2	chr8	38268135	38268835	0	0	0	1
chr8	38240001	38246000	WHSC1L1_NM_023034.1.1:WHSC1L1_NM_023034.1.2:LETM2_NM_001199660.2.2	chr8	38268976	38269606	0	0	0	1
chr8	38324001	38326000	FGFR1_NM_001174067.1.1	chr8	38571944	38572165	1	1	1	0
chr8	38384001	38388000	C8orf86_NM_001303531.1.1:C8orf86_NM_001303531.1.2	chr8	38268135	38268835	0	0	0	1
chr8	38384001	38388000	C8orf86_NM_001303531.1.1:C8orf86_NM_001303531.1.2	chr8	38268976	38269606	0	0	0	1
chr8	143256001	143258000	MIR4472-1_NR_039682.1.1:MIR4472-1_NR_039682.1.2	chr8	143528891	143529119	0	1	1	0
chr9	100880001	100882000	TRIM14_NM_033219.2.1:TRIM14_NM_033219.2.2	chr9	101026059	101026398	0	1	1	0
chr9	100974001	100976000	TBC1D2_NM_001267572.1.1:TBC1D2_NM_001267572.1.2	chr9	101026059	101026398	0	1	1	0
chr1	149782001	149786000	HIST2H2BF_NM_001161334.1.1:HIST2H2BF_NM_001161334.1.2	chr1	150193929	150194216	1	0	0	0
chr1	150130001	150134000	LOC105371433_NR_135098.1.1:LOC105371433_NR_135098.1.2	chr1	150138213	150138546	1	1	0	0
chr1	150130001	150134000	LOC105371433_NR_135098.1.1:LOC105371433_NR_135098.1.2	chr1	150141189	150141495	1	1	0	0
chr1	174842001	174846000	RABGAP1L_NM_001243763.1.1:RABGAP1L_NM_001243763.1.2	chr1	174231833	174232543	1	0	0	0
chr11	57334001	57338000	UBE2L6_NM_004223.4.1:UBE2L6_NM_004223.4.2	chr11	57117184	57117661	1	0	0	0
chr11	57408001	57410000	MIR130A_NR_029673.1.1:MIR130A_NR_029673.1.2	chr11	57247806	57248165	1	1	0	0
chr11	65428001	65432000	RELA_NM_001243985.1.1:RELA_NM_001243985.1.2	chr11	65620591	65620930	1	0	0	0
chr12	57588001	57590000	MIR1228_NR_031597.1.1:MIR1228_NR_031597.1.2	chr12	57576586	57577331	1	0	0	0
chr12	103350001	103352000	ASCL1_NM_004316.3.1:ASCL1_NM_004316.3.2	chr12	103942443	103942727	1	0	0	0
chr12	110560001	110564000	IFT81_NM_014055.3.1:IFT81_NM_014055.3.2	chr12	110792893	110793208	1	0	0	0
chr12	123200001	123202000	HCAR3_NM_006018.2.1	chr12	123122139	123122824	1	0	0	0
chr15	40642001	40644000	PHGR1_NM_001145643.1.1:PHGR1_NM_001145643.1.2	chr15	40564970	40565190	1	0	0	0
chr15	40642001	40644000	PHGR1_NM_001145643.1.1:PHGR1_NM_001145643.1.2	chr15	40636850	40637220	1	0	0	0
chr15	78800001	78802000	HYKK_NM_001083612.1.1:HYKK_NM_001083612.1.2	chr15	78600745	78601127	1	0	0	0
chr15	78800001	78802000	HYKK_NM_001083612.1.1:HYKK_NM_001083612.1.2	chr15	78910790	78911409	1	0	0	0
chr15	79042001	79046000	LOC646938_NR_036495.1.1:LOC646938_NR_036495.1.2	chr15	78600745	78601127	1	0	0	0
chr15	85358001	85360000	ALPK3_NM_020778.4.1:ALPK3_NM_020778.4.2	chr15	85181187	85181750	1	0	0	0
chr15	85358001	85360000	ALPK3_NM_020778.4.1:ALPK3_NM_020778.4.2	chr15	85369597	85369957	1	1	0	0
chr15	91202001	91204000	LINC01585_NR_120371.1.1:LINC01585_NR_120371.1.2	chr15	91186060	91186382	1	0	0	0
chr15	91426001	91430000	FES_NM_001143785.1.1:FES_NM_001143785.1.2	chr15	91147166	91147468	1	0	0	0
chr16	29690001	29692000	QPRT_NM_001318250.1.1:QPRT_NM_001318250.1.2	chr16	30053326	30053604	1	0	0	0
chr16	29826001	29832000	PAGR1_NM_024516.3.1:MVP_NM_005115.4.1:MVP_NM_005115.4.2	chr16	29721581	29722062	1	0	0	0
chr16	29826001	29832000	PAGR1_NM_024516.3.1:MVP_NM_005115.4.1:MVP_NM_005115.4.2	chr16	30066760	30066881	1	0	0	0
chr16	29910001	29912000	SEZ6L2_NM_012410.3.1:SEZ6L2_NM_012410.3.2	chr16	29703013	29703622	1	0	0	0
chr16	30006001	30008000	HIRIP3_NM_001197323.1.1:HIRIP3_NM_001197323.1.2	chr16	29711776	29712204	1	1	0	0
chr16	58426001	58428000	GINS3_NM_001126130.1.1:GINS3_NM_001126130.1.2	chr16	58529044	58529434	1	0	0	0
chr16	58662001	58666000	CNOT1_NM_206999.2.1:CNOT1_NM_206999.2.2	chr16	58545830	58546182	1	0	0	0
chr16	67976001	67980000	LCAT_NM_000229.1.1:LCAT_NM_000229.1.2	chr16	68263250	68263646	1	0	0	0
chr16	68268001	68270000	MIR6773_NR_106831.1.1	chr16	68127811	68128100	1	1	0	0
chr19	19248001	19250000	TMEM161A_NM_017814.2.1:TMEM161A_NM_017814.2.2	chr19	19106504	19107025	1	0	0	0
chr19	19314001	19316000	NR2C2AP_NM_001300945.1.1:NR2C2AP_NM_001300945.1.2	chr19	19426343	19426581	1	0	0	0
chr19	19322001	19324000	NCAN_NM_004386.2.1:NCAN_NM_004386.2.2	chr19	19471797	19471928	1	0	0	0
chr19	19322001	19324000	NCAN_NM_004386.2.1:NCAN_NM_004386.2.2	chr19	19471948	19472476	1	0	0	0
chr19	19382001	19384000	TM6SF2_NM_001001524.2.1:TM6SF2_NM_001001524.2.2	chr19	19097372	19097899	1	0	0	0
chr19	49864001	49866000	TEAD2_NM_001256661.1.1:TEAD2_NM_001256661.1.2	chr19	49727939	49728491	1	0	0	0
chr19	49864001	49866000	TEAD2_NM_001256661.1.1:TEAD2_NM_001256661.1.2	chr19	49729279	49729733	1	0	0	0
chr19	50184001	50188000	MIR5088_NR_049811.2.2	chr19	50009879	50010283	1	0	0	0
chr19	50332001	50336000	MIR6800_NR_106858.1.1:MIR6800_NR_106858.1.2	chr19	50348753	50349006	1	0	0	0
chr2	74054001	74056000	STAMBP_NM_201647.2.1:STAMBP_NM_201647.2.2	chr2	74494197	74494536	1	0	0	0
chr22	42296001	42298000	MIR33A_NR_029507.1.1:MIR33A_NR_029507.1.2	chr22	43047251	43047524	1	0	0	0
chr3	52828001	52832000	ITIH3_NM_002217.3.1:ITIH3_NM_002217.3.2	chr3	53147979	53148283	1	0	0	0
chr3	52878001	52882000	MIR8064_NR_107031.1.1:MIR8064_NR_107031.1.2	chr3	53147979	53148283	1	0	0	0
chr7	2272001	2276000	MAD1L1_NM_001304523.1.1:MAD1L1_NM_001304523.1.2	chr7	2387541	2387887	1	0	0	0
chrX	68398001	68402000	LINC00269_NR_103715.1.1:LINC00269_NR_103715.1.2	chrX	67952762	67953116	1	0	0	0
chr1	8938001	8940000	ENO1-AS1_NR_038351.1.1:ENO1-AS1_NR_038351.1.2	chr1	9065171	9065505	0	1	0	0
chr1	43918001	43920000	HYI_NM_031207.5.1:HYI_NM_031207.5.2	chr1	43692952	43693320	0	1	0	0
chr1	43994001	43996000	PTPRF_NM_002840.3.1:PTPRF_NM_002840.3.2	chr1	43690890	43691257	0	1	0	0
chr1	149782001	149786000	HIST2H2BF_NM_001161334.1.1:HIST2H2BF_NM_001161334.1.2	chr1	150138213	150138546	0	1	0	0
chr1	149782001	149786000	HIST2H2BF_NM_001161334.1.1:HIST2H2BF_NM_001161334.1.2	chr1	150141189	150141495	0	1	0	0
chr1	149908001	149910000	MTMR11_NM_181873.3.1:MTMR11_NM_181873.3.2	chr1	150193929	150194216	0	1	0	0
chr1	150130001	150134000	LOC105371433_NR_135098.1.1:LOC105371433_NR_135098.1.2	chr1	150022277	150022959	0	1	0	0
chr1	150228001	150232000	CA14_NM_012113.2.1:CA14_NM_012113.2.2	chr1	150785603	150785913	0	1	0	0
chr1	150458001	150462000	TARS2_NM_025150.4.2	chr1	150785603	150785913	0	1	0	0
chr1	173832001	173836000	GAS5-AS1_NR_037605.1.1:GAS5-AS1_NR_037605.1.2	chr1	174043894	174044169	0	1	0	0
chr1	173832001	173836000	GAS5-AS1_NR_037605.1.1:GAS5-AS1_NR_037605.1.2	chr1	174186155	174187586	0	1	0	0
chr10	104502001	104504000	WBP1L_NM_001083913.1.1:WBP1L_NM_001083913.1.2	chr10	104594708	104595117	0	1	0	0
chr10	104534001	104538000	WBP1L_NM_017787.4.1:WBP1L_NM_017787.4.2	chr10	104512958	104513469	0	1	0	0
chr10	104596001	104598000	CYP17A1_NM_000102.3.1:CYP17A1_NM_000102.3.2	chr10	104438522	104439119	0	1	0	0
chr10	104612001	104616000	BORCS7_NM_144591.3.1:BORCS7_NM_144591.3.2	chr10	104829129	104829724	0	1	0	0
chr11	46406001	46408000	CHRM4_NM_000741.3.1:CHRM4_NM_000741.3.2	chr11	46699573	46700009	0	1	0	0
chr11	46636001	46640000	HARBI1_NM_173811.3.1:HARBI1_NM_173811.3.2	chr11	46558777	46559013	0	1	0	0
chr11	46636001	46640000	HARBI1_NM_173811.3.1:HARBI1_NM_173811.3.2	chr11	46559396	46559779	0	1	0	0
chr11	46866001	46870000	CKAP5_NM_014756.3.1:CKAP5_NM_014756.3.2	chr11	47174460	47175145	0	1	0	0
chr11	57194001	57198000	SLC43A3_NM_014096.3.1:SLC43A3_NM_014096.3.2	chr11	57117184	57117661	0	1	0	0
chr11	57226001	57228000	RTN4RL2_NM_178570.2.1:RTN4RL2_NM_178570.2.2	chr11	57412129	57412604	0	1	0	0
chr11	57334001	57338000	UBE2L6_NM_004223.4.1:UBE2L6_NM_004223.4.2	chr11	57412129	57412604	0	1	0	0
chr11	57408001	57410000	MIR130A_NR_029673.1.1:MIR130A_NR_029673.1.2	chr11	57117184	57117661	0	1	0	0
chr11	57508001	57510000	C11orf31_NM_170746.3.1:C11orf31_NM_170746.3.2	chr11	58281260	58281620	0	1	0	0
chr11	57518001	57520000	BTBD18_NM_001145101.1.1:BTBD18_NM_001145101.1.2	chr11	58281260	58281620	0	1	0	0
chr11	57528001	57530000	CTNND1_NM_001206885.1.1:CTNND1_NM_001206885.1.2	chr11	58281260	58281620	0	1	0	0
chr11	57790001	57792000	OR9Q1_NM_001005212.3.1:OR9Q1_NM_001005212.3.2	chr11	58053732	58054097	0	1	0	0
chr11	57886001	57888000	OR9I1_NM_001005211.1.1:OR9I1_NM_001005211.1.2	chr11	58053732	58054097	0	1	0	0
chr11	57886001	57888000	OR9I1_NM_001005211.1.1:OR9I1_NM_001005211.1.2	chr11	58281260	58281620	0	1	0	0
chr11	65338001	65340000	SSSCA1-AS1_NR_038923.1.1:SSSCA1-AS1_NR_038923.1.2:EHBP1L1_NM_001099409.1.1	chr11	65120335	65120590	0	1	0	0
chr11	130738001	130742000	LOC103611081_NR_125382.1.1:LOC103611081_NR_125382.1.2	chr11	130259889	130260510	0	1	0	0
chr11	134200001	134202000	GLB1L2_NM_138342.3.1	chr11	134738453	134738904	0	1	0	0
chr12	57644001	57646000	STAC3_NM_001286257.1.1:STAC3_NM_001286257.1.2	chr12	57657552	57657912	0	1	0	0
chr12	57906001	57908000	MIR6758_NR_106816.1.1:MIR6758_NR_106816.1.2	chr12	57657552	57657912	0	1	0	0
chr12	103310001	103312000	PAH_NM_000277.1.1:PAH_NM_000277.1.2	chr12	103942443	103942727	0	1	0	0
chr12	110886001	110890000	ARPC3_NM_001278556.1.1:ARPC3_NM_001278556.1.2	chr12	111038143	111038384	0	1	0	0
chr12	110886001	110890000	ARPC3_NM_001278556.1.1:ARPC3_NM_001278556.1.2	chr12	111039855	111040317	0	1	0	0
chr12	110886001	110890000	ARPC3_NM_001278556.1.1:ARPC3_NM_001278556.1.2	chr12	111264433	111265012	0	1	0	0
chr12	110904001	110908000	GPN3_NM_001164373.1.1:GPN3_NM_001164373.1.2	chr12	111038143	111038384	0	1	0	0
chr12	110904001	110908000	GPN3_NM_001164373.1.1:GPN3_NM_001164373.1.2	chr12	111039855	111040317	0	1	0	0
chr12	123258001	123260000	CCDC62_NR_027918.2.1	chr12	123122139	123122824	0	1	0	0
chr12	123450001	123452000	ABCB9_NM_019625.3.1	chr12	123722492	123722687	0	1	0	0
chr12	123450001	123452000	ABCB9_NM_019625.3.1	chr12	123722692	123723015	0	1	0	0
chr14	59654001	59656000	DAAM1_NM_001270520.1.1:DAAM1_NM_001270520.1.2	chr14	59910928	59911258	0	1	0	0
chr14	59730001	59732000	DAAM1_NM_014992.2.1:DAAM1_NM_014992.2.2	chr14	59593570	59594245	0	1	0	0
chr15	40508001	40510000	BUB1B-PAK6_NM_001128629.2.1:BUB1B-PAK6_NM_001128629.2.2	chr15	40078664	40079025	0	1	0	0
chr15	40508001	40510000	BUB1B-PAK6_NM_001128629.2.1:BUB1B-PAK6_NM_001128629.2.2	chr15	40180021	40180611	0	1	0	0
chr15	40824001	40826000	MRPL42P5_NR_002208.1.1:MRPL42P5_NR_002208.1.2	chr15	40636850	40637220	0	1	0	0
chr15	40824001	40826000	MRPL42P5_NR_002208.1.1:MRPL42P5_NR_002208.1.2	chr15	41032082	41032356	0	1	0	0
chr15	70370001	70374000	MIR629_NR_030714.1.1:MIR629_NR_030714.1.2	chr15	69770615	69770923	0	1	0	0
chr15	70370001	70374000	MIR629_NR_030714.1.1:MIR629_NR_030714.1.2	chr15	69815732	69816146	0	1	0	0
chr15	70386001	70388000	TLE3_NM_001282982.1.1:TLE3_NM_001282982.1.2	chr15	69770615	69770923	0	1	0	0
chr15	70386001	70388000	TLE3_NM_001282982.1.1:TLE3_NM_001282982.1.2	chr15	69815732	69816146	0	1	0	0
chr15	78590001	78592000	WDR61_NM_025234.2.1:WDR61_NM_025234.2.2	chr15	78774637	78775040	0	1	0	0
chr15	91508001	91512000	PRC1-AS1_NR_051984.1.2	chr15	91790637	91791169	0	1	0	0
chr15	91508001	91512000	PRC1-AS1_NR_051984.1.2	chr15	91814836	91815152	0	1	0	0
chr16	29800001	29804000	KIF22_NM_001256269.1.1:KIF22_NM_001256269.1.2	chr16	29721581	29722062	0	1	0	0
chr16	29826001	29832000	PAGR1_NM_024516.3.1:MVP_NM_005115.4.1:MVP_NM_005115.4.2	chr16	29711776	29712204	0	1	0	0
chr16	29910001	29912000	SEZ6L2_NM_012410.3.1:SEZ6L2_NM_012410.3.2	chr16	29859797	29860387	0	1	0	0
chr16	58548001	58552000	SETD6_NM_024860.3.1:SETD6_NM_024860.3.2	chr16	58370540	58370925	0	1	0	0
chr16	58582001	58586000	SNORA46_NR_002978.1.1:SNORA46_NR_002978.1.2	chr16	58672179	58672525	0	1	0	0
chr16	67694001	67696000	ACD_NM_001082487.1.1:ACD_NM_001082487.1.2	chr16	68098671	68099364	0	1	0	0
chr16	67966001	67968000	CTRL_NM_001907.2.1:CTRL_NM_001907.2.2	chr16	67850396	67850885	0	1	0	0
chr16	67970001	67972000	PSMB10_NM_002801.3.1	chr16	68098671	68099364	0	1	0	0
chr16	68032001	68036000	DPEP2_NM_022355.3.1:DPEP2_NM_022355.3.2	chr16	68263250	68263646	0	1	0	0
chr16	68116001	68120000	NFATC3_NM_004555.3.1:NFATC3_NM_004555.3.2	chr16	68263250	68263646	0	1	0	0
chr17	2414001	2416000	METTL16_NM_024086.3.1:METTL16_NM_024086.3.2	chr17	2578605	2578851	0	1	0	0
chr17	18010001	18014000	MYO15A_NM_016239.3.1:MYO15A_NM_016239.3.2	chr17	17997306	17997810	0	1	0	0
chr18	52624001	52626000	CCDC68_NM_001143829.1.1:CCDC68_NM_001143829.1.2	chr18	52346575	52347246	0	1	0	0
chr19	50084001	50086000	NOSIP_NM_001270960.1.1:NOSIP_NM_001270960.1.2	chr19	50009879	50010283	0	1	0	0
chr2	58272001	58276000	VRK2_NM_001288836.1.2	chr2	58675158	58675504	0	1	0	0
chr2	73928001	73930000	NAT8B_NR_132338.1.1:NAT8B_NR_132338.1.2	chr2	74494197	74494536	0	1	0	0
chr2	74054001	74056000	STAMBP_NM_201647.2.1:STAMBP_NM_201647.2.2	chr2	74561972	74562295	0	1	0	0
chr2	198174001	198178000	ANKRD44_NM_001195144.1.1:ANKRD44_NM_001195144.1.2	chr2	197714659	197714972	0	1	0	0
chr2	198648001	198650000	BOLL_NM_001284361.1.1:BOLL_NM_001284361.1.2	chr2	198992410	198992649	0	1	0	0
chr2	200714001	200718000	FTCDNL1_NR_034096.1.2	chr2	200569374	200569673	0	1	0	0
chr2	200818001	200820000	C2orf47_NM_024520.2.1:C2orf47_NM_024520.2.2	chr2	200569374	200569673	0	1	0	0
chr2	201170001	201174000	SPATS2L_NM_015535.2.1:SPATS2L_NM_015535.2.2	chr2	201348387	201348768	0	1	0	0
chr2	201390001	201392000	SGO2_NM_001160033.1.1:SGO2_NM_001160033.1.2	chr2	200850366	200850743	0	1	0	0
chr2	201450001	201452000	AOX1_NM_001159.3.1:AOX1_NM_001159.3.2	chr2	200850366	200850743	0	1	0	0
chr2	233384001	233386000	PRSS56_NM_001195129.1.1:PRSS56_NM_001195129.1.2	chr2	233309118	233309461	0	1	0	0
chr22	40296001	40298000	GRAP2_NM_004810.3.1:GRAP2_NM_004810.3.2	chr22	40432617	40433000	0	1	0	0
chr22	42466001	42468000	NAGA_NM_000262.2.1:NAGA_NM_000262.2.2	chr22	42869429	42869909	0	1	0	0
chr22	42486001	42490000	NDUFA6_NM_002490.3.1:NDUFA6_NM_002490.3.2	chr22	42869429	42869909	0	1	0	0
chr22	42764001	42766000	LINC01315_NR_120596.1.1	chr22	42564985	42565377	0	1	0	0
chr3	10804001	10808000	LINC00606_NR_027102.1.1:LINC00606_NR_027102.1.2	chr3	11024908	11025334	0	1	0	0
chr3	52720001	52722000	PBRM1_NM_018313.4.1:PBRM1_NM_018313.4.2	chr3	52483938	52484343	0	1	0	0
chr3	64006001	64010000	PSMD6_NM_001271781.1.1:PSMD6_NM_001271781.1.2	chr3	63335302	63335642	0	1	0	0
chr3	71632001	71636000	FOXP1_NM_001244808.1.2	chr3	71055966	71056325	0	1	0	0
chr3	135968001	135972000	PCCB_NM_000532.4.2	chr3	135789730	135790226	0	1	0	0
chr3	135968001	135972000	PCCB_NM_000532.4.2	chr3	135794100	135794490	0	1	0	0
chr3	135968001	135972000	PCCB_NM_000532.4.2	chr3	136732662	136733585	0	1	0	0
chr3	136470001	136474000	STAG1_NM_005862.2.1:STAG1_NM_005862.2.2	chr3	136754516	136754831	0	1	0	0
chr3	136580001	136582000	NCK1-AS1_NR_110175.1.1:NCK1-AS1_NR_110175.1.2	chr3	135789730	135790226	0	1	0	0
chr4	103266001	103270000	SLC39A8_NM_022154.5.1:SLC39A8_NM_022154.5.2	chr4	103930278	103930649	0	1	0	0
chr4	103420001	103422000	NFKB1_NM_001165412.1.1:NFKB1_NM_001165412.1.2	chr4	103930278	103930649	0	1	0	0
chr4	170192001	170194000	SH3RF1_NM_020870.3.1:SH3RF1_NM_020870.3.2	chr4	170407336	170407639	0	1	0	0
chr6	83776001	83778000	UBE3D_NM_001304437.1.1:UBE3D_NM_001304437.1.2	chr6	83931619	83932141	0	1	0	0
chr6	83776001	83778000	UBE3D_NM_001304437.1.1:UBE3D_NM_001304437.1.2	chr6	84224608	84224958	0	1	0	0
chr6	83902001	83906000	PGM3_NM_001199919.1.1:PGM3_NM_001199919.1.2	chr6	84224608	84224958	0	1	0	0
chr6	84220001	84222000	PRSS35_NM_153362.2.1:PRSS35_NM_153362.2.2	chr6	83924850	83925219	0	1	0	0
chr6	128176001	128178000	THEMIS_NM_001318531.1.1:THEMIS_NM_001318531.1.2	chr6	128058089	128058713	0	1	0	0
chr7	24796001	24800000	DFNA5_NM_001127453.1.1:DFNA5_NM_001127453.1.2	chr7	25137881	25138416	0	1	0	0
chr7	24932001	24934000	OSBPL3_NM_145322.2.1:OSBPL3_NM_145322.2.2	chr7	25137881	25138416	0	1	0	0
chr7	86782001	86786000	LOC101927420_NR_136252.1.2	chr7	86568543	86568895	0	1	0	0
chr7	110728001	110732000	LRRN3_NM_001099660.1.1:LRRN3_NM_001099660.1.2	chr7	111375680	111376097	0	1	0	0
chr8	26148001	26152000	PPP2R2A_NM_002717.3.1:PPP2R2A_NM_002717.3.2	chr8	25991185	25992202	0	1	0	0
chr8	26238001	26240000	BNIP3L_NM_004331.2.1	chr8	26417836	26418037	0	1	0	0
chr8	27180001	27184000	PTK2B_NM_004103.4.1:PTK2B_NM_004103.4.2	chr8	27402169	27402405	0	1	0	0
chr8	27180001	27184000	PTK2B_NM_004103.4.1:PTK2B_NM_004103.4.2	chr8	27449748	27450237	0	1	0	0
chr8	27290001	27292000	MIR6842_NR_106901.1.1:MIR6842_NR_106901.1.2	chr8	27454703	27455032	0	1	0	0
chr8	27694001	27696000	PBK_NM_001278945.1.1:PBK_NM_001278945.1.2	chr8	27918590	27918983	0	1	0	0
chr8	38032001	38034000	BAG4_NM_001204878.1.1:BAG4_NM_001204878.1.2	chr8	37853808	37854142	0	1	0	0
chr8	38126001	38128000	PLPP5_NM_001102560.1.1:PLPP5_NM_001102560.1.2	chr8	38578830	38579265	0	1	0	0
chr8	38324001	38326000	FGFR1_NM_001174067.1.1	chr8	38578830	38579265	0	1	0	0
chr8	38384001	38388000	C8orf86_NM_001303531.1.1:C8orf86_NM_001303531.1.2	chr8	38571944	38572165	0	1	0	0
